# Supplementary material for: NPOmix: A machine learning classifier to connect mass spectrometry fragmentation data to biosynthetic gene clusters
Source: PNAS Nexus. 2022 Nov 16;1(5):pgac257. doi: 10.1093/pnasnexus/pgac257 (PMC9802219; doi:10.1093/pnasnexus/pgac257)
Supplement: pgac257_Supplemental_Files [file pgac257_supplemental_files.zip]

Archive with 2 entries (2 files):
- PNASNEXUS-PNASNEXUS-2022-00689-T-s01.pdf
- PNASNEXUS-PNASNEXUS-2022-00689-T-s02.xlsx
