# Supplementary material for: NPOmix: A machine learning classifier to connect mass spectrometry fragmentation data to biosynthetic gene clusters
Source: PNAS Nexus. 2022 Nov 16;1(5):pgac257. doi: 10.1093/pnasnexus/pgac257 (PMC9802219; doi:10.1093/pnasnexus/pgac257)
Supplement: pgac257_Supplemental_Files [file pgac257_supplemental_files.zip › PNASNEXUS-PNASNEXUS-2022-00689-T-s02.xlsx]

## Sheet: sheet one
PoDP identifier	Principal investigator	Submitter(s)	Nr of (meta)genomes	Nr of growth conditions	Nr of extraction methods	Nr of instrumentation methods	Nr of links between genome and metabolome samples	Nr of links between biosynthetic gene clusters and MS/MS spectra
MTBLS1606	Jean-Claude Dujardin	Bart Cuypers	9	1	1	1	9	0
MSV000086050	Bradley Moore	Michelle Schorn	1	1	1	1	1	1
MSV000085589	Leticia Veras Costa-Lotufo	Anelize Bauermeister	2	2	2	2	2	0
MSV000085586	leticia veras costa-lotufo	Anelize Bauermeister & Amaro Emiliano Trindade-Silva	1	1	1	1	1	0
MSV000085376	Margherita Sosio	Mitja M. Zdouc	3	6	1	1	11	0
MSV000085214	Paul R. Jensen	Doug Sweeney & Mitchell Muskat	4	1	1	1	4	0
MSV000085210	Lena Gerwick	Tiago Leao	36	1	1	1	114	0
MSV000085192	Gabriele König / Max Crüsemann	Raphael Reher & Max Crüsemann	1	1	1	1	1	1
MSV000085180	Paul R. Jensen	Doug Sweeney	6	1	1	1	6	0
MSV000085179	Paul R. Jensen	Doug Sweeney	9	1	1	1	9	0
MSV000085159	Paul R. Jensen	Dulce Guillen Matus & Alyssa Demko	20	1	1	1	240	0
MSV000085158	Paul R. Jensen	Dulce Guillen Matus & Alyssa Demko	27	2	1	1	27	0
MSV000085141	Joern Piel	Michael Rust & Eric Helfrich	2	1	1	1	2	3
MSV000085123	Margherita Sosio	Marianna Iorio	2	2	2	1	2	2
MSV000085085	Laura M. Sanchez	Jessica Cleary Little & Emily Pierce	1	1	1	1	4	0
MSV000085038	Lena Gerwick	Tiago Leao	4	1	1	1	4	5
MSV000085032	Roderich Suessmuth	Tam Dang	1	2	2	1	5	1
MSV000085031	Michael Beman	Irina Koester	2	1	1	1	2	0
MSV000085027	Tim S Bugni	Shaurya Chanana & Fan Zhang	1	1	1	1	1	0
MSV000085026	Margherita Sosio	Marianna Iorio	1	2	2	2	3	6
MSV000085023	Daniel Petras & Roderich Suessmuth	Benjamin-Florian Hempel	1	1	2	1	4	1
MSV000085021	Tim Bugni	Deepa Acharya	1	1	1	1	1	0
MSV000085018	Harald Gross	Hamada Saad & Saefuddin Aziz	8	5	4	1	10	13
MSV000085003	Bradley Moore	Tristan de Rond	2	2	1	1	4	1
MSV000085000	Katherine N Maloney	Katherine N Maloney & M. Caroline Roper	1	2	1	1	2	0
MSV000084989	Ki Hyun Kim	Seoung Rak Lee	1	1	1	1	1	0
MSV000084954	Muriel Gugger	Muriel Gugger & Alexandra Calteau, Anne Boullie, Raquel Castelo Branco & David P. Fewer	44	12	1	1	44	0
MSV000084950	David Fewer	David Fewer & Raquel Castelo Branco	24	3	1	1	24	6
MSV000084950	David Fewer	David Fewer	24	3	1	1	24	0
MSV000084945	Dr. Neha Garg	Andrew McAvoy	7	4	3	1	197	6
MSV000084884	Christine Beemelmanns	Jamshid Amiri Moghaddam	5	2	3	2	25	0
MSV000084781	Kyo Bin Kang & Jae-Seoun Hur	Kyo Bin Kang	3	1	1	1	3	0
MSV000084771	Leonard Kaysser, Nadine Ziemert	Daniel Maennle	11	1	1	1	11	9
MSV000084723	Cameron Currie & Tim Bugni	Marc G Chevrette	120	1	1	1	122	0
MSV000084674	Diego Romero, Carlos Molina-Santiago, María Victoria Berlanga-Clavero	Carlos Molina-Santiago	2	8	1	1	16	0
MSV000084475	Pieter C. Dorrestein	Emily Gentry	153	2	1	1	306	0
MSV000084475	Pieter C. Dorrestein	Emily Gentry	153	2	1	1	306	0
MSV000084117	Daniel Petras	Benjamin-Florian Hempel	1	1	1	1	6	4
MSV000083835	Kapil Tahlan	Louis Felix Nothias	1	7	2	2	24	6
MSV000083734	Pieter C. Dorrestein	Carmen Saenz & Alexander Aksenov	30	1	1	1	90	0
MSV000083648	Neil Kelleher	Michael W Mullowney	3	4	2	1	7	7
MSV000083387	Pieter C. Dorrestein	Allegra Aron & Pieter C. Dorrestein	1	1	1	1	3	3
MSV000083302	Pieter C. Dorrestein	Kelly Weldon	168	1	1	1	168	0
MSV000083295	Christian Martin H.	Christian Martin	1	1	1	1	1	0
MSV000083268	Paul R. Jensen	Alyssa M. Demko & Alexander B. Chase	20	1	1	1	20	0
MSV000083081	Bradley Moore	Katherine Bauman	1	1	1	1	2	1
MSV000082988	Gilles P. van Wezel	Victor J. Carrion	1	1	1	1	1	1
MSV000082969	Pieter Dorrestein & Julia Gauglitz	Julia M Gauglitz	556	1	1	1	556	0
MSV000082891	Søren johannes Sørensen	Xuanji Li	31	1	1	1	31	0
MSV000082831	Prof. Dr. G. König	Jamshid Amiri Moghaddam	4	1	6	1	26	0
MSV000082285	Gilles P. van Wezel	Chao Du	1	1	1	1	1	1
MSV000082045	Pieter C. Dorrestein	Yi-Yuan Lee & Cao Liu & Hosein Mohimani	303	3	1	1	620	0
MSV000081832	Anna Edlund	Gajender Aleti	47	1	1	1	47	0
MSV000081504	Gilles P. van Wezel	Victor J. Carrion	1	1	1	1	1	1
MSV000081318	Jörn Piel	Eric Helfrich & Michael Rust	1	2	1	1	1	3
MSV000081063	Helge Bode	Nicholas Tobias & Helge Bode	28	1	1	1	28	0
MSV000080427	Daniel Petras & Roderich Suessmuth	Daniel Petras	1	1	1	1	10	1
MSV000080251	Pieter C. Dorrestein	Alexander Aksenov & Carmen Saenz	30	1	1	1	247	0
MSV000080179	Pieter C. Dorrestein	Asker Brejnrod	481	1	1	1	481	0
MSV000079519	Pieter C. Dorrestein	Louis Felix Nothias	1	3	1	1	7	5
MSV000079284	Dr. Katherine Duncan	Dr. Katherine Duncan	28	1	1	1	48	2
MSV000079139	Gilles P. van Wezel	Chao Du	1	1	1	1	1	1
MSV000079015	Leticia Costa-lotufo	Karine Pires & Leticia Costa-lotufo	3	1	2	1	3	0
MSV000078995	Jason M. Crawford	Chung Sub Kim	1	1	1	1	14	1
MSV000078891	Elke Dittmann	Martin Baunach & Eric Helfrich	2	2	2	1	45	4
MSV000078850	Ellis O'Neill	Ellis O'Neill	1	18	3	1	44	0
MSV000078847	Ellis O'Neill	Ellis O'Neill	3	8	3	1	72	2
MSV000078839	Ellis O'Neill	Ellis O'Neill	39	3	3	1	351	5
MSV000078836	Max Crüsemann	Max Crüsemann	120	1	3	1	360	9
MSV000078667	Jörn Piel	Eric Helfrich & Michael Rust	1	2	2	2	15	2
MSV000078556	Pieter C. Dorrestein	Yi-Yuan Lee & Cao Liu	15	5	1	1	17	0
			2619	161	101	76	4896	114

## Sheet: sheet two
mgf spectrum id	mgf inchikey	mgf smiles	mibig id	mibig name	mibig inchi	mibig smiles
CCMSLIB00000001552	USXIYWCPCGVOKF-NOENWEJRSA-N	C[C@H]1[C@H](CCCC(C)(Cl)Cl)OC(=O)C2=CSC(=N2)[C@@H](OC(C)=O)C(C)(C)OC(=O)C2=CSC(=N2)[C@@H](OC1=O)C(C)(C)O	BGC0001000	Hectochlorin	USXIYWCPCGVOKF-NOENWEJRSA-N	C[C@H]1[C@H](CCCC(C)(Cl)Cl)OC(=O)C2=CSC(=N2)[C@@H](OC(C)=O)C(C)(C)OC(=O)C2=CSC(=N2)[C@@H](OC1=O)C(C)(C)O
CCMSLIB00000006865	FNEADFUPWHAVTA-CQKLCUKKSA-N	C[C@@H]1C[C@@]2(O3)C(/C=C/C([C@@H](C)C4)=O)[C@@H](O)[C@@H]1OC2=C(C([C@@H]4C)=O)C3=O	BGC0000001	Abyssomicin C	FNEADFUPWHAVTA-PPDYZMKSSA-N	CC1C[C@]23OC(=O)C4=C2OC1C(O)C3\C=C/C(=O)[C@@H](C)C[C@@H](C)C4=O
CCMSLIB00000006865	FNEADFUPWHAVTA-CQKLCUKKSA-N	C[C@@H]1C[C@@]2(O3)C(/C=C/C([C@@H](C)C4)=O)[C@@H](O)[C@@H]1OC2=C(C([C@@H]4C)=O)C3=O	BGC0000001	Atrop-Abyssomicin C	FNEADFUPWHAVTA-PLNGDYQASA-N	CC1CC23OC(=O)C4=C2OC1C(O)C3\C=C/C(=O)C(C)CC(C)C4=O
CCMSLIB00000075009	DXBJHRPKFQGVGZ-NCELDCMTSA-N	CC(C(C(=O)NC=C1CC(C(O1)N2CCC(=O)NC2=O)O)NC(=O)C(CCSC)NC(=O)NC(CC3=CC(=CC=C3)O)C(=O)O)N(C)C(=O)C(CC4=CC(=CC=C4)O)N	BGC0000950	mureidomycin A	DXBJHRPKFQGVGZ-XGYRZULNSA-N	CC([C@H](C(=O)N/C=C/1\CC(C(O1)N2CCC(=O)NC2=O)O)NC(=O)[C@H](CCSC)NC(=O)NC(CC3=CC(=CC=C3)O)C(=O)O)N(C)C(=O)[C@H](CC4=CC(=CC=C4)O)N
CCMSLIB00000075009	DXBJHRPKFQGVGZ-NCELDCMTSA-N	CC(C(C(=O)NC=C1CC(C(O1)N2CCC(=O)NC2=O)O)NC(=O)C(CCSC)NC(=O)NC(CC3=CC(=CC=C3)O)C(=O)O)N(C)C(=O)C(CC4=CC(=CC=C4)O)N	BGC0000950	mureidomycin B	DXBJHRPKFQGVGZ-XGYRZULNSA-N	CC([C@H](C(=O)N/C=C/1\CC(C(O1)N2CCC(=O)NC2=O)O)NC(=O)[C@H](CCSC)NC(=O)NC(CC3=CC(=CC=C3)O)C(=O)O)N(C)C(=O)[C@H](CC4=CC(=CC=C4)O)N
CCMSLIB00000075016	MFEPAAMYDYMBSN-XHPQRKPJSA-N	CC(C(C(=O)NC=C1CC(C(O1)N2CCC(=O)NC2=O)O)NC(=O)C(CCSC)NC(=O)NC(CC3=CC(=CC=C3)O)C(=O)O)N(C)C(=O)C4CC5=C(CN4)C=CC(=C5)O	BGC0000950	Napsamycin-C	MFEPAAMYDYMBSN-XHPQRKPJSA-N	CSCCC(NC(=O)NC(CC1=CC=CC(O)=C1)C(O)=O)C(=O)NC(C(C)N(C)C(=O)C1CC2=CC(O)=CC=C2CN1)C(=O)N\C=C1\CC(O)C(O1)N1CCC(=O)NC1=O
CCMSLIB00000075305	ULGZDMOVFRHVEP-RWJQBGPGSA-N	CC[C@@H]1[C@@]([C@@H]([C@H](C(=O)[C@@H](C[C@@]([C@@H]([C@H]([C@@H]([C@H](C(=O)O1)C)O[C@H]2C[C@@]([C@H]([C@@H](O2)C)O)(C)OC)C)O[C@H]3[C@@H]([C@H](C[C@H](O3)C)N(C)C)O)(C)O)C)C)O)(C)O	BGC0000054	erythromycin	ULGZDMOVFRHVEP-RWJQBGPGSA-N	CC[C@@H]1[C@@]([C@@H]([C@H](C(=O)[C@@H](C[C@@]([C@@H]([C@H]([C@@H]([C@H](C(=O)O1)C)O[C@H]2C[C@@]([C@H]([C@@H](O2)C)O)(C)OC)C)O[C@H]3[C@@H]([C@H](C[C@H](O3)C)N(C)C)O)(C)O)C)C)O)(C)O
CCMSLIB00000075305	ULGZDMOVFRHVEP-RWJQBGPGSA-N	CC[C@@H]1[C@@]([C@@H]([C@H](C(=O)[C@@H](C[C@@]([C@@H]([C@H]([C@@H]([C@H](C(=O)O1)C)O[C@H]2C[C@@]([C@H]([C@@H](O2)C)O)(C)OC)C)O[C@H]3[C@@H]([C@H](C[C@H](O3)C)N(C)C)O)(C)O)C)C)O)(C)O	BGC0000055	Erythromycin A	ULGZDMOVFRHVEP-RWJQBGPGSA-N	CC[C@@H]1[C@@]([C@@H]([C@H](C(=O)[C@@H](C[C@@]([C@@H]([C@H]([C@@H]([C@H](C(=O)O1)C)O[C@H]2C[C@@]([C@H]([C@@H](O2)C)O)(C)OC)C)O[C@H]3[C@@H]([C@H](C[C@H](O3)C)N(C)C)O)(C)O)C)C)O)(C)O
CCMSLIB00000075306	ULGZDMOVFRHVEP-RWJQBGPGSA-N	CC[C@@H]1[C@@]([C@@H]([C@H](C(=O)[C@@H](C[C@@]([C@@H]([C@H]([C@@H]([C@H](C(=O)O1)C)O[C@H]2C[C@@]([C@H]([C@@H](O2)C)O)(C)OC)C)O[C@H]3[C@@H]([C@H](C[C@H](O3)C)N(C)C)O)(C)O)C)C)O)(C)O	BGC0000054	erythromycin	ULGZDMOVFRHVEP-RWJQBGPGSA-N	CC[C@@H]1[C@@]([C@@H]([C@H](C(=O)[C@@H](C[C@@]([C@@H]([C@H]([C@@H]([C@H](C(=O)O1)C)O[C@H]2C[C@@]([C@H]([C@@H](O2)C)O)(C)OC)C)O[C@H]3[C@@H]([C@H](C[C@H](O3)C)N(C)C)O)(C)O)C)C)O)(C)O
CCMSLIB00000075306	ULGZDMOVFRHVEP-RWJQBGPGSA-N	CC[C@@H]1[C@@]([C@@H]([C@H](C(=O)[C@@H](C[C@@]([C@@H]([C@H]([C@@H]([C@H](C(=O)O1)C)O[C@H]2C[C@@]([C@H]([C@@H](O2)C)O)(C)OC)C)O[C@H]3[C@@H]([C@H](C[C@H](O3)C)N(C)C)O)(C)O)C)C)O)(C)O	BGC0000055	Erythromycin A	ULGZDMOVFRHVEP-RWJQBGPGSA-N	CC[C@@H]1[C@@]([C@@H]([C@H](C(=O)[C@@H](C[C@@]([C@@H]([C@H]([C@@H]([C@H](C(=O)O1)C)O[C@H]2C[C@@]([C@H]([C@@H](O2)C)O)(C)OC)C)O[C@H]3[C@@H]([C@H](C[C@H](O3)C)N(C)C)O)(C)O)C)C)O)(C)O
CCMSLIB00000075307	SBUJHOSQTJFQJX-NOAMYHISSA-N	O([C@@H]2[C@@H](O)[C@H](O[C@H]1O[C@H](CN)[C@@H](O)[C@H](O)[C@H]1O)[C@@H](N)C[C@H]2N)[C@H]3O[C@@H]([C@@H](O)[C@H](N)[C@H]3O)CO	BGC0000702	kanamycin	SBUJHOSQTJFQJX-NOAMYHISSA-N	C1[C@H]([C@@H]([C@H]([C@@H]([C@H]1N)O[C@@H]2[C@@H]([C@H]([C@@H]([C@H](O2)CN)O)O)O)O)O[C@@H]3[C@@H]([C@H]([C@@H]([C@H](O3)CO)O)N)O)N
CCMSLIB00000075307	SBUJHOSQTJFQJX-NOAMYHISSA-N	O([C@@H]2[C@@H](O)[C@H](O[C@H]1O[C@H](CN)[C@@H](O)[C@H](O)[C@H]1O)[C@@H](N)C[C@H]2N)[C@H]3O[C@@H]([C@@H](O)[C@H](N)[C@H]3O)CO	BGC0000703	kanamycin	SBUJHOSQTJFQJX-NOAMYHISSA-N	C1[C@H]([C@@H]([C@H]([C@@H]([C@H]1N)O[C@@H]2[C@@H]([C@H]([C@@H]([C@H](O2)CN)O)O)O)O)O[C@@H]3[C@@H]([C@H]([C@@H]([C@H](O3)CO)O)N)O)N
CCMSLIB00000075307	SBUJHOSQTJFQJX-NOAMYHISSA-N	O([C@@H]2[C@@H](O)[C@H](O[C@H]1O[C@H](CN)[C@@H](O)[C@H](O)[C@H]1O)[C@@H](N)C[C@H]2N)[C@H]3O[C@@H]([C@@H](O)[C@H](N)[C@H]3O)CO	BGC0000704	kanamycin	SBUJHOSQTJFQJX-NOAMYHISSA-N	C1[C@H]([C@@H]([C@H]([C@@H]([C@H]1N)O[C@@H]2[C@@H]([C@H]([C@@H]([C@H](O2)CN)O)O)O)O)O[C@@H]3[C@@H]([C@H]([C@@H]([C@H](O3)CO)O)N)O)N
CCMSLIB00000075307	SBUJHOSQTJFQJX-NOAMYHISSA-N	O([C@@H]2[C@@H](O)[C@H](O[C@H]1O[C@H](CN)[C@@H](O)[C@H](O)[C@H]1O)[C@@H](N)C[C@H]2N)[C@H]3O[C@@H]([C@@H](O)[C@H](N)[C@H]3O)CO	BGC0000705	kanamycin	SBUJHOSQTJFQJX-NOAMYHISSA-N	C1[C@H]([C@@H]([C@H]([C@@H]([C@H]1N)O[C@@H]2[C@@H]([C@H]([C@@H]([C@H](O2)CN)O)O)O)O)O[C@@H]3[C@@H]([C@H]([C@@H]([C@H](O3)CO)O)N)O)N
CCMSLIB00000075307	SBUJHOSQTJFQJX-NOAMYHISSA-N	O([C@@H]2[C@@H](O)[C@H](O[C@H]1O[C@H](CN)[C@@H](O)[C@H](O)[C@H]1O)[C@@H](N)C[C@H]2N)[C@H]3O[C@@H]([C@@H](O)[C@H](N)[C@H]3O)CO	BGC0000706	kanamycin	SBUJHOSQTJFQJX-NOAMYHISSA-N	C1[C@H]([C@@H]([C@H]([C@@H]([C@H]1N)O[C@@H]2[C@@H]([C@H]([C@@H]([C@H](O2)CN)O)O)O)O)O[C@@H]3[C@@H]([C@H]([C@@H]([C@H](O3)CO)O)N)O)N
CCMSLIB00000075308	SBUJHOSQTJFQJX-NOAMYHISSA-N	O([C@@H]2[C@@H](O)[C@H](O[C@H]1O[C@H](CN)[C@@H](O)[C@H](O)[C@H]1O)[C@@H](N)C[C@H]2N)[C@H]3O[C@@H]([C@@H](O)[C@H](N)[C@H]3O)CO	BGC0000702	kanamycin	SBUJHOSQTJFQJX-NOAMYHISSA-N	C1[C@H]([C@@H]([C@H]([C@@H]([C@H]1N)O[C@@H]2[C@@H]([C@H]([C@@H]([C@H](O2)CN)O)O)O)O)O[C@@H]3[C@@H]([C@H]([C@@H]([C@H](O3)CO)O)N)O)N
CCMSLIB00000075308	SBUJHOSQTJFQJX-NOAMYHISSA-N	O([C@@H]2[C@@H](O)[C@H](O[C@H]1O[C@H](CN)[C@@H](O)[C@H](O)[C@H]1O)[C@@H](N)C[C@H]2N)[C@H]3O[C@@H]([C@@H](O)[C@H](N)[C@H]3O)CO	BGC0000703	kanamycin	SBUJHOSQTJFQJX-NOAMYHISSA-N	C1[C@H]([C@@H]([C@H]([C@@H]([C@H]1N)O[C@@H]2[C@@H]([C@H]([C@@H]([C@H](O2)CN)O)O)O)O)O[C@@H]3[C@@H]([C@H]([C@@H]([C@H](O3)CO)O)N)O)N
CCMSLIB00000075308	SBUJHOSQTJFQJX-NOAMYHISSA-N	O([C@@H]2[C@@H](O)[C@H](O[C@H]1O[C@H](CN)[C@@H](O)[C@H](O)[C@H]1O)[C@@H](N)C[C@H]2N)[C@H]3O[C@@H]([C@@H](O)[C@H](N)[C@H]3O)CO	BGC0000704	kanamycin	SBUJHOSQTJFQJX-NOAMYHISSA-N	C1[C@H]([C@@H]([C@H]([C@@H]([C@H]1N)O[C@@H]2[C@@H]([C@H]([C@@H]([C@H](O2)CN)O)O)O)O)O[C@@H]3[C@@H]([C@H]([C@@H]([C@H](O3)CO)O)N)O)N
CCMSLIB00000075308	SBUJHOSQTJFQJX-NOAMYHISSA-N	O([C@@H]2[C@@H](O)[C@H](O[C@H]1O[C@H](CN)[C@@H](O)[C@H](O)[C@H]1O)[C@@H](N)C[C@H]2N)[C@H]3O[C@@H]([C@@H](O)[C@H](N)[C@H]3O)CO	BGC0000705	kanamycin	SBUJHOSQTJFQJX-NOAMYHISSA-N	C1[C@H]([C@@H]([C@H]([C@@H]([C@H]1N)O[C@@H]2[C@@H]([C@H]([C@@H]([C@H](O2)CN)O)O)O)O)O[C@@H]3[C@@H]([C@H]([C@@H]([C@H](O3)CO)O)N)O)N
CCMSLIB00000075308	SBUJHOSQTJFQJX-NOAMYHISSA-N	O([C@@H]2[C@@H](O)[C@H](O[C@H]1O[C@H](CN)[C@@H](O)[C@H](O)[C@H]1O)[C@@H](N)C[C@H]2N)[C@H]3O[C@@H]([C@@H](O)[C@H](N)[C@H]3O)CO	BGC0000706	kanamycin	SBUJHOSQTJFQJX-NOAMYHISSA-N	C1[C@H]([C@@H]([C@H]([C@@H]([C@H]1N)O[C@@H]2[C@@H]([C@H]([C@@H]([C@H](O2)CN)O)O)O)O)O[C@@H]3[C@@H]([C@H]([C@@H]([C@H](O3)CO)O)N)O)N
CCMSLIB00000075309	UCSJYZPVAKXKNQ-HZYVHMACSA-N	C[C@H]1[C@@]([C@H]([C@@H](O1)O[C@@H]2[C@H]([C@@H]([C@H]([C@@H]([C@H]2O)O)N=C(N)N)O)N=C(N)N)O[C@H]3[C@H]([C@@H]([C@H]([C@@H](O3)CO)O)O)NC)(C=O)O	BGC0000717	streptomycin	UCSJYZPVAKXKNQ-HZYVHMACSA-N	C[C@H]1[C@@]([C@H]([C@@H](O1)O[C@@H]2[C@H]([C@@H]([C@H]([C@@H]([C@H]2O)O)N=C(N)N)O)N=C(N)N)O[C@H]3[C@H]([C@@H]([C@H]([C@@H](O3)CO)O)O)NC)(C=O)O
CCMSLIB00000075309	UCSJYZPVAKXKNQ-HZYVHMACSA-N	C[C@H]1[C@@]([C@H]([C@@H](O1)O[C@@H]2[C@H]([C@@H]([C@H]([C@@H]([C@H]2O)O)N=C(N)N)O)N=C(N)N)O[C@H]3[C@H]([C@@H]([C@H]([C@@H](O3)CO)O)O)NC)(C=O)O	BGC0000718	streptomycin	UCSJYZPVAKXKNQ-HZYVHMACSA-N	C[C@H]1[C@@]([C@H]([C@@H](O1)O[C@@H]2[C@H]([C@@H]([C@H]([C@@H]([C@H]2O)O)N=C(N)N)O)N=C(N)N)O[C@H]3[C@H]([C@@H]([C@H]([C@@H](O3)CO)O)O)NC)(C=O)O
CCMSLIB00000075309	UCSJYZPVAKXKNQ-HZYVHMACSA-N	C[C@H]1[C@@]([C@H]([C@@H](O1)O[C@@H]2[C@H]([C@@H]([C@H]([C@@H]([C@H]2O)O)N=C(N)N)O)N=C(N)N)O[C@H]3[C@H]([C@@H]([C@H]([C@@H](O3)CO)O)O)NC)(C=O)O	BGC0000724	streptomycin	UCSJYZPVAKXKNQ-HZYVHMACSA-N	C[C@H]1[C@@]([C@H]([C@@H](O1)O[C@@H]2[C@H]([C@@H]([C@H]([C@@H]([C@H]2O)O)N=C(N)N)O)N=C(N)N)O[C@H]3[C@H]([C@@H]([C@H]([C@@H](O3)CO)O)O)NC)(C=O)O
CCMSLIB00000075310	UCSJYZPVAKXKNQ-HZYVHMACSA-N	C[C@H]1[C@@]([C@H]([C@@H](O1)O[C@@H]2[C@H]([C@@H]([C@H]([C@@H]([C@H]2O)O)N=C(N)N)O)N=C(N)N)O[C@H]3[C@H]([C@@H]([C@H]([C@@H](O3)CO)O)O)NC)(C=O)O	BGC0000717	streptomycin	UCSJYZPVAKXKNQ-HZYVHMACSA-N	C[C@H]1[C@@]([C@H]([C@@H](O1)O[C@@H]2[C@H]([C@@H]([C@H]([C@@H]([C@H]2O)O)N=C(N)N)O)N=C(N)N)O[C@H]3[C@H]([C@@H]([C@H]([C@@H](O3)CO)O)O)NC)(C=O)O
CCMSLIB00000075310	UCSJYZPVAKXKNQ-HZYVHMACSA-N	C[C@H]1[C@@]([C@H]([C@@H](O1)O[C@@H]2[C@H]([C@@H]([C@H]([C@@H]([C@H]2O)O)N=C(N)N)O)N=C(N)N)O[C@H]3[C@H]([C@@H]([C@H]([C@@H](O3)CO)O)O)NC)(C=O)O	BGC0000718	streptomycin	UCSJYZPVAKXKNQ-HZYVHMACSA-N	C[C@H]1[C@@]([C@H]([C@@H](O1)O[C@@H]2[C@H]([C@@H]([C@H]([C@@H]([C@H]2O)O)N=C(N)N)O)N=C(N)N)O[C@H]3[C@H]([C@@H]([C@H]([C@@H](O3)CO)O)O)NC)(C=O)O
CCMSLIB00000075310	UCSJYZPVAKXKNQ-HZYVHMACSA-N	C[C@H]1[C@@]([C@H]([C@@H](O1)O[C@@H]2[C@H]([C@@H]([C@H]([C@@H]([C@H]2O)O)N=C(N)N)O)N=C(N)N)O[C@H]3[C@H]([C@@H]([C@H]([C@@H](O3)CO)O)O)NC)(C=O)O	BGC0000724	streptomycin	UCSJYZPVAKXKNQ-HZYVHMACSA-N	C[C@H]1[C@@]([C@H]([C@@H](O1)O[C@@H]2[C@H]([C@@H]([C@H]([C@@H]([C@H]2O)O)N=C(N)N)O)N=C(N)N)O[C@H]3[C@H]([C@@H]([C@H]([C@@H](O3)CO)O)O)NC)(C=O)O
CCMSLIB00000075311	MYPYJXKWCTUITO-LYRMYLQWSA-N	C[C@H]1[C@H]([C@@](C[C@@H](O1)O[C@@H]2[C@H]([C@@H]([C@H](O[C@H]2Oc3c4cc5cc3Oc6ccc(cc6Cl)[C@H]([C@H](C(=O)N[C@H](C(=O)N[C@H]5C(=O)N[C@@H]7c8ccc(c(c8)-c9c(cc(cc9O)O)[C@H](NC(=O)[C@H]([C@@H](c1ccc(c(c1)Cl)O4)O)NC7=O)C(=O)O)O)CC(=O)N)NC(=O)[C@@H](CC(C)C)NC)O)CO)O)O)(C)N)O	BGC0000455	vancomycin	MYPYJXKWCTUITO-LYRMYLQWSA-N	C[C@H]1[C@H]([C@@](C[C@@H](O1)O[C@@H]2[C@H]([C@@H]([C@H](O[C@H]2OC3=C4C=C5C=C3OC6=C(C=C(C=C6)[C@H]([C@H](C(=O)N[C@H](C(=O)N[C@H]5C(=O)N[C@@H]7C8=CC(=C(C=C8)O)C9=C(C=C(C=C9[C@H](NC(=O)[C@H]([C@@H](C1=CC(=C(O4)C=C1)Cl)O)NC7=O)C(=O)O)O)O)CC(=O)N)NC(=O)[C@@H](CC(C)C)NC)O)Cl)CO)O)O)(C)N)O
CCMSLIB00000075312	MYPYJXKWCTUITO-LYRMYLQWSA-N	C[C@H]1[C@H]([C@@](C[C@@H](O1)O[C@@H]2[C@H]([C@@H]([C@H](O[C@H]2Oc3c4cc5cc3Oc6ccc(cc6Cl)[C@H]([C@H](C(=O)N[C@H](C(=O)N[C@H]5C(=O)N[C@@H]7c8ccc(c(c8)-c9c(cc(cc9O)O)[C@H](NC(=O)[C@H]([C@@H](c1ccc(c(c1)Cl)O4)O)NC7=O)C(=O)O)O)CC(=O)N)NC(=O)[C@@H](CC(C)C)NC)O)CO)O)O)(C)N)O	BGC0000455	vancomycin	MYPYJXKWCTUITO-LYRMYLQWSA-N	C[C@H]1[C@H]([C@@](C[C@@H](O1)O[C@@H]2[C@H]([C@@H]([C@H](O[C@H]2OC3=C4C=C5C=C3OC6=C(C=C(C=C6)[C@H]([C@H](C(=O)N[C@H](C(=O)N[C@H]5C(=O)N[C@@H]7C8=CC(=C(C=C8)O)C9=C(C=C(C=C9[C@H](NC(=O)[C@H]([C@@H](C1=CC(=C(O4)C=C1)Cl)O)NC7=O)C(=O)O)O)O)CC(=O)N)NC(=O)[C@@H](CC(C)C)NC)O)Cl)CO)O)O)(C)N)O
CCMSLIB00000075313	UBQYURCVBFRUQT-UHFFFAOYSA-N	CC(=O)N(CCCCCNC(=O)CCC(=O)N(CCCCCNC(=O)CCC(=O)N(CCCCCN)O)O)O	BGC0000940	Desferrioxamin B	UBQYURCVBFRUQT-UHFFFAOYSA-N	CC(=O)N(O)CCCCCNC(=O)CCC(=O)N(O)CCCCCNC(=O)CCC(=O)N(O)CCCCCN
CCMSLIB00000075313	UBQYURCVBFRUQT-UHFFFAOYSA-N	CC(=O)N(CCCCCNC(=O)CCC(=O)N(CCCCCNC(=O)CCC(=O)N(CCCCCN)O)O)O	BGC0000941	Desferrioxamin B	UBQYURCVBFRUQT-UHFFFAOYSA-N	CC(=O)N(O)CCCCCNC(=O)CCC(=O)N(O)CCCCCNC(=O)CCC(=O)N(O)CCCCCN
CCMSLIB00000075313	UBQYURCVBFRUQT-UHFFFAOYSA-N	CC(=O)N(CCCCCNC(=O)CCC(=O)N(CCCCCNC(=O)CCC(=O)N(CCCCCN)O)O)O	BGC0001453	desferrioxamine	UBQYURCVBFRUQT-UHFFFAOYSA-N	CC(=O)N(CCCCCNC(=O)CCC(=O)N(CCCCCNC(=O)CCC(=O)N(CCCCCN)O)O)O
CCMSLIB00000075320	KYHUYMLIVQFXRI-SJPGYWQQSA-N	O=C(N1CCC[C@H]1C(=O)N(C)[C@@H](C(=O)N[C@@H]3C(=O)N[C@@H]([C@@H](O)CC(=O)O[C@H](C(=O)[C@@H](C(=O)N[C@H](C(=O)N2CCC[C@H]2C(=O)N(C)[C@H](C(=O)O[C@@H]3C)Cc4ccc(OC)cc4)CC(C)C)C)C(C)C)[C@@H](C)CC)CC(C)C)[C@@H](O)C	BGC0000985	Didemnin B	KYHUYMLIVQFXRI-XYUQHQMCSA-N	CC[C@H](C)[C@@H]1[C@H](CC(=O)O[C@H](C(=O)[C@@H](C(=O)N[C@H](C(=O)N2CCC[C@H]2C(=O)N([C@H](C(=O)O[C@@H]([C@@H](C(=O)N1)NC(=O)[C@@H](CC(C)C)N(C)C(=O)[C@@H]3CCCN3C(=O)C(C)O)C)CC4=CC=C(C=C4)OC)C)CC(C)C)C)C(C)C)O
CCMSLIB00000075321	KYHUYMLIVQFXRI-SJPGYWQQSA-N	O=C(N1CCC[C@H]1C(=O)N(C)[C@@H](C(=O)N[C@@H]3C(=O)N[C@@H]([C@@H](O)CC(=O)O[C@H](C(=O)[C@@H](C(=O)N[C@H](C(=O)N2CCC[C@H]2C(=O)N(C)[C@H](C(=O)O[C@@H]3C)Cc4ccc(OC)cc4)CC(C)C)C)C(C)C)[C@@H](C)CC)CC(C)C)[C@@H](O)C	BGC0000985	Didemnin B	KYHUYMLIVQFXRI-XYUQHQMCSA-N	CC[C@H](C)[C@@H]1[C@H](CC(=O)O[C@H](C(=O)[C@@H](C(=O)N[C@H](C(=O)N2CCC[C@H]2C(=O)N([C@H](C(=O)O[C@@H]([C@@H](C(=O)N1)NC(=O)[C@@H](CC(C)C)N(C)C(=O)[C@@H]3CCCN3C(=O)C(C)O)C)CC4=CC=C(C=C4)OC)C)CC(C)C)C)C(C)C)O
CCMSLIB00000075322	KYHUYMLIVQFXRI-SJPGYWQQSA-N	O=C(N1CCC[C@H]1C(=O)N(C)[C@@H](C(=O)N[C@@H]3C(=O)N[C@@H]([C@@H](O)CC(=O)O[C@H](C(=O)[C@@H](C(=O)N[C@H](C(=O)N2CCC[C@H]2C(=O)N(C)[C@H](C(=O)O[C@@H]3C)Cc4ccc(OC)cc4)CC(C)C)C)C(C)C)[C@@H](C)CC)CC(C)C)[C@@H](O)C	BGC0000985	Didemnin B	KYHUYMLIVQFXRI-XYUQHQMCSA-N	CC[C@H](C)[C@@H]1[C@H](CC(=O)O[C@H](C(=O)[C@@H](C(=O)N[C@H](C(=O)N2CCC[C@H]2C(=O)N([C@H](C(=O)O[C@@H]([C@@H](C(=O)N1)NC(=O)[C@@H](CC(C)C)N(C)C(=O)[C@@H]3CCCN3C(=O)C(C)O)C)CC4=CC=C(C=C4)OC)C)CC(C)C)C)C(C)C)O
CCMSLIB00000075323	CKVQLVKUIHIXIC-WSWSWPEESA-N	O=C(N1CCC[C@H]1C(=O)N(C)C(C(=O)N[C@@H]2C(=O)N[C@@H]([C@@H](O)CC(=O)O[C@H](C(=O)[C@@H](C(=O)N[C@H](C(=O)N4[C@H](C(=O)N(C)[C@H](C(=O)O[C@@H]2C)Cc3ccc(OC)cc3)CCC4)CC(C)C)C)C(C)C)C(C)C)CC(C)C)[C@@H](O)C	BGC0000985	Nordidemnin B	CKVQLVKUIHIXIC-WSBLOWKLSA-N	C[C@@H]1[C@@H](C(=O)N[C@@H]([C@H](CC(=O)O[C@H](C(=O)[C@@H](C(=O)N[C@H](C(=O)N2CCC[C@H]2C(=O)N([C@H](C(=O)O1)CC3=CC=C(C=C3)OC)C)CC(C)C)C)C(C)C)O)C(C)C)NC(=O)[C@@H](CC(C)C)N(C)C(=O)[C@@H]4CCCN4C(=O)[C@H](C)O
CCMSLIB00000075324	CKVQLVKUIHIXIC-WSWSWPEESA-N	O=C(N1CCC[C@H]1C(=O)N(C)C(C(=O)N[C@@H]2C(=O)N[C@@H]([C@@H](O)CC(=O)O[C@H](C(=O)[C@@H](C(=O)N[C@H](C(=O)N4[C@H](C(=O)N(C)[C@H](C(=O)O[C@@H]2C)Cc3ccc(OC)cc3)CCC4)CC(C)C)C)C(C)C)C(C)C)CC(C)C)[C@@H](O)C	BGC0000985	Nordidemnin B	CKVQLVKUIHIXIC-WSBLOWKLSA-N	C[C@@H]1[C@@H](C(=O)N[C@@H]([C@H](CC(=O)O[C@H](C(=O)[C@@H](C(=O)N[C@H](C(=O)N2CCC[C@H]2C(=O)N([C@H](C(=O)O1)CC3=CC=C(C=C3)OC)C)CC(C)C)C)C(C)C)O)C(C)C)NC(=O)[C@@H](CC(C)C)N(C)C(=O)[C@@H]4CCCN4C(=O)[C@H](C)O
CCMSLIB00000075325	CKVQLVKUIHIXIC-WSWSWPEESA-N	O=C(N1CCC[C@H]1C(=O)N(C)C(C(=O)N[C@@H]2C(=O)N[C@@H]([C@@H](O)CC(=O)O[C@H](C(=O)[C@@H](C(=O)N[C@H](C(=O)N4[C@H](C(=O)N(C)[C@H](C(=O)O[C@@H]2C)Cc3ccc(OC)cc3)CCC4)CC(C)C)C)C(C)C)C(C)C)CC(C)C)[C@@H](O)C	BGC0000985	Nordidemnin B	CKVQLVKUIHIXIC-WSBLOWKLSA-N	C[C@@H]1[C@@H](C(=O)N[C@@H]([C@H](CC(=O)O[C@H](C(=O)[C@@H](C(=O)N[C@H](C(=O)N2CCC[C@H]2C(=O)N([C@H](C(=O)O1)CC3=CC=C(C=C3)OC)C)CC(C)C)C)C(C)C)O)C(C)C)NC(=O)[C@@H](CC(C)C)N(C)C(=O)[C@@H]4CCCN4C(=O)[C@H](C)O
CCMSLIB00000075331	APKFDSVGJQXUKY-INPOYWNPSA-N	C[C@H]1/C=C/C=C/C=C/C=C/C=C/C=C/C=C/[C@@H](C[C@H]2[C@@H]([C@H](C[C@](O2)(C[C@H](C[C@H]([C@@H](CC[C@H](C[C@H](CC(=O)O[C@H]([C@@H]([C@@H]1O)C)C)O)O)O)O)O)O)O)C(=O)O)O[C@H]3[C@H]([C@H]([C@@H]([C@H](O3)C)O)N)O	BGC0000015	amphotericin	APKFDSVGJQXUKY-UPWJBAEMSA-N	C[C@H]1/C=C/C=C/C=C/C=C/C=C/C=C/C=C/[C@@H](C[C@H]2[C@@H]([C@H](C[C@](O2)(C[C@H](C[C@H]([C@@H](CC[C@H](C[C@H](CC(=O)O[C@H]([C@@H]([C@@H]1O)C)C)O)O)O)O)O)O)O)C(=O)O)OC3C(C(C(C(O3)C)O)N)O
CCMSLIB00000075331	APKFDSVGJQXUKY-INPOYWNPSA-N	C[C@H]1/C=C/C=C/C=C/C=C/C=C/C=C/C=C/[C@@H](C[C@H]2[C@@H]([C@H](C[C@](O2)(C[C@H](C[C@H]([C@@H](CC[C@H](C[C@H](CC(=O)O[C@H]([C@@H]([C@@H]1O)C)C)O)O)O)O)O)O)O)C(=O)O)O[C@H]3[C@H]([C@H]([C@@H]([C@H](O3)C)O)N)O	BGC0000016	Amphotericin B	APKFDSVGJQXUKY-UPWJBAEMSA-N	C[C@H]1/C=C/C=C/C=C/C=C/C=C/C=C/C=C/[C@@H](C[C@H]2[C@@H]([C@H](C[C@](O2)(C[C@H](C[C@H]([C@@H](CC[C@H](C[C@H](CC(=O)O[C@H]([C@@H]([C@@H]1O)C)C)O)O)O)O)O)O)O)C(=O)O)OC3C(C(C(C(O3)C)O)N)O
CCMSLIB00000075332	APKFDSVGJQXUKY-INPOYWNPSA-N	C[C@H]1/C=C/C=C/C=C/C=C/C=C/C=C/C=C/[C@@H](C[C@H]2[C@@H]([C@H](C[C@](O2)(C[C@H](C[C@H]([C@@H](CC[C@H](C[C@H](CC(=O)O[C@H]([C@@H]([C@@H]1O)C)C)O)O)O)O)O)O)O)C(=O)O)O[C@H]3[C@H]([C@H]([C@@H]([C@H](O3)C)O)N)O	BGC0000015	amphotericin	APKFDSVGJQXUKY-UPWJBAEMSA-N	C[C@H]1/C=C/C=C/C=C/C=C/C=C/C=C/C=C/[C@@H](C[C@H]2[C@@H]([C@H](C[C@](O2)(C[C@H](C[C@H]([C@@H](CC[C@H](C[C@H](CC(=O)O[C@H]([C@@H]([C@@H]1O)C)C)O)O)O)O)O)O)O)C(=O)O)OC3C(C(C(C(O3)C)O)N)O
CCMSLIB00000075332	APKFDSVGJQXUKY-INPOYWNPSA-N	C[C@H]1/C=C/C=C/C=C/C=C/C=C/C=C/C=C/[C@@H](C[C@H]2[C@@H]([C@H](C[C@](O2)(C[C@H](C[C@H]([C@@H](CC[C@H](C[C@H](CC(=O)O[C@H]([C@@H]([C@@H]1O)C)C)O)O)O)O)O)O)O)C(=O)O)O[C@H]3[C@H]([C@H]([C@@H]([C@H](O3)C)O)N)O	BGC0000016	Amphotericin B	APKFDSVGJQXUKY-UPWJBAEMSA-N	C[C@H]1/C=C/C=C/C=C/C=C/C=C/C=C/C=C/[C@@H](C[C@H]2[C@@H]([C@H](C[C@](O2)(C[C@H](C[C@H]([C@@H](CC[C@H](C[C@H](CC(=O)O[C@H]([C@@H]([C@@H]1O)C)C)O)O)O)O)O)O)O)C(=O)O)OC3C(C(C(C(O3)C)O)N)O
CCMSLIB00000077217	FTVWIRXFELQLPI-UHFFFAOYSA-N	O=C1C2=C(C=C(C=C2OC(C1)C3=CC=C(C=C3)O)O)O	BGC0001310	naringenin	FTVWIRXFELQLPI-UHFFFAOYSA-N	C1C(OC2=CC(=CC(=C2C1=O)O)O)C3=CC=C(C=C3)O
CCMSLIB00000077218	FTVWIRXFELQLPI-UHFFFAOYSA-N	O=C1C2=C(C=C(C=C2OC(C1)C3=CC=C(C=C3)O)O)O	BGC0001310	naringenin	FTVWIRXFELQLPI-UHFFFAOYSA-N	C1C(OC2=CC(=CC(=C2C1=O)O)O)C3=CC=C(C=C3)O
CCMSLIB00000078898	GGUNGDGGXMHBMJ-UHFFFAOYSA-N	CC(=O)N(CCCC1C(=O)NC(C(=O)NC(C(=O)NCC(=O)NCC(=O)NCC(=O)N1)CCCN(C(=O)C)[O-])CCCN(C(=O)C)[O-])[O-].[Fe+3][H+]	BGC0000901	ferrichrome	GGUNGDGGXMHBMJ-HCMAANCNSA-N	CC(=O)N(CCCC1C(=O)NC(C(=O)NC(C(=O)NCC(=O)NCC(=O)NCC(=O)N1)CCCN(C(=O)C)[O-])CCCN(C(=O)C)[O-])[O-].[55Fe+3]
CCMSLIB00000081213	JAYJEXYYCNLGOQ-UHFFFAOYSA-N	CCCCCCCC(CC(=O)NC(CC(C)C)C(=O)NC(CCC(=O)O)C(=O)NC1C(OC(=O)C(NC(=O)C(NC(=O)C(NC(=O)C(NC(=O)C(NC(=O)C(NC1=O)C(C)CC)CC(C)C)CO)CC(C)C)CO)C(C)CC)C)O	BGC0000389	Massetolide A	JAYJEXYYCNLGOQ-FFHBUIIJSA-N	CCCCCCC[C@H](CC(=O)NC(CC(C)C)C(=O)NC(CCC(=O)O)C(=O)NC1C(OC(=O)C(NC(=O)C(NC(=O)C(NC(=O)C(NC(=O)C(NC(=O)C(NC1=O)C(C)CC)CC(C)C)CO)CC(C)C)CO)C(C)CC)C)O
CCMSLIB00000081265	PIJVFDBKTWXHHD-UHFFFAOYSA-N	CN1C2=CC=C(OC(NC)=O)C=C2C3(C)C1N(C)CC3	BGC0000820	Physostigmine	PIJVFDBKTWXHHD-HIFRSBDPSA-N	[H][C@]12N(C)CC[C@@]1(C)C1=C(C=CC(OC(=O)NC)=C1)N2C
CCMSLIB00000081266	PIJVFDBKTWXHHD-UHFFFAOYSA-N	OC1=CC=C(NC=C2CCNC(C)=O)C2=C1	BGC0000820	Physostigmine	PIJVFDBKTWXHHD-HIFRSBDPSA-N	[H][C@]12N(C)CC[C@@]1(C)C1=C(C=CC(OC(=O)NC)=C1)N2C
CCMSLIB00000081270	IXORZMNAPKEEDV-OYEYCCDTSA-N	C=C1C[C@@]23[C@@H](C(O)=O)[C@]4([H])[C@@]5(C)[C@@H](O)C=C[C@@]4(OC5=O)[C@]2([H])CC[C@]1(O)C3	BGC0001269	gibberellin A3	IXORZMNAPKEEDV-OBDJNFEBSA-N	C[C@@]12[C@H](C=C[C@@]3([C@@H]1[C@@H]([C@]45[C@H]3CC[C@](C4)(C(=C)C5)O)C(=O)O)OC2=O)O
CCMSLIB00000081270	IXORZMNAPKEEDV-OYEYCCDTSA-N	C=C1C[C@@]23[C@@H](C(O)=O)[C@]4([H])[C@@]5(C)[C@@H](O)C=C[C@@]4(OC5=O)[C@]2([H])CC[C@]1(O)C3	BGC0001604	gibberellin	IXORZMNAPKEEDV-QTWFBFKQSA-N	CC12[C@H](C=C[C@@]3([C@@H]1[C@@H]([C@]45[C@H]3CC[C@](C4)(C(=C)C5)O)C(=O)O)OC2=O)O
CCMSLIB00000081270	IXORZMNAPKEEDV-OYEYCCDTSA-N	C=C1C[C@@]23[C@@H](C(O)=O)[C@]4([H])[C@@]5(C)[C@@H](O)C=C[C@@]4(OC5=O)[C@]2([H])CC[C@]1(O)C3	BGC0001605	gibberellin	IXORZMNAPKEEDV-QTWFBFKQSA-N	CC12[C@H](C=C[C@@]3([C@@H]1[C@@H]([C@]45[C@H]3CC[C@](C4)(C(=C)C5)O)C(=O)O)OC2=O)O
CCMSLIB00000081287	GAOZTHIDHYLHMS-QPJULDDXSA-N	C[C@@H]([C@H](C(C)C(O)=O)OC)[C@](O1)([H])[C@H](C)[C@@H](O)C[C@]1(O2)CC[C@@]2(C)[C@@](O3)([H])CC[C@@]3(CC)[C@@](O4)([H])[C@@H](C)C[C@]4([H])[C@]5([H])[C@@H](C)C[C@@H](C)[C@](O)(CO)O5	BGC0000100	Monensin	GAOZTHIDHYLHMS-UHFFFAOYSA-N	CCC1(CCC(O1)C1(C)CCC2(CC(O)C(C)C(O2)C(C)C(OC)C(C)C(O)=O)O1)C1OC(CC1C)C1OC(O)(CO)C(C)CC1C
CCMSLIB00000081287	GAOZTHIDHYLHMS-QPJULDDXSA-N	C[C@@H]([C@H](C(C)C(O)=O)OC)[C@](O1)([H])[C@H](C)[C@@H](O)C[C@]1(O2)CC[C@@]2(C)[C@@](O3)([H])CC[C@@]3(CC)[C@@](O4)([H])[C@@H](C)C[C@]4([H])[C@]5([H])[C@@H](C)C[C@@H](C)[C@](O)(CO)O5	BGC0001670	monensin	GAOZTHIDHYLHMS-UHFFFAOYSA-N	CCC1(CCC(O1)C1(C)CCC2(CC(O)C(C)C(O2)C(C)C(OC)C(C)C(O)=O)O1)C1OC(CC1C)C1OC(O)(CO)C(C)CC1C
CCMSLIB00000081679	NOFOAYPPHIUXJR-APNQCZIXSA-N	OC[C@@]1(O)CC[C@]23[C@](CC[C@]4([H])[C@]2(C)CC[C@@H](O)[C@@]4(C)CO)([H])C[C@@]1(C3)[H]	BGC0000676	Aphidicolin	NOFOAYPPHIUXJR-APNQCZIXSA-N	[H][C@]12C[C@]3([H])C[C@]1(CC[C@]3(O)CO)[C@@]1(C)CC[C@@H](O)[C@@](C)(CO)[C@]1([H])CC2
CCMSLIB00000081680	NOFOAYPPHIUXJR-APNQCZIXSA-N	OC[C@@]1(O)CC[C@]23[C@](CC[C@]4([H])[C@]2(C)CC[C@@H](O)[C@@]4(C)CO)([H])C[C@@]1(C3)[H]	BGC0000676	Aphidicolin	NOFOAYPPHIUXJR-APNQCZIXSA-N	[H][C@]12C[C@]3([H])C[C@]1(CC[C@]3(O)CO)[C@@]1(C)CC[C@@H](O)[C@@](C)(CO)[C@]1([H])CC2
CCMSLIB00000081752	CEBXXEKPIIDJHL-UHFFFAOYSA-N	CC1=C2C(OC(C3=C2C=C(O)C=C3O)=O)=CC(O)=C1	BGC0000013	alternariol	CEBXXEKPIIDJHL-UHFFFAOYSA-N	CC1=CC(=CC2=C1C3=CC(=CC(=C3C(=O)O2)O)O)O
CCMSLIB00000223877	IUPCWCLVECYZRV-JZMZINANSA-N	CC[C@@H]1[C@H]([C@H]2[C@@](O2)(/C=C/C(=O)[C@@H](C[C@@H]([C@@H]([C@H]([C@@H](CC(=O)O1)O)C)O[C@H]3[C@@H]([C@H](C[C@H](O3)C)N(C)C)O)CC=O)C)C)C	BGC0001830	rosamicin	IUPCWCLVECYZRV-JEAVYTLSSA-N	CCC1OC(=O)CC(O)C(C)C(O[C@@H]2O[C@H](C)C[C@@H]([C@H]2O)N(C)C)C(CC=O)CC(C)C(=O)\C=C\C2(C)OC2C1C
CCMSLIB00000223993	NHKCCADZVLTPPO-UHFFFAOYSA-N	O=C(CCC(N(O)CCCCCN([H])C(CC1)=O)=O)N([H])CCCCCN(O)C(CCC(N([H])CCCCCN(O)C1=O)=O)=O	BGC0000940	Desferrioxamine E	NHKCCADZVLTPPO-UHFFFAOYSA-N	C1CCNC(=O)CCC(=O)N(CCCCCNC(=O)CCC(=O)N(CCCCCNC(=O)CCC(=O)N(CC1)O)O)O
CCMSLIB00000223993	NHKCCADZVLTPPO-UHFFFAOYSA-N	O=C(CCC(N(O)CCCCCN([H])C(CC1)=O)=O)N([H])CCCCCN(O)C(CCC(N([H])CCCCCN(O)C1=O)=O)=O	BGC0001478	desferrioxamine E	NHKCCADZVLTPPO-UHFFFAOYSA-N	C1CCNC(=O)CCC(=O)N(CCCCCNC(=O)CCC(=O)N(CCCCCNC(=O)CCC(=O)N(CC1)O)O)O
CCMSLIB00000223993	NHKCCADZVLTPPO-UHFFFAOYSA-N	O=C(CCC(N(O)CCCCCN([H])C(CC1)=O)=O)N([H])CCCCCN(O)C(CCC(N([H])CCCCCN(O)C1=O)=O)=O	BGC0001572	desferrioxamine E	NHKCCADZVLTPPO-UHFFFAOYSA-N	C1CCNC(=O)CCC(=O)N(CCCCCNC(=O)CCC(=O)N(CCCCCNC(=O)CCC(=O)N(CC1)O)O)O
CCMSLIB00000223998	APKFDSVGJQXUKY-HXSTXIQVSA-N	C[C@H]([C@@H](O)[C@H]([C@@H](OC(C[C@H](O)C[C@H](O)CC[C@@H](O)[C@H](O)C[C@H](O)C1)=O)C)C)/C=C/C=C/C=C/C=C/C=C/C=C/C=C/[C@H](O[C@H]2[C@@H](O)[C@@H](N)[C@H](O)[C@H](C)O2)C[C@@H]3O[C@@]1(O)C[C@H](O)[C@H]3C(O)=O	BGC0000015	amphotericin	APKFDSVGJQXUKY-UPWJBAEMSA-N	C[C@H]1/C=C/C=C/C=C/C=C/C=C/C=C/C=C/[C@@H](C[C@H]2[C@@H]([C@H](C[C@](O2)(C[C@H](C[C@H]([C@@H](CC[C@H](C[C@H](CC(=O)O[C@H]([C@@H]([C@@H]1O)C)C)O)O)O)O)O)O)O)C(=O)O)OC3C(C(C(C(O3)C)O)N)O
CCMSLIB00000223998	APKFDSVGJQXUKY-HXSTXIQVSA-N	C[C@H]([C@@H](O)[C@H]([C@@H](OC(C[C@H](O)C[C@H](O)CC[C@@H](O)[C@H](O)C[C@H](O)C1)=O)C)C)/C=C/C=C/C=C/C=C/C=C/C=C/C=C/[C@H](O[C@H]2[C@@H](O)[C@@H](N)[C@H](O)[C@H](C)O2)C[C@@H]3O[C@@]1(O)C[C@H](O)[C@H]3C(O)=O	BGC0000016	Amphotericin B	APKFDSVGJQXUKY-UPWJBAEMSA-N	C[C@H]1/C=C/C=C/C=C/C=C/C=C/C=C/C=C/[C@@H](C[C@H]2[C@@H]([C@H](C[C@](O2)(C[C@H](C[C@H]([C@@H](CC[C@H](C[C@H](CC(=O)O[C@H]([C@@H]([C@@H]1O)C)C)O)O)O)O)O)O)O)C(=O)O)OC3C(C(C(C(O3)C)O)N)O
CCMSLIB00000424733	AKNNEGZIBPJZJG-QZTJIDSGSA-N	COC1=C([C@@]([C@@]2([H])C(C=CC(OC)=C3OC)=C3C(O2)=O)([H])N(C)CC4)C4=CC5=C1OCO5	BGC0001325	noscapine	AKNNEGZIBPJZJG-MSOLQXFVSA-N	CN1CCC2=CC3=C(C(=C2[C@@H]1[C@@H]4C5=C(C(=C(C=C5)OC)OC)C(=O)O4)OC)OCO3
CCMSLIB00000424771	AKNNEGZIBPJZJG-MSOLQXFVSA-N	CN1[C@]([C@]2([H])C(C=CC(OC)=C3OC)=C3C(O2)=O)([H])C4=C(OC)C5=C(OCO5)C=C4CC1	BGC0001325	noscapine	AKNNEGZIBPJZJG-MSOLQXFVSA-N	CN1CCC2=CC3=C(C(=C2[C@@H]1[C@@H]4C5=C(C(=C(C=C5)OC)OC)C(=O)O4)OC)OCO3
CCMSLIB00000424772	AKNNEGZIBPJZJG-MSOLQXFVSA-N	CN1[C@]([C@]2([H])C(C=CC(OC)=C3OC)=C3C(O2)=O)([H])C4=C(OC)C5=C(OCO5)C=C4CC1	BGC0001325	noscapine	AKNNEGZIBPJZJG-MSOLQXFVSA-N	CN1CCC2=CC3=C(C(=C2[C@@H]1[C@@H]4C5=C(C(=C(C=C5)OC)OC)C(=O)O4)OC)OCO3
CCMSLIB00000424773	AKNNEGZIBPJZJG-MSOLQXFVSA-N	CN1[C@]([C@]2([H])C(C=CC(OC)=C3OC)=C3C(O2)=O)([H])C4=C(OC)C5=C(OCO5)C=C4CC1	BGC0001325	noscapine	AKNNEGZIBPJZJG-MSOLQXFVSA-N	CN1CCC2=CC3=C(C(=C2[C@@H]1[C@@H]4C5=C(C(=C(C=C5)OC)OC)C(=O)O4)OC)OCO3
CCMSLIB00000424790	RHMXXJGYXNZAPX-UHFFFAOYSA-N	CC1=CC(O)=C2C(C(C(C=C(O)C=C3O)=C3C2=O)=O)=C1	BGC0000101	emodin	RHMXXJGYXNZAPX-UHFFFAOYSA-N	CC1=CC(=C2C(=C1)C(=O)C3=CC(=CC(=C3C2=O)O)O)O
CCMSLIB00000424790	RHMXXJGYXNZAPX-UHFFFAOYSA-N	CC1=CC(O)=C2C(C(C(C=C(O)C=C3O)=C3C2=O)=O)=C1	BGC0001583	emodin	RHMXXJGYXNZAPX-UHFFFAOYSA-N	CC1=CC(=C2C(=C1)C(=O)C3=CC(=CC(=C3C2=O)O)O)O
CCMSLIB00000424805	APKFDSVGJQXUKY-INPOYWNPSA-N	C[C@H]1/C=C/C=C/C=C/C=C/C=C/C=C/C=C/[C@@H](C[C@H]2[C@@H]([C@H](C[C@](O2)(C[C@H](C[C@H]([C@@H](CC[C@H](C[C@H](CC(=O)O[C@H]([C@@H]([C@@H]1O)C)C)O)O)O)O)O)O)O)C(=O)O)O[C@H]3[C@H]([C@H]([C@@H]([C@H](O3)C)O)N)O	BGC0000015	amphotericin	APKFDSVGJQXUKY-UPWJBAEMSA-N	C[C@H]1/C=C/C=C/C=C/C=C/C=C/C=C/C=C/[C@@H](C[C@H]2[C@@H]([C@H](C[C@](O2)(C[C@H](C[C@H]([C@@H](CC[C@H](C[C@H](CC(=O)O[C@H]([C@@H]([C@@H]1O)C)C)O)O)O)O)O)O)O)C(=O)O)OC3C(C(C(C(O3)C)O)N)O
CCMSLIB00000424805	APKFDSVGJQXUKY-INPOYWNPSA-N	C[C@H]1/C=C/C=C/C=C/C=C/C=C/C=C/C=C/[C@@H](C[C@H]2[C@@H]([C@H](C[C@](O2)(C[C@H](C[C@H]([C@@H](CC[C@H](C[C@H](CC(=O)O[C@H]([C@@H]([C@@H]1O)C)C)O)O)O)O)O)O)O)C(=O)O)O[C@H]3[C@H]([C@H]([C@@H]([C@H](O3)C)O)N)O	BGC0000016	Amphotericin B	APKFDSVGJQXUKY-UPWJBAEMSA-N	C[C@H]1/C=C/C=C/C=C/C=C/C=C/C=C/C=C/[C@@H](C[C@H]2[C@@H]([C@H](C[C@](O2)(C[C@H](C[C@H]([C@@H](CC[C@H](C[C@H](CC(=O)O[C@H]([C@@H]([C@@H]1O)C)C)O)O)O)O)O)O)O)C(=O)O)OC3C(C(C(C(O3)C)O)N)O
CCMSLIB00000424806	APKFDSVGJQXUKY-INPOYWNPSA-N	C[C@H]1/C=C/C=C/C=C/C=C/C=C/C=C/C=C/[C@@H](C[C@H]2[C@@H]([C@H](C[C@](O2)(C[C@H](C[C@H]([C@@H](CC[C@H](C[C@H](CC(=O)O[C@H]([C@@H]([C@@H]1O)C)C)O)O)O)O)O)O)O)C(=O)O)O[C@H]3[C@H]([C@H]([C@@H]([C@H](O3)C)O)N)O	BGC0000015	amphotericin	APKFDSVGJQXUKY-UPWJBAEMSA-N	C[C@H]1/C=C/C=C/C=C/C=C/C=C/C=C/C=C/[C@@H](C[C@H]2[C@@H]([C@H](C[C@](O2)(C[C@H](C[C@H]([C@@H](CC[C@H](C[C@H](CC(=O)O[C@H]([C@@H]([C@@H]1O)C)C)O)O)O)O)O)O)O)C(=O)O)OC3C(C(C(C(O3)C)O)N)O
CCMSLIB00000424806	APKFDSVGJQXUKY-INPOYWNPSA-N	C[C@H]1/C=C/C=C/C=C/C=C/C=C/C=C/C=C/[C@@H](C[C@H]2[C@@H]([C@H](C[C@](O2)(C[C@H](C[C@H]([C@@H](CC[C@H](C[C@H](CC(=O)O[C@H]([C@@H]([C@@H]1O)C)C)O)O)O)O)O)O)O)C(=O)O)O[C@H]3[C@H]([C@H]([C@@H]([C@H](O3)C)O)N)O	BGC0000016	Amphotericin B	APKFDSVGJQXUKY-UPWJBAEMSA-N	C[C@H]1/C=C/C=C/C=C/C=C/C=C/C=C/C=C/[C@@H](C[C@H]2[C@@H]([C@H](C[C@](O2)(C[C@H](C[C@H]([C@@H](CC[C@H](C[C@H](CC(=O)O[C@H]([C@@H]([C@@H]1O)C)C)O)O)O)O)O)O)O)C(=O)O)OC3C(C(C(C(O3)C)O)N)O
CCMSLIB00000424807	APKFDSVGJQXUKY-INPOYWNPSA-N	C[C@H]1/C=C/C=C/C=C/C=C/C=C/C=C/C=C/[C@@H](C[C@H]2[C@@H]([C@H](C[C@](O2)(C[C@H](C[C@H]([C@@H](CC[C@H](C[C@H](CC(=O)O[C@H]([C@@H]([C@@H]1O)C)C)O)O)O)O)O)O)O)C(=O)O)O[C@H]3[C@H]([C@H]([C@@H]([C@H](O3)C)O)N)O	BGC0000015	amphotericin	APKFDSVGJQXUKY-UPWJBAEMSA-N	C[C@H]1/C=C/C=C/C=C/C=C/C=C/C=C/C=C/[C@@H](C[C@H]2[C@@H]([C@H](C[C@](O2)(C[C@H](C[C@H]([C@@H](CC[C@H](C[C@H](CC(=O)O[C@H]([C@@H]([C@@H]1O)C)C)O)O)O)O)O)O)O)C(=O)O)OC3C(C(C(C(O3)C)O)N)O
CCMSLIB00000424807	APKFDSVGJQXUKY-INPOYWNPSA-N	C[C@H]1/C=C/C=C/C=C/C=C/C=C/C=C/C=C/[C@@H](C[C@H]2[C@@H]([C@H](C[C@](O2)(C[C@H](C[C@H]([C@@H](CC[C@H](C[C@H](CC(=O)O[C@H]([C@@H]([C@@H]1O)C)C)O)O)O)O)O)O)O)C(=O)O)O[C@H]3[C@H]([C@H]([C@@H]([C@H](O3)C)O)N)O	BGC0000016	Amphotericin B	APKFDSVGJQXUKY-UPWJBAEMSA-N	C[C@H]1/C=C/C=C/C=C/C=C/C=C/C=C/C=C/[C@@H](C[C@H]2[C@@H]([C@H](C[C@](O2)(C[C@H](C[C@H]([C@@H](CC[C@H](C[C@H](CC(=O)O[C@H]([C@@H]([C@@H]1O)C)C)O)O)O)O)O)O)O)C(=O)O)OC3C(C(C(C(O3)C)O)N)O
CCMSLIB00000424808	APKFDSVGJQXUKY-INPOYWNPSA-N	C[C@H]1/C=C/C=C/C=C/C=C/C=C/C=C/C=C/[C@@H](C[C@H]2[C@@H]([C@H](C[C@](O2)(C[C@H](C[C@H]([C@@H](CC[C@H](C[C@H](CC(=O)O[C@H]([C@@H]([C@@H]1O)C)C)O)O)O)O)O)O)O)C(=O)O)O[C@H]3[C@H]([C@H]([C@@H]([C@H](O3)C)O)N)O	BGC0000015	amphotericin	APKFDSVGJQXUKY-UPWJBAEMSA-N	C[C@H]1/C=C/C=C/C=C/C=C/C=C/C=C/C=C/[C@@H](C[C@H]2[C@@H]([C@H](C[C@](O2)(C[C@H](C[C@H]([C@@H](CC[C@H](C[C@H](CC(=O)O[C@H]([C@@H]([C@@H]1O)C)C)O)O)O)O)O)O)O)C(=O)O)OC3C(C(C(C(O3)C)O)N)O
CCMSLIB00000424808	APKFDSVGJQXUKY-INPOYWNPSA-N	C[C@H]1/C=C/C=C/C=C/C=C/C=C/C=C/C=C/[C@@H](C[C@H]2[C@@H]([C@H](C[C@](O2)(C[C@H](C[C@H]([C@@H](CC[C@H](C[C@H](CC(=O)O[C@H]([C@@H]([C@@H]1O)C)C)O)O)O)O)O)O)O)C(=O)O)O[C@H]3[C@H]([C@H]([C@@H]([C@H](O3)C)O)N)O	BGC0000016	Amphotericin B	APKFDSVGJQXUKY-UPWJBAEMSA-N	C[C@H]1/C=C/C=C/C=C/C=C/C=C/C=C/C=C/[C@@H](C[C@H]2[C@@H]([C@H](C[C@](O2)(C[C@H](C[C@H]([C@@H](CC[C@H](C[C@H](CC(=O)O[C@H]([C@@H]([C@@H]1O)C)C)O)O)O)O)O)O)O)C(=O)O)OC3C(C(C(C(O3)C)O)N)O
CCMSLIB00000424829	VBYYGSMHUKZIND-UHFFFAOYSA-N	CCCCC(=O)CCCCCCCCCC(C)C1C(C(=O)NC(C(=O)NC(=CC)C(=O)NC(C(=O)NC(C(=O)NC(C(=O)NCC(=O)NC(C(=O)N(C(C(=O)N2CCCC2C(=O)N1)CC(=O)N)C)C(C)OC)CCC(=O)N)C(C)O)C(C)O)C(C)C)O	BGC0001125	puwainaphycin A	VBYYGSMHUKZIND-NPNGGBIDSA-N	CCCCC(=O)CCCCCCCCC[C@H](C)[C@@H]1[C@H](C(=O)N[C@H](C(=O)N/C(=C/C)/C(=O)N[C@H](C(=O)N[C@H](C(=O)N[C@H](C(=O)NCC(=O)N[C@H](C(=O)N([C@H](C(=O)N2CCC[C@H]2C(=O)N1)CC(=O)N)C)[C@H](C)OC)CCC(=O)N)[C@H](C)O)[C@H](C)O)C(C)C)O
CCMSLIB00000424830	VBYYGSMHUKZIND-UHFFFAOYSA-N	CCCCC(=O)CCCCCCCCCC(C)C1C(C(=O)NC(C(=O)NC(=CC)C(=O)NC(C(=O)NC(C(=O)NC(C(=O)NCC(=O)NC(C(=O)N(C(C(=O)N2CCCC2C(=O)N1)CC(=O)N)C)C(C)OC)CCC(=O)N)C(C)O)C(C)O)C(C)C)O	BGC0001125	puwainaphycin A	VBYYGSMHUKZIND-NPNGGBIDSA-N	CCCCC(=O)CCCCCCCCC[C@H](C)[C@@H]1[C@H](C(=O)N[C@H](C(=O)N/C(=C/C)/C(=O)N[C@H](C(=O)N[C@H](C(=O)N[C@H](C(=O)NCC(=O)N[C@H](C(=O)N([C@H](C(=O)N2CCC[C@H]2C(=O)N1)CC(=O)N)C)[C@H](C)OC)CCC(=O)N)[C@H](C)O)[C@H](C)O)C(C)C)O
CCMSLIB00000424831	HPIOIUSFXDCSLD-KEVLTHRLSA-N	NC(C[C@H]1C(N2[C@H](C(N[C@@H]([C@@H](O)C(N[C@@H](C(C)C)C(N/C(C(N[C@H](C(N[C@H](C(N[C@@H](CCC(N)=O)C(NCC(N[C@H](C(N1C)=O)[C@@H](OC)C)=O)=O)=O)C(C)C)=O)[C@@H](O)C)=O)=C/C)=O)=O)[C@@H](C)CCCCCCCCCC(CCCC)=O)=O)CCC2)=O)=O	BGC0001125	puwainaphycin B	HPIOIUSFXDCSLD-KEVLTHRLSA-N	CCCCC(=O)CCCCCCCCC[C@H](C)[C@@H]1[C@H](C(=O)N[C@H](C(=O)N/C(=C/C)/C(=O)N[C@H](C(=O)N[C@H](C(=O)N[C@H](C(=O)NCC(=O)N[C@H](C(=O)N([C@H](C(=O)N2CCC[C@H]2C(=O)N1)CC(=O)N)C)[C@H](C)OC)CCC(=O)N)C(C)C)[C@H](C)O)C(C)C)O
CCMSLIB00000424832	HPIOIUSFXDCSLD-KEVLTHRLSA-N	NC(C[C@H]1C(N2[C@H](C(N[C@@H]([C@@H](O)C(N[C@@H](C(C)C)C(N/C(C(N[C@H](C(N[C@H](C(N[C@@H](CCC(N)=O)C(NCC(N[C@H](C(N1C)=O)[C@@H](OC)C)=O)=O)=O)C(C)C)=O)[C@@H](O)C)=O)=C/C)=O)=O)[C@@H](C)CCCCCCCCCC(CCCC)=O)=O)CCC2)=O)=O	BGC0001125	puwainaphycin B	HPIOIUSFXDCSLD-KEVLTHRLSA-N	CCCCC(=O)CCCCCCCCC[C@H](C)[C@@H]1[C@H](C(=O)N[C@H](C(=O)N/C(=C/C)/C(=O)N[C@H](C(=O)N[C@H](C(=O)N[C@H](C(=O)NCC(=O)N[C@H](C(=O)N([C@H](C(=O)N2CCC[C@H]2C(=O)N1)CC(=O)N)C)[C@H](C)OC)CCC(=O)N)C(C)C)[C@H](C)O)C(C)C)O
CCMSLIB00000424833	LLZGZWBVBWCMRA-GKWUPCQWSA-N	NC(C[C@H]1C(N2[C@H](C(N[C@@H]([C@@H](O)C(N[C@@H](C(C)C)C(N/C(C(N[C@H](C(N[C@H](C(N[C@@H](CCC(N)=O)C(NCC(N[C@H](C(N1C)=O)[C@@H](OC)C)=O)=O)=O)[C@H](C)O)=O)[C@@H](O)C)=O)=C/C)=O)=O)[C@@H](C)CCCCCCCCCC(Cl)CC)=O)CCC2)=O)=O	BGC0001125	Puwainaphycin C	LLZGZWBVBWCMRA-RHQFVSDJSA-N	CCC(Cl)CCCCCCCCCC(C)C1NC(=O)C2CCCN2C(=O)C(CC(N)=O)N(C)C(=O)C(NC(=O)CNC(=O)C(CCC(N)=O)NC(=O)C(NC(=O)C(NC(=O)\C(NC(=O)C(NC(=O)C1O)C(C)C)=C/C)C(C)O)C(C)O)C(C)OC
CCMSLIB00000424834	LLZGZWBVBWCMRA-GKWUPCQWSA-N	NC(C[C@H]1C(N2[C@H](C(N[C@@H]([C@@H](O)C(N[C@@H](C(C)C)C(N/C(C(N[C@H](C(N[C@H](C(N[C@@H](CCC(N)=O)C(NCC(N[C@H](C(N1C)=O)[C@@H](OC)C)=O)=O)=O)[C@H](C)O)=O)[C@@H](O)C)=O)=C/C)=O)=O)[C@@H](C)CCCCCCCCCC(Cl)CC)=O)CCC2)=O)=O	BGC0001125	Puwainaphycin C	LLZGZWBVBWCMRA-RHQFVSDJSA-N	CCC(Cl)CCCCCCCCCC(C)C1NC(=O)C2CCCN2C(=O)C(CC(N)=O)N(C)C(=O)C(NC(=O)CNC(=O)C(CCC(N)=O)NC(=O)C(NC(=O)C(NC(=O)\C(NC(=O)C(NC(=O)C1O)C(C)C)=C/C)C(C)O)C(C)O)C(C)OC
CCMSLIB00000424835	QEQPUTKQRURHAG-RMKUKBDQSA-N	NC(C[C@H]1C(N2[C@H](C(N[C@@H]([C@@H](O)C(N[C@@H](C(C)C)C(N/C(C(N[C@H](C(N[C@H](C(N[C@@H](CCC(N)=O)C(NCC(N[C@H](C(N1C)=O)[C@@H](OC)C)=O)=O)=O)C(C)C)=O)[C@@H](O)C)=O)=C/C)=O)=O)[C@@H](C)CCCCCCCCCC(Cl)CC)=O)CCC2)=O)=O	BGC0001125	puwainaphycin D	QEQPUTKQRURHAG-RMKUKBDQSA-N	CCC(CCCCCCCCC[C@H](C)[C@@H]1[C@H](C(=O)N[C@H](C(=O)N/C(=C/C)/C(=O)N[C@H](C(=O)N[C@H](C(=O)N[C@H](C(=O)NCC(=O)N[C@H](C(=O)N([C@H](C(=O)N2CCC[C@H]2C(=O)N1)CC(=O)N)C)[C@H](C)OC)CCC(=O)N)C(C)C)[C@H](C)O)C(C)C)O)Cl
CCMSLIB00000424836	QEQPUTKQRURHAG-RMKUKBDQSA-N	NC(C[C@H]1C(N2[C@H](C(N[C@@H]([C@@H](O)C(N[C@@H](C(C)C)C(N/C(C(N[C@H](C(N[C@H](C(N[C@@H](CCC(N)=O)C(NCC(N[C@H](C(N1C)=O)[C@@H](OC)C)=O)=O)=O)C(C)C)=O)[C@@H](O)C)=O)=C/C)=O)=O)[C@@H](C)CCCCCCCCCC(Cl)CC)=O)CCC2)=O)=O	BGC0001125	puwainaphycin D	QEQPUTKQRURHAG-RMKUKBDQSA-N	CCC(CCCCCCCCC[C@H](C)[C@@H]1[C@H](C(=O)N[C@H](C(=O)N/C(=C/C)/C(=O)N[C@H](C(=O)N[C@H](C(=O)N[C@H](C(=O)NCC(=O)N[C@H](C(=O)N([C@H](C(=O)N2CCC[C@H]2C(=O)N1)CC(=O)N)C)[C@H](C)OC)CCC(=O)N)C(C)C)[C@H](C)O)C(C)C)O)Cl
CCMSLIB00000424875	FTGOWEQDZZMPNJ-GUMZKTDUSA-N	C[C@H]1[C@@H](C[C@@H]([C@]2(CO2)[C@H](C[C@@H]3CC=C[C@H](O3)C[C@H]([C@H](/C=C(/C=C/C(=O)O[C@@H]1[C@@H](C)[C@H]([C@@H](C)CCC(=O)[C@H](C)[C@@H]([C@H](C)/C=C/N(C)C=O)OC)O)\C)O)OC)OC)OC)OC	BGC0001772	scytophycin	FTGOWEQDZZMPNJ-GUMZKTDUSA-N	C[C@H]1[C@@H](C[C@@H]([C@]2(CO2)[C@H](C[C@@H]3CC=C[C@H](O3)C[C@H]([C@H](/C=C(/C=C/C(=O)O[C@@H]1[C@@H](C)[C@H]([C@@H](C)CCC(=O)[C@H](C)[C@@H]([C@H](C)/C=C/N(C)C=O)OC)O)\C)O)OC)OC)OC)OC
CCMSLIB00000424876	FTGOWEQDZZMPNJ-GUMZKTDUSA-N	C[C@H]1[C@@H](C[C@@H]([C@]2(CO2)[C@H](C[C@@H]3CC=C[C@H](O3)C[C@H]([C@H](/C=C(/C=C/C(=O)O[C@@H]1[C@@H](C)[C@H]([C@@H](C)CCC(=O)[C@H](C)[C@@H]([C@H](C)/C=C/N(C)C=O)OC)O)\C)O)OC)OC)OC)OC	BGC0001772	scytophycin	FTGOWEQDZZMPNJ-GUMZKTDUSA-N	C[C@H]1[C@@H](C[C@@H]([C@]2(CO2)[C@H](C[C@@H]3CC=C[C@H](O3)C[C@H]([C@H](/C=C(/C=C/C(=O)O[C@@H]1[C@@H](C)[C@H]([C@@H](C)CCC(=O)[C@H](C)[C@@H]([C@H](C)/C=C/N(C)C=O)OC)O)\C)O)OC)OC)OC)OC
CCMSLIB00000424877	FTGOWEQDZZMPNJ-GUMZKTDUSA-N	C[C@H]1[C@@H](C[C@@H]([C@]2(CO2)[C@H](C[C@@H]3CC=C[C@H](O3)C[C@H]([C@H](/C=C(/C=C/C(=O)O[C@@H]1[C@@H](C)[C@H]([C@@H](C)CCC(=O)[C@H](C)[C@@H]([C@H](C)/C=C/N(C)C=O)OC)O)\C)O)OC)OC)OC)OC	BGC0001772	scytophycin	FTGOWEQDZZMPNJ-GUMZKTDUSA-N	C[C@H]1[C@@H](C[C@@H]([C@]2(CO2)[C@H](C[C@@H]3CC=C[C@H](O3)C[C@H]([C@H](/C=C(/C=C/C(=O)O[C@@H]1[C@@H](C)[C@H]([C@@H](C)CCC(=O)[C@H](C)[C@@H]([C@H](C)/C=C/N(C)C=O)OC)O)\C)O)OC)OC)OC)OC
CCMSLIB00000424878	FTGOWEQDZZMPNJ-GUMZKTDUSA-N	C[C@H]1[C@@H](C[C@@H]([C@]2(CO2)[C@H](C[C@@H]3CC=C[C@H](O3)C[C@H]([C@H](/C=C(/C=C/C(=O)O[C@@H]1[C@@H](C)[C@H]([C@@H](C)CCC(=O)[C@H](C)[C@@H]([C@H](C)/C=C/N(C)C=O)OC)O)\C)O)OC)OC)OC)OC	BGC0001772	scytophycin	FTGOWEQDZZMPNJ-GUMZKTDUSA-N	C[C@H]1[C@@H](C[C@@H]([C@]2(CO2)[C@H](C[C@@H]3CC=C[C@H](O3)C[C@H]([C@H](/C=C(/C=C/C(=O)O[C@@H]1[C@@H](C)[C@H]([C@@H](C)CCC(=O)[C@H](C)[C@@H]([C@H](C)/C=C/N(C)C=O)OC)O)\C)O)OC)OC)OC)OC
CCMSLIB00000424890	FDEFKOBGABILIC-XQHQYKGYSA-N	C[C@]1([C@@H]2[C@]([C@H]([C@](CC2)(C=C)C)[N+]#[C-])(c3c([nH]c4c3c1ccc4)C(C=C)(C)C)O)C	BGC0001126	ambiguine C isonitrile	FDEFKOBGABILIC-XQHQYKGYSA-N	C[C@@]1(CC[C@H]2[C@]([C@H]1[N+]#[C-])(C3=C(NC4=CC=CC(=C43)C2(C)C)C(C)(C)C=C)O)C=C
CCMSLIB00000424891	FDEFKOBGABILIC-XQHQYKGYSA-N	C[C@]1([C@@H]2[C@]([C@H]([C@](CC2)(C=C)C)[N+]#[C-])(c3c([nH]c4c3c1ccc4)C(C=C)(C)C)O)C	BGC0001126	ambiguine C isonitrile	FDEFKOBGABILIC-XQHQYKGYSA-N	C[C@@]1(CC[C@H]2[C@]([C@H]1[N+]#[C-])(C3=C(NC4=CC=CC(=C43)C2(C)C)C(C)(C)C=C)O)C=C
CCMSLIB00000424892	LYCKQMCCONKVPQ-CXGOSFSJSA-N	C[C@]1([C@@H]2[C@@]3([C@@]([C@]([C@@H](C2)Cl)(C=C)C)([C@H]4O[C@H]4[C@@](c5c3c6c1cccc6[nH]5)(C)C)[N+]#[C-])O)C	BGC0001126	ambiguine E isonitrile	LYCKQMCCONKVPQ-CXGOSFSJSA-N	C[C@@]1([C@@H](C[C@H]2[C@@]3([C@@]1([C@@H]4[C@@H](O4)C(C5=C3C6=C(C2(C)C)C=CC=C6N5)(C)C)[N+]#[C-])O)Cl)C=C
CCMSLIB00000424893	LYCKQMCCONKVPQ-CXGOSFSJSA-N	C[C@]1([C@@H]2[C@@]3([C@@]([C@]([C@@H](C2)Cl)(C=C)C)([C@H]4O[C@H]4[C@@](c5c3c6c1cccc6[nH]5)(C)C)[N+]#[C-])O)C	BGC0001126	ambiguine E isonitrile	LYCKQMCCONKVPQ-CXGOSFSJSA-N	C[C@@]1([C@@H](C[C@H]2[C@@]3([C@@]1([C@@H]4[C@@H](O4)C(C5=C3C6=C(C2(C)C)C=CC=C6N5)(C)C)[N+]#[C-])O)Cl)C=C
CCMSLIB00000424894	LYCKQMCCONKVPQ-CXGOSFSJSA-N	C[C@]1([C@@H]2[C@@]3([C@@]([C@]([C@@H](C2)Cl)(C=C)C)([C@H]4O[C@H]4[C@@](c5c3c6c1cccc6[nH]5)(C)C)[N+]#[C-])O)C	BGC0001126	ambiguine E isonitrile	LYCKQMCCONKVPQ-CXGOSFSJSA-N	C[C@@]1([C@@H](C[C@H]2[C@@]3([C@@]1([C@@H]4[C@@H](O4)C(C5=C3C6=C(C2(C)C)C=CC=C6N5)(C)C)[N+]#[C-])O)Cl)C=C
CCMSLIB00000424896	XNSXDDHLEKKURV-PJYKFWTKSA-N	C[C@]1([C@@H]2[C@]([C@H]([C@]([C@@H](C2)Cl)(C=C)C)[N+]#[C-])(c3c([nH]c4c3c1ccc4)C(C=C)(C)C)O)C	BGC0001126	ambiguine B isonitrile	XNSXDDHLEKKURV-PJYKFWTKSA-N	C[C@@]1([C@@H](C[C@H]2[C@]([C@H]1[N+]#[C-])(C3=C(NC4=CC=CC(=C43)C2(C)C)C(C)(C)C=C)O)Cl)C=C
CCMSLIB00000424897	XNSXDDHLEKKURV-PJYKFWTKSA-N	C[C@]1([C@@H]2[C@]([C@H]([C@]([C@@H](C2)Cl)(C=C)C)[N+]#[C-])(c3c([nH]c4c3c1ccc4)C(C=C)(C)C)O)C	BGC0001126	ambiguine B isonitrile	XNSXDDHLEKKURV-PJYKFWTKSA-N	C[C@@]1([C@@H](C[C@H]2[C@]([C@H]1[N+]#[C-])(C3=C(NC4=CC=CC(=C43)C2(C)C)C(C)(C)C=C)O)Cl)C=C
CCMSLIB00000424898	XNSXDDHLEKKURV-PJYKFWTKSA-N	C[C@]1([C@@H]2[C@]([C@H]([C@]([C@@H](C2)Cl)(C=C)C)[N+]#[C-])(c3c([nH]c4c3c1ccc4)C(C=C)(C)C)O)C	BGC0001126	ambiguine B isonitrile	XNSXDDHLEKKURV-PJYKFWTKSA-N	C[C@@]1([C@@H](C[C@H]2[C@]([C@H]1[N+]#[C-])(C3=C(NC4=CC=CC(=C43)C2(C)C)C(C)(C)C=C)O)Cl)C=C
CCMSLIB00000424902	BEUWKFSFCQGVEY-QJQSJIDVSA-N	C[C@]1([C@@H]2[C@@]3([C@@]([C@]([C@@H](C2)Cl)(C=C)C)([C@H]4O[C@H]4[C@@](C5=Nc6c(c1ccc6)[C@]35O)(C)C)[N+]#[C-])O)C	BGC0001126	ambiguine D isonitrile	BEUWKFSFCQGVEY-QJQSJIDVSA-N	C[C@@]1([C@@H](C[C@H]2[C@@]3([C@@]1([C@@H]4[C@@H](O4)C(C5=NC6=CC=CC(=C6[C@@]53O)C2(C)C)(C)C)[N+]#[C-])O)Cl)C=C
CCMSLIB00000424903	BEUWKFSFCQGVEY-QJQSJIDVSA-N	C[C@]1([C@@H]2[C@@]3([C@@]([C@]([C@@H](C2)Cl)(C=C)C)([C@H]4O[C@H]4[C@@](C5=Nc6c(c1ccc6)[C@]35O)(C)C)[N+]#[C-])O)C	BGC0001126	ambiguine D isonitrile	BEUWKFSFCQGVEY-QJQSJIDVSA-N	C[C@@]1([C@@H](C[C@H]2[C@@]3([C@@]1([C@@H]4[C@@H](O4)C(C5=NC6=CC=CC(=C6[C@@]53O)C2(C)C)(C)C)[N+]#[C-])O)Cl)C=C
CCMSLIB00000424904	BEUWKFSFCQGVEY-QJQSJIDVSA-N	C[C@]1([C@@H]2[C@@]3([C@@]([C@]([C@@H](C2)Cl)(C=C)C)([C@H]4O[C@H]4[C@@](C5=Nc6c(c1ccc6)[C@]35O)(C)C)[N+]#[C-])O)C	BGC0001126	ambiguine D isonitrile	BEUWKFSFCQGVEY-QJQSJIDVSA-N	C[C@@]1([C@@H](C[C@H]2[C@@]3([C@@]1([C@@H]4[C@@H](O4)C(C5=NC6=CC=CC(=C6[C@@]53O)C2(C)C)(C)C)[N+]#[C-])O)Cl)C=C
CCMSLIB00000424905	RVIIZRJMWFSNER-LJCLWVHTSA-N	C[C@@]1(CC[C@H]2[C@@]3([C@@]1([C@@H]4[C@@H](O4)C(c5c3c6c(cccc6[nH]5)C2(C)C)(C)C)[N+]#[C-])O)C=C	BGC0001126	Ambiguine I isonitrile	RVIIZRJMWFSNER-BDOGLJFWSA-N	[H][C@]12CC[C@@](C)(C=C)[C@]3([N+]#[C-])[C@@H]4O[C@@H]4C(C)(C)C4=C(C5=C(C=CC=C5N4)C1(C)C)[C@@]23O
CCMSLIB00000424906	RVIIZRJMWFSNER-LJCLWVHTSA-N	C[C@@]1(CC[C@H]2[C@@]3([C@@]1([C@@H]4[C@@H](O4)C(c5c3c6c(cccc6[nH]5)C2(C)C)(C)C)[N+]#[C-])O)C=C	BGC0001126	Ambiguine I isonitrile	RVIIZRJMWFSNER-BDOGLJFWSA-N	[H][C@]12CC[C@@](C)(C=C)[C@]3([N+]#[C-])[C@@H]4O[C@@H]4C(C)(C)C4=C(C5=C(C=CC=C5N4)C1(C)C)[C@@]23O
CCMSLIB00000424907	RVIIZRJMWFSNER-LJCLWVHTSA-N	C[C@@]1(CC[C@H]2[C@@]3([C@@]1([C@@H]4[C@@H](O4)C(c5c3c6c(cccc6[nH]5)C2(C)C)(C)C)[N+]#[C-])O)C=C	BGC0001126	Ambiguine I isonitrile	RVIIZRJMWFSNER-BDOGLJFWSA-N	[H][C@]12CC[C@@](C)(C=C)[C@]3([N+]#[C-])[C@@H]4O[C@@H]4C(C)(C)C4=C(C5=C(C=CC=C5N4)C1(C)C)[C@@]23O
CCMSLIB00000424912	KGWATBYKCMCFLC-ZFCZOSEKSA-N	C[C@@](CC1)(C=C)[C@@H]([N+]#[C-])[C@@]([C@@H]1C(C)=C)([H])C2=CNC3=CC=CC=C32	BGC0000668	12-epi-hapalindole C isonitrile	KGWATBYKCMCFLC-CGRMTHRGSA-N	CC(=C)[C@H]1CC[C@@](C)(C=C)[C@H]([N+]#[C-])[C@@H]1C1=CNC2=C1C=CC=C2
CCMSLIB00000424925	OHDXGZAYYBMHCY-QSUIEZAASA-N	C/C=C/C=C/C=C/C(=O)N[C@@H](CC(=O)N[C@@H](C(C)C)C(=O)[C@H]1[C@@H](C(=O)NC1=O)C)c2ccccc2	BGC0000956	Andrimid	OHDXGZAYYBMHCY-QSUIEZAASA-N	C\C=C\C=C\C=C\C(=O)N[C@@H](CC(=O)N[C@@H](C(C)C)C(=O)[C@H]1[C@H](C)C(=O)NC1=O)C1=CC=CC=C1
CCMSLIB00000427297	VXSZBEKMOUAWID-IQEALIBRSA-N	N/A	BGC0001231	Microsclerodermin	VXSZBEKMOUAWID-IQEALIBRSA-N	O=C([C@@H](O)[C@H](NC(C[C@@H](O)CNC(CNC([C@@H](CC1=CNC2=C1C=CC(Cl)=C2)NC(CN(C(C3)=O)C)=O)=O)=O)=O)[C@H](O)[C@@H](O)C/C=C/C4=CC=CC=C4)N[C@H](C5)[C@@]3(O)NC5=O
CCMSLIB00000427299	QHVAQCHLFYOGDB-WMCSLGIDSA-N	N/A	BGC0001019	microsclerodermin M	QHVAQCHLFYOGDB-UIXLQRKESA-N	CN1CC(=O)N[C@H](CC2=CNC3=CC=CC=C23)C(=O)NCC(=O)NC[C@H](O)CC(=O)N[C@H]([C@H](O)[C@@H](O)CC=CC=CC=CC2=CC=CC=C2)[C@H](O)C(=O)N[C@@H]2CC(=O)N[C@@]2(O)CC1=O
CCMSLIB00000427300	QQZJCNSHAVQKIC-DDKJXSSXSA-N	N/A	BGC0001022	myxalamid	QQZJCNSHAVQKIC-DDKJXSSXSA-N	C[C@@H](CO)NC(=O)/C(=C/C=C/C=C\C=C\C(=C\[C@@H](C)[C@H](/C(=C/C(C)C)/C)O)\C)/C
CCMSLIB00000427303	KJDLCCSAVYUQIT-NGFBJTOHSA-N	N/A	BGC0001034	Pellasoren	KJDLCCSAVYUQIT-NGFBJTOHSA-N	CC/C=C(OC)/C(N[C@@H](C)/C=C(C)/C=C(C)/C=C/C[C@@H]([C@H]1OC([C@H](C)C[C@@H]1C)=O)C)=O
CCMSLIB00000427306	CGUNOWXWUXNOPE-SWBALTNESA-N	N/A	BGC0001051	Thuggacin A	CGUNOWXWUXNOPE-HGDLVAKTSA-N	CCCCCC\C1=C/C2=CSC(=N2)C(C)C(O)CC(O)\C=C\C=C/CC(OC1=O)C(O)C(O)C(C)C(O)C(\C)=C\C(\C)=C\C
CCMSLIB00000478060	OKGLROPOZIVCCZ-HQPKTYMTSA-N	O=C1C=C(/C=C/CCCCCCCCC(O)=O)OC=C1C(NC(C[C@H](C)C(O)=O)=O)=O	BGC0001616	himeic acid A	OKGLROPOZIVCCZ-HQPKTYMTSA-N	C[C@@H](CC(=O)NC(=O)C1=COC(\C=C\CCCCCCCCC(O)=O)=CC1=O)C(O)=O
CCMSLIB00000478061	OKGLROPOZIVCCZ-HQPKTYMTSA-N	O=C1C=C(/C=C/CCCCCCCCC(O)=O)OC=C1C(NC(C[C@H](C)C(O)=O)=O)=O	BGC0001616	himeic acid A	OKGLROPOZIVCCZ-HQPKTYMTSA-N	C[C@@H](CC(=O)NC(=O)C1=COC(\C=C\CCCCCCCCC(O)=O)=CC1=O)C(O)=O
CCMSLIB00000478068	PNJDFZNVNWQTFD-CWOOBJQPSA-N	CC(/C=C\N1/C(C(N2[C@]([C@H](OC)[C@@]3(O)[C@]24N(C(C)(C)[C@@H]4C)C5=C3C=CC=C5)(O)C1=O)=O)=C\6)(C)C7=C6C8=CC=CC=C8N7	BGC0001717	okaramine B	PNJDFZNVNWQTFD-KTJJPEJQSA-N	CO[C@@H]1[C@@]2(O)N(C(=O)\C3=C\C4=C(NC5=CC=CC=C45)C(C)(C)\C=C/N3C2=O)[C@]23[C@H](C)C(C)(C)N2C2=C(C=CC=C2)[C@]13O
CCMSLIB00000478069	VIKRIYAAOWJXCT-RSWHNJNYSA-N	CC(/C=C\N1/C(C(N2[C@]([C@H](OC)[C@@]3(O)[C@]24N(C(C)(C)[C@@H]4CO)C5=C3C=CC=C5)(O)C1=O)=O)=C\6)(C)C7=C6C8=CC=CC=C8N7	BGC0001718	Okaramine D	VIKRIYAAOWJXCT-ZLMSUABPSA-N	CO[C@@H]1[C@@]2(O)N(C(=O)\C3=C\C4=C(NC5=C4C=CC=C5)C(C)(C)\C=C/N3C2=O)[C@]23[C@H](CO)C(C)(C)N2C2=C(C=CC=C2)[C@]13O
CCMSLIB00000478080	SLYDIPAXCVVRNY-VQLMMIJESA-N	CC/C=C\[C@H](O)[C@H](O)C1=C(C)C(C2([C@@H](O)[C@@](C(C3=CC=CC=C3)=O)(OC)NC2=O)O1)=O	BGC0001037	Pseurotin	SLYDIPAXCVVRNY-BBJHAQHQSA-N	CC\C=C/[C@H](O)[C@H](O)C1=C(C)C(=O)[C@@]2(O1)C(O)[C@](NC2=O)(OC)C(=O)C1=CC=CC=C1
CCMSLIB00000478085	AVIRMQMUBGNCKS-OAQKJQOQSA-N	O=C1O[C@@H](C)CCC/C=C\C(C2=C(O)C=C(O)C=C2C1)=O	BGC0000045	Dehydrocurvularin	AVIRMQMUBGNCKS-GQCTYLIASA-N	CC1CCC\C=C\C(=O)C2=C(O)C=C(O)C=C2CC(=O)O1
CCMSLIB00000478086	AVIRMQMUBGNCKS-OAQKJQOQSA-N	O=C1O[C@@H](C)CCC/C=C\C(C2=C(O)C=C(O)C=C2C1)=O	BGC0000045	Dehydrocurvularin	AVIRMQMUBGNCKS-GQCTYLIASA-N	CC1CCC\C=C\C(=O)C2=C(O)C=C(O)C=C2CC(=O)O1
CCMSLIB00000478087	CQIUKKVOEOPUDV-IYSWYEEDSA-N	OC(C(C(C(C)=C1[C@@H]2C)=O)=C(O)C1=CO[C@@H]2C)=O	BGC0000894	Citrinin	CQIUKKVOEOPUDV-FSPLSTOPSA-N	C[C@@H]1OC=C2C(O)=C(C(O)=O)C(=O)C(C)=C2[C@H]1C
CCMSLIB00000478087	CQIUKKVOEOPUDV-IYSWYEEDSA-N	OC(C(C(C(C)=C1[C@@H]2C)=O)=C(O)C1=CO[C@@H]2C)=O	BGC0001338	Citrinin	CQIUKKVOEOPUDV-FSPLSTOPSA-N	C[C@@H]1OC=C2C(O)=C(C(O)=O)C(=O)C(C)=C2[C@H]1C
CCMSLIB00000478088	JWOGUUIOCYMBPV-GMFLJSBRSA-N	O=C(N[C@@H](CCCCCC(CC)=O)C(N[C@@H](CC1=CN(OC)C2=C1C=CC=C2)C3=O)=O)[C@@H]4N(C([C@H]([C@H](CC)C)N3)=O)CCCC4	BGC0000304	Apicidin	JWOGUUIOCYMBPV-LQJYRIKDSA-N	[H][C@]12CCCCN1C(=O)[C@@H](NC(=O)[C@H](CC1=CN(OC)C3=C1C=CC=C3)NC(=O)[C@H](CCCCCC(=O)CC)NC2=O)C(C)CC
CCMSLIB00000478094	CVULDJMCSSACEO-VMPREFPWSA-N	O=C(N[C@@H](CC1=CC=CC=C1)C(OC[C@H](CC2=CC=CC=C2)NC(C3=CC=CC=C3)=O)=O)C4=CC=CC=C4	BGC0001517	asperphenamate	CVULDJMCSSACEO-VMPREFPWSA-N	C1=CC=C(C=C1)C[C@@H](COC(=O)[C@H](CC2=CC=CC=C2)NC(=O)C3=CC=CC=C3)NC(=O)C4=CC=CC=C4
CCMSLIB00000478095	CVULDJMCSSACEO-UHFFFAOYSA-N	C1=CC=C(C=C1)CC(COC(=O)C(CC2=CC=CC=C2)NC(=O)C3=CC=CC=C3)NC(=O)C4=CC=CC=C4	BGC0001517	asperphenamate	CVULDJMCSSACEO-VMPREFPWSA-N	C1=CC=C(C=C1)C[C@@H](COC(=O)[C@H](CC2=CC=CC=C2)NC(=O)C3=CC=CC=C3)NC(=O)C4=CC=CC=C4
CCMSLIB00000478120	QKUUVGNHUMKUAN-UHFFFAOYSA-N	CC(=O)N6CCC57(c8ccccc8(NC2N(C)c4cccc3C(C1OC1(C)(C))N(CCC25(c34))C67))	BGC0001205	Communesin A	QKUUVGNHUMKUAN-CBRPJXDCSA-N	[H][C@]12NC3=CC=CC=C3[C@@]34CCN(C(C)=O)[C@]3([H])N3CC[C@]14C1=C(C=CC=C1[C@H]3C1OC1(C)C)N2C
CCMSLIB00000478123	APKFDSVGJQXUKY-INPOYWNPSA-N	C[C@H]1/C=C/C=C/C=C/C=C/C=C/C=C/C=C/[C@@H](C[C@H]2[C@@H]([C@H](C[C@](O2)(C[C@H](C[C@H]([C@@H](CC[C@H](C[C@H](CC(=O)O[C@H]([C@@H]([C@@H]1O)C)C)O)O)O)O)O)O)O)C(=O)O)O[C@H]3[C@H]([C@H]([C@@H]([C@H](O3)C)O)N)O	BGC0000015	amphotericin	APKFDSVGJQXUKY-UPWJBAEMSA-N	C[C@H]1/C=C/C=C/C=C/C=C/C=C/C=C/C=C/[C@@H](C[C@H]2[C@@H]([C@H](C[C@](O2)(C[C@H](C[C@H]([C@@H](CC[C@H](C[C@H](CC(=O)O[C@H]([C@@H]([C@@H]1O)C)C)O)O)O)O)O)O)O)C(=O)O)OC3C(C(C(C(O3)C)O)N)O
CCMSLIB00000478123	APKFDSVGJQXUKY-INPOYWNPSA-N	C[C@H]1/C=C/C=C/C=C/C=C/C=C/C=C/C=C/[C@@H](C[C@H]2[C@@H]([C@H](C[C@](O2)(C[C@H](C[C@H]([C@@H](CC[C@H](C[C@H](CC(=O)O[C@H]([C@@H]([C@@H]1O)C)C)O)O)O)O)O)O)O)C(=O)O)O[C@H]3[C@H]([C@H]([C@@H]([C@H](O3)C)O)N)O	BGC0000016	Amphotericin B	APKFDSVGJQXUKY-UPWJBAEMSA-N	C[C@H]1/C=C/C=C/C=C/C=C/C=C/C=C/C=C/[C@@H](C[C@H]2[C@@H]([C@H](C[C@](O2)(C[C@H](C[C@H]([C@@H](CC[C@H](C[C@H](CC(=O)O[C@H]([C@@H]([C@@H]1O)C)C)O)O)O)O)O)O)O)C(=O)O)OC3C(C(C(C(O3)C)O)N)O
CCMSLIB00000478422	CEBXXEKPIIDJHL-UHFFFAOYSA-N	OC1=C2C(C(C(C)=CC(O)=C3)=C3OC2=O)=CC(O)=C1	BGC0000013	alternariol	CEBXXEKPIIDJHL-UHFFFAOYSA-N	CC1=CC(=CC2=C1C3=CC(=CC(=C3C(=O)O2)O)O)O
CCMSLIB00000478451	JDUWHZOLEDOQSR-JKPSMKLGSA-N	O[C@@]1(CC2)[C@@](CC[C@@]3([H])[C@]1(O4)[C@H]4[C@@H](O)[C@](C(C)=C)([H])O3)(C)[C@]5(C)[C@]2([H])[C@H]6C7=C5NC8=CC(Cl)=C9C([C@@]([C@](C(C)(C)O6)([H])C%10)(O)[C@@]%10([H])C(C9)=C)=C87	BGC0001375	penitrem A	JDUWHZOLEDOQSR-JKPSMKLGSA-N	CC(=C)[C@@H]1[C@@H]([C@@H]2[C@@]3(O2)[C@@H](O1)CC[C@]4([C@]3(CC[C@@H]5[C@@]4(C6=C7[C@H]5OC([C@H]8C[C@H]9[C@@]8(C1=C7C(=CC(=C1CC9=C)Cl)N6)O)(C)C)C)O)C)O
CCMSLIB00000478455	YKPHLXGEPNYRPY-ZIUFDZNVSA-N	O[C@@H]([C@H](NC1=O)C(N[C@H](C(N2[C@H](C(N[C@H](O)[C@H](O)C[C@H](NC(CCCCCCCCCCCCCCC)=O)C(N[C@H](C(N3[C@H]1C[C@@H](O)C3)=O)[C@@H](C)O)=O)=O)[C@@H](O)[C@@H](C)C2)=O)[C@H](O)C)=O)[C@H](C4=CC=C(O)C=C4)O	BGC0001220	aculeacin A	YKPHLXGEPNYRPY-ZIUFDZNVSA-N	CCCCCCCCCCCCCCCC(=O)N[C@H]1C[C@H]([C@H](NC(=O)[C@@H]2[C@H]([C@H](CN2C(=O)[C@@H](NC(=O)[C@@H](NC(=O)[C@@H]3C[C@H](CN3C(=O)[C@@H](NC1=O)[C@@H](C)O)O)[C@@H]([C@H](C4=CC=C(C=C4)O)O)O)[C@@H](C)O)C)O)O)O
CCMSLIB00000478461	DFVYLDHDFLHIAA-UWMNKGBPSA-N	CC1(C)OC(C)(C)[C@]([C@H](O)C2=C3C=C4C(C(C[C@@]5([H])[C@@]6(C)[C@]7(C)[C@@](C([C@]8(O9)CC7)=CC([C@H]9C(C)(C)O8)=O)(O)CC5)=C6N4)=C2)([H])C3=C1	BGC0001776	shearinine D	DFVYLDHDFLHIAA-UWMNKGBPSA-N	[H][C@]12CC3=C(NC4=CC5=C(C=C34)[C@@H](O)[C@@]3([H])C5=CC(C)(C)OC3(C)C)[C@]1(C)[C@@]1(C)CC[C@@]34O[C@@]([H])(C(=O)C=C3[C@]1(O)CC2)C(C)(C)O4
CCMSLIB00000478461	DFVYLDHDFLHIAA-UWMNKGBPSA-N	CC1(C)OC(C)(C)[C@]([C@H](O)C2=C3C=C4C(C(C[C@@]5([H])[C@@]6(C)[C@]7(C)[C@@](C([C@]8(O9)CC7)=CC([C@H]9C(C)(C)O8)=O)(O)CC5)=C6N4)=C2)([H])C3=C1	BGC0001777	shearinine D	DFVYLDHDFLHIAA-UWMNKGBPSA-N	[H][C@]12CC3=C(NC4=CC5=C(C=C34)[C@@H](O)[C@@]3([H])C5=CC(C)(C)OC3(C)C)[C@]1(C)[C@@]1(C)CC[C@@]34O[C@@]([H])(C(=O)C=C3[C@]1(O)CC2)C(C)(C)O4
CCMSLIB00000478462	JLSVDPQAIKFBTO-JMZHKIFESA-N	O=C1C=C(OC)C(C)=C(/C=C/C=C/C=C/C(C)=C\[C@]2(C)O[C@H](C)[C@@](O)(C)[C@H]2O)O1	BGC0001400	citreoviridin	JLSVDPQAIKFBTO-OMCRQDLASA-N	C[C@@H]1[C@]([C@H]([C@](O1)(C)/C=C(\C)/C=C/C=C/C=C/C2=C(C(=CC(=O)O2)OC)C)O)(C)O
CCMSLIB00000478463	JLSVDPQAIKFBTO-JMZHKIFESA-N	O=C1C=C(OC)C(C)=C(/C=C/C=C/C=C/C(C)=C\[C@]2(C)O[C@H](C)[C@@](O)(C)[C@H]2O)O1	BGC0001400	citreoviridin	JLSVDPQAIKFBTO-OMCRQDLASA-N	C[C@@H]1[C@]([C@H]([C@](O1)(C)/C=C(\C)/C=C/C=C/C=C/C2=C(C(=CC(=O)O2)OC)C)O)(C)O
CCMSLIB00000478466	OHWILISHWFHITP-DVRJAZNUSA-N	CC(/C=C/C=C/C=C(C)/C([C@]1(O2)[C@@H]2C(CCO)(O)NC1=O)=O)=C\C(C(OC)=O)=C/C	BGC0001026	NG-391	OHWILISHWFHITP-OCKBFZBYSA-N	COC(=O)\C(=C\C)\C=C(/C)\C=C\C=C\C=C(/C)C(=O)[C@]12O[C@H]1[C@@](O)(CCO)NC2=O
CCMSLIB00000478467	OHWILISHWFHITP-DVRJAZNUSA-N	CC(/C=C/C=C/C=C(C)/C([C@]1(O2)[C@@H]2C(CCO)(O)NC1=O)=O)=C\C(C(OC)=O)=C/C	BGC0001026	NG-391	OHWILISHWFHITP-OCKBFZBYSA-N	COC(=O)\C(=C\C)\C=C(/C)\C=C\C=C\C=C(/C)C(=O)[C@]12O[C@H]1[C@@](O)(CCO)NC2=O
CCMSLIB00000478521	HPNSFSBZBAHARI-RUDMXATFSA-N	OC1=C2C(COC2=O)=C(C)C(OC)=C1C/C=C(CCC(O)=O)\C	BGC0000104	Mycophenolic acid	HPNSFSBZBAHARI-RUDMXATFSA-N	COC1=C(C\C=C(/C)CCC(O)=O)C(O)=C2C(=O)OCC2=C1C
CCMSLIB00000478521	HPNSFSBZBAHARI-RUDMXATFSA-N	OC1=C2C(COC2=O)=C(C)C(OC)=C1C/C=C(CCC(O)=O)\C	BGC0001677	mycophenolic acid	HPNSFSBZBAHARI-RUDMXATFSA-N	COC1=C(C\C=C(/C)CCC(O)=O)C(O)=C2C(=O)OCC2=C1C
CCMSLIB00000478524	CVULDJMCSSACEO-UHFFFAOYSA-N	O=C(C(NC(C1=CC=CC=C1)=O)CC2=CC=CC=C2)OCC(NC(C3=CC=CC=C3)=O)CC4=CC=CC=C4	BGC0001517	asperphenamate	CVULDJMCSSACEO-VMPREFPWSA-N	C1=CC=C(C=C1)C[C@@H](COC(=O)[C@H](CC2=CC=CC=C2)NC(=O)C3=CC=CC=C3)NC(=O)C4=CC=CC=C4
CCMSLIB00000478652	BNNIEBYABSNREN-CYRUSRGFSA-N	O[C@@H](C[C@H]1O[C@H]([C@H](OC)NC([C@@H](O)[C@H](CC(C)=C)OC)=O)C[C@@H](O)C1(C)C)[C@@H](C)[C@@H](CC2=C(C)C(O)=CC(O)=C23)OC3=O	BGC0001110	psymberin	BNNIEBYABSNREN-PWUUFGKWSA-N	CC1=C(C=C(C2=C1C[C@@H](OC2=O)[C@H](C)[C@H](C[C@@H]3C([C@@H](C[C@H](O3)[C@@H](NC(=O)[C@H](C(CC(=C)C)OC)O)OC)O)(C)C)O)O)O
CCMSLIB00000531481	PMATZTZNYRCHOR-IMVLJIQESA-N	CCC1NC(=O)C(C(O)C(C)C\C=C\C)N(C)C(=O)C(C(C)C)N(C)C(=O)C(CC(C)C)N(C)C(=O)C(CC(C)C)N(C)C(=O)C(C)NC(=O)C(C)NC(=O)C(CC(C)C)N(C)C(=O)C(NC(=O)C(CC(C)C)N(C)C(=O)CN(C)C1=O)C(C)C	BGC0000334	Cyclosporine	PMATZTZNYRCHOR-CGLBZJNRSA-N	CC[C@H]1C(=O)N(CC(=O)N([C@H](C(=O)N[C@H](C(=O)N([C@H](C(=O)N[C@H](C(=O)N[C@@H](C(=O)N([C@H](C(=O)N([C@H](C(=O)N([C@H](C(=O)N([C@H](C(=O)N1)[C@@H]([C@H](C)C/C=C/C)O)C)C(C)C)C)CC(C)C)C)CC(C)C)C)C)C)CC(C)C)C)C(C)C)CC(C)C)C)C
CCMSLIB00000531483	FCFNRCROJUBPLU-UHFFFAOYSA-N	CC1C(=O)NC(C(=O)OC(C(=O)NC(C(=O)OC(C(=O)NC(C(=O)OC(C(=O)NC(C(=O)OC(C(=O)NC(C(=O)OC(C(=O)NC(C(=O)O1)C(C)C)C(C)C)C(C)C)C)C(C)C)C(C)C)C(C)C)C)C(C)C)C(C)C)C(C)C	BGC0000453	Valinomycin	FCFNRCROJUBPLU-ZJUJSLGGSA-N	CC(C)[C@@H]1NC(=O)C(C)OC(=O)[C@H](NC(=O)[C@H](OC(=O)[C@@H](NC(=O)[C@H](C)OC(=O)[C@H](NC(=O)[C@H](OC(=O)[C@@H](NC(=O)[C@H](C)OC(=O)[C@H](NC(=O)[C@H](OC1=O)C(C)C)C(C)C)C(C)C)C(C)C)C(C)C)C(C)C)C(C)C)C(C)C
CCMSLIB00000531483	FCFNRCROJUBPLU-UHFFFAOYSA-N	CC1C(=O)NC(C(=O)OC(C(=O)NC(C(=O)OC(C(=O)NC(C(=O)OC(C(=O)NC(C(=O)OC(C(=O)NC(C(=O)OC(C(=O)NC(C(=O)O1)C(C)C)C(C)C)C(C)C)C)C(C)C)C(C)C)C(C)C)C)C(C)C)C(C)C)C(C)C	BGC0001341	Valinomycin	FCFNRCROJUBPLU-ZJUJSLGGSA-N	CC(C)[C@@H]1NC(=O)C(C)OC(=O)[C@H](NC(=O)[C@H](OC(=O)[C@@H](NC(=O)[C@H](C)OC(=O)[C@H](NC(=O)[C@H](OC(=O)[C@@H](NC(=O)[C@H](C)OC(=O)[C@H](NC(=O)[C@H](OC1=O)C(C)C)C(C)C)C(C)C)C(C)C)C(C)C)C(C)C)C(C)C)C(C)C
CCMSLIB00000531491	UBQYURCVBFRUQT-UHFFFAOYNA-N		BGC0000940	Desferrioxamin B	UBQYURCVBFRUQT-UHFFFAOYSA-N	CC(=O)N(O)CCCCCNC(=O)CCC(=O)N(O)CCCCCNC(=O)CCC(=O)N(O)CCCCCN
CCMSLIB00000531491	UBQYURCVBFRUQT-UHFFFAOYNA-N		BGC0000941	Desferrioxamin B	UBQYURCVBFRUQT-UHFFFAOYSA-N	CC(=O)N(O)CCCCCNC(=O)CCC(=O)N(O)CCCCCNC(=O)CCC(=O)N(O)CCCCCN
CCMSLIB00000531491	UBQYURCVBFRUQT-UHFFFAOYNA-N		BGC0001453	desferrioxamine	UBQYURCVBFRUQT-UHFFFAOYSA-N	CC(=O)N(CCCCCNC(=O)CCC(=O)N(CCCCCNC(=O)CCC(=O)N(CCCCCN)O)O)O
CCMSLIB00000531493	UBQYURCVBFRUQT-UHFFFAOYSA-N	CC(=O)N(CCCCCNC(=O)CCC(=O)N(CCCCCNC(=O)CCC(=O)N(CCCCCN)O)O)O	BGC0000940	Desferrioxamin B	UBQYURCVBFRUQT-UHFFFAOYSA-N	CC(=O)N(O)CCCCCNC(=O)CCC(=O)N(O)CCCCCNC(=O)CCC(=O)N(O)CCCCCN
CCMSLIB00000531493	UBQYURCVBFRUQT-UHFFFAOYSA-N	CC(=O)N(CCCCCNC(=O)CCC(=O)N(CCCCCNC(=O)CCC(=O)N(CCCCCN)O)O)O	BGC0000941	Desferrioxamin B	UBQYURCVBFRUQT-UHFFFAOYSA-N	CC(=O)N(O)CCCCCNC(=O)CCC(=O)N(O)CCCCCNC(=O)CCC(=O)N(O)CCCCCN
CCMSLIB00000531493	UBQYURCVBFRUQT-UHFFFAOYSA-N	CC(=O)N(CCCCCNC(=O)CCC(=O)N(CCCCCNC(=O)CCC(=O)N(CCCCCN)O)O)O	BGC0001453	desferrioxamine	UBQYURCVBFRUQT-UHFFFAOYSA-N	CC(=O)N(CCCCCNC(=O)CCC(=O)N(CCCCCNC(=O)CCC(=O)N(CCCCCN)O)O)O
CCMSLIB00000531504	HLSBKABOQXRVQW-NIRGEMEPSA-O	O=C(NC(CC(C)C)C(NC(CC(C)C)C(NC(CC1=CC=CC=C1)C(NC(C(C)C)C([NH2+]C(CC2=CC=CC=C2)C(NC(C(C)C)/C=N\3)=O)=O)=O)=O)=O)C3C(O)C	BGC0000377	Koranimine	HLSBKABOQXRVQW-ICZSIEETSA-N	[H][C@]1(N=C[C@@H](NC(=O)[C@@H](CC2=CC=CC=C2)NC(=O)[C@@H](NC(=O)[C@@H](CC2=CC=CC=C2)NC(=O)[C@@H](CC(C)C)NC(=O)[C@@H](CC(C)C)NC1=O)C(C)C)C(C)C)[C@@H](C)O
CCMSLIB00000574965	OENHQHLEOONYIE-JLTXGRSLSA-N	CC(\C=C\C=C(C)\C=C\C1=C(C)CCCC1(C)C)=C/C=C/C=C(C)/C=C/C=C(C)/C=C/C1=C(C)CCCC1(C)C	BGC0000646	beta-carotein	OENHQHLEOONYIE-JLTXGRSLSA-N	CC1=C(C(CCC1)(C)C)/C=C/C(=C/C=C/C(=C/C=C/C=C(/C=C/C=C(/C=C/C2=C(CCCC2(C)C)C)\C)\C)/C)/C
CCMSLIB00000578442	UIFFUZWRFRDZJC-UHFFFAOYSA-N	CCCCCCC1C(C(OC(=O)C(C(OC1=O)C)NC(=O)C2=C(C(=CC=C2)NC=O)O)C)OC(=O)CC(C)C	BGC0000958	Antimycin	UIFFUZWRFRDZJC-SBOOETFBSA-N	CCCCCC[C@@H]1[C@H]([C@@H](OC(=O)[C@H]([C@H](OC1=O)C)NC(=O)C2=C(C(=CC=C2)NC=O)O)C)OC(=O)CC(C)C
CCMSLIB00000579202	SATIISJKSAELDC-QPFUEGANSA-N	O=C(N1[C@@](C[C@@H](O)C1)([H])C2=O)[C@@H](CC(C)C)NC([C@](NC(C3=C(O)C=CC=N3)=O)([H])[C@H](C)OC([C@H](C4=CC=CC=C4)N(C)C([C@H](C)NC([C@H](C(C)C(C)C)N(C)C(CN2C)=O)=O)=O)=O)=O	BGC0000459	Fijimycin A	SATIISJKSAELDC-AHJOMIGRSA-N	[H][C@]12C[C@@H](O)CN1C(=O)[C@@H](CC(C)C)NC(=O)[C@@H](NC(=O)C1=NC=CC=C1O)[C@@H](C)OC(=O)[C@H](N(C)C(=O)[C@H](C)NC(=O)[C@H](C(C)C(C)C)N(C)C(=O)CN(C)C2=O)C1=CC=CC=C1
CCMSLIB00000579271	NPYICXUUGUJPMM-UHFFFAOYSA-N	NCCCCC1NC(C(NC(C(NC(C(C)NC(C(NC(C(NC(C(NC(C(NC1=O)C(CC)C)=O)Cc2ccccc2)=O)CC(C)C)=O)C(CC)C)=O)=O)C(CC)C)=O)C(CC)C)=O	BGC0001792	surugamide A	NPYICXUUGUJPMM-AFDSXNTISA-N	CC[C@H](C)[C@@H]1NC(=O)[C@@H](CC(C)C)NC(=O)[C@@H](CC2=CC=CC=C2)NC(=O)[C@@H](NC(=O)[C@H](CCCCN)NC(=O)[C@H](NC(=O)[C@@H](NC(=O)[C@@H](C)NC1=O)[C@@H](C)CC)[C@H](C)CC)[C@@H](C)CC
CCMSLIB00000579285	NZSWNNDHPOTJNH-GHVJWSGMSA-N	C/C(C(NC1=CC=C(C(NC(CC#N)C(NC2=CC=C(C(NC3=CC=C(C(NC4=CC=C(C(O)=O)C(O)=C4OC)=O)C(O)=C3OC)=O)C=C2)=O)=O)C=C1)=O)=C\C5=CC=C(O)C=C5	BGC0001088	albicidin	NZSWNNDHPOTJNH-VEJILBAHSA-N	C/C(=C\C1=CC=C(C=C1)O)/C(=O)NC2=CC=C(C=C2)C(=O)N[C@@H](CC#N)C(=O)NC3=CC=C(C=C3)C(=O)NC4=C(C(=C(C=C4)C(=O)NC5=C(C(=C(C=C5)C(=O)O)O)OC)O)OC
CCMSLIB00000579308	GAOZTHIDHYLHMS-GDMSFIFLSA-N	CCC1(CCC(O1)C2(CCC3(O2)CC(C(C(O3)C(C)C(C(C)C(=O)O)OC)C)O)C)C4C(CC(O4)C5C(CC(C(O5)(CO)O)C)C)C	BGC0000100	Monensin	GAOZTHIDHYLHMS-UHFFFAOYSA-N	CCC1(CCC(O1)C1(C)CCC2(CC(O)C(C)C(O2)C(C)C(OC)C(C)C(O)=O)O1)C1OC(CC1C)C1OC(O)(CO)C(C)CC1C
CCMSLIB00000579308	GAOZTHIDHYLHMS-GDMSFIFLSA-N	CCC1(CCC(O1)C2(CCC3(O2)CC(C(C(O3)C(C)C(C(C)C(=O)O)OC)C)O)C)C4C(CC(O4)C5C(CC(C(O5)(CO)O)C)C)C	BGC0001670	monensin	GAOZTHIDHYLHMS-UHFFFAOYSA-N	CCC1(CCC(O1)C1(C)CCC2(CC(O)C(C)C(O2)C(C)C(OC)C(C)C(O)=O)O1)C1OC(CC1C)C1OC(O)(CO)C(C)CC1C
CCMSLIB00000579934	QYEWAEAWMXRMHB-UHFFFAOYSA-N	CCCCCCCC(CC(=O)NC(CC(C)C)C(=O)NC(CCC(=O)O)C(=O)NC1C(OC(=O)C(NC(=O)C(NC(=O)C(NC(=O)C(NC(=O)C(NC(=O)C(NC1=O)C(C)C)CC(C)C)CO)CC(C)C)CO)C(C)CC)C)O	BGC0000462	Viscosin	QYEWAEAWMXRMHB-RDGUDDKTSA-N	CCCCCCCC(O)CC(=O)N[C@@H](CC(C)C)C(=O)N[C@H](CCC(O)=O)C(=O)N[C@@H]1C(C)OC(=O)[C@@H](NC(=O)[C@@H](CO)NC(=O)[C@H](CC(C)C)NC(=O)[C@@H](CO)NC(=O)[C@H](CC(C)C)NC(=O)[C@H](NC1=O)C(C)C)[C@@H](C)CC
CCMSLIB00000579934	QYEWAEAWMXRMHB-UHFFFAOYSA-N	CCCCCCCC(CC(=O)NC(CC(C)C)C(=O)NC(CCC(=O)O)C(=O)NC1C(OC(=O)C(NC(=O)C(NC(=O)C(NC(=O)C(NC(=O)C(NC(=O)C(NC1=O)C(C)C)CC(C)C)CO)CC(C)C)CO)C(C)CC)C)O	BGC0001312	Viscosin	QYEWAEAWMXRMHB-RDGUDDKTSA-N	CCCCCCCC(O)CC(=O)N[C@@H](CC(C)C)C(=O)N[C@H](CCC(O)=O)C(=O)N[C@@H]1C(C)OC(=O)[C@@H](NC(=O)[C@@H](CO)NC(=O)[C@H](CC(C)C)NC(=O)[C@@H](CO)NC(=O)[C@H](CC(C)C)NC(=O)[C@H](NC1=O)C(C)C)[C@@H](C)CC
CCMSLIB00000839185	CIRMNTDTIYXVDA-HQWXCZLASA-N	CN(CC(N[C@@H]([C@@H](C(N)=O)O)C(OC([C@H](C)CCCCCC)[C@H](C)C(N1)=O)=O)=O)C(/C=C/C1=C)=O	BGC0001329	Rakicidin D	CIRMNTDTIYXVDA-HQWXCZLASA-N	CN(CC(N[C@@H]([C@@H](C(N)=O)O)C(OC([C@H](C)CCCCCC)[C@H](C)C(N1)=O)=O)=O)C(/C=C/C1=C)=O
CCMSLIB00000839186	AKYUFOZFLOQQQL-ATABALJVSA-N	CN(CC(N[C@@H]([C@@H](C(N)=O)O)C(OC([C@H](C)CCCCCCCCCCCCC(C)C)[C@H](C)C(N1)=O)=O)=O)C(/C=C/C1=C)=O	BGC0001327	Rakicidin-B	AKYUFOZFLOQQQL-VXPUYCOJSA-N	CC(C)CCCCCCCCCCCCC(C)C1OC(=O)C(NC(=O)CN(C)C(=O)\C=C/C(=C)NC(=O)C1C)C(O)C(N)=O
CCMSLIB00000839186	AKYUFOZFLOQQQL-ATABALJVSA-N	CN(CC(N[C@@H]([C@@H](C(N)=O)O)C(OC([C@H](C)CCCCCCCCCCCCC(C)C)[C@H](C)C(N1)=O)=O)=O)C(/C=C/C1=C)=O	BGC0001328	Rakicidin B	AKYUFOZFLOQQQL-ATABALJVSA-N	CN(CC(N[C@@H]([C@@H](C(N)=O)O)C(OC([C@H](C)CCCCCCCCCCCCC(C)C)[C@H](C)C(N1)=O)=O)=O)C(/C=C/C1=C)=O
CCMSLIB00000839187	NODOLTRBPIFGCQ-CEIJAINISA-N	CN(CC(N[C@@H]([C@@H](C(N)=O)O)C(OC([C@H](C)CCCCCCCCCCCC(C)C)[C@H](C)C(N1)=O)=O)=O)C(/C=C/C1=C)=O	BGC0001327	Rakicidin-A	NODOLTRBPIFGCQ-HNENSFHCSA-N	CC(C)CCCCCCCCCCCC(C)C1OC(=O)C(NC(=O)CN(C)C(=O)\C=C/C(=C)NC(=O)C1C)C(O)C(N)=O
CCMSLIB00000839187	NODOLTRBPIFGCQ-CEIJAINISA-N	CN(CC(N[C@@H]([C@@H](C(N)=O)O)C(OC([C@H](C)CCCCCCCCCCCC(C)C)[C@H](C)C(N1)=O)=O)=O)C(/C=C/C1=C)=O	BGC0001328	Rakicidin A	NODOLTRBPIFGCQ-CEIJAINISA-N	CN(CC(N[C@@H]([C@@H](C(N)=O)O)C(OC([C@H](C)CCCCCCCCCCCC(C)C)[C@H](C)C(N1)=O)=O)=O)C(/C=C/C1=C)=O
CCMSLIB00000839188	JRGSONPJAHDIGK-VHEBQXMUSA-N	O=C(CNC(C(O)(C)C1=O)=O)NC(/C=C/C(N(C)CC(OC(CCCCCCCCCCCCC)C1C)=O)=O)=C	BGC0001330	BE-43547A2	JRGSONPJAHDIGK-WBPJKTCNSA-N	O=C(CNC([C@](O)(C)C1=O)=O)NC(/C=C/C(N(C)CC(O[C@@H](CCCCCCCCCCCCC)[C@@H]1C)=O)=O)=C
CCMSLIB00000839188	JRGSONPJAHDIGK-VHEBQXMUSA-N	O=C(CNC(C(O)(C)C1=O)=O)NC(/C=C/C(N(C)CC(OC(CCCCCCCCCCCCC)C1C)=O)=O)=C	BGC0001331	BE-43547A2	JRGSONPJAHDIGK-WBPJKTCNSA-N	O=C(CNC([C@](O)(C)C1=O)=O)NC(/C=C/C(N(C)CC(O[C@@H](CCCCCCCCCCCCC)[C@@H]1C)=O)=O)=C
CCMSLIB00000839189	HQFFZMGHAJTRBU-VHEBQXMUSA-N	O=C(CNC(C(O)(C)C1=O)=O)NC(/C=C/C(N(C)CC(OC(CCCCCCCCCCCC(C)C)C1C)=O)=O)=C	BGC0001330	BE-43547B2	HQFFZMGHAJTRBU-SPRVDHHQSA-N	O=C(CNC([C@](O)(C)C1=O)=O)NC(/C=C/C(N(C)CC(O[C@@H](CCCCCCCCCCCC(C)C)[C@@H]1C)=O)=O)=C
CCMSLIB00000839189	HQFFZMGHAJTRBU-VHEBQXMUSA-N	O=C(CNC(C(O)(C)C1=O)=O)NC(/C=C/C(N(C)CC(OC(CCCCCCCCCCCC(C)C)C1C)=O)=O)=C	BGC0001331	BE-43547B2	HQFFZMGHAJTRBU-SPRVDHHQSA-N	O=C(CNC([C@](O)(C)C1=O)=O)NC(/C=C/C(N(C)CC(O[C@@H](CCCCCCCCCCCC(C)C)[C@@H]1C)=O)=O)=C
CCMSLIB00000839190	KVYJAWXEQAHJFZ-FMQUCBEESA-N	O=C(CNC(C(O)(C)C1=O)=O)NC(/C=C/C(N(C)CC(OC(CCCCCCCCCCCCC(C)C)C1C)=O)=O)=C	BGC0001330	BE-43547C2	KVYJAWXEQAHJFZ-QPODHFTFSA-N	O=C(CNC([C@](O)(C)C1=O)=O)NC(/C=C/C(N(C)CC(O[C@@H](CCCCCCCCCCCCC(C)C)[C@@H]1C)=O)=O)=C
CCMSLIB00000839190	KVYJAWXEQAHJFZ-FMQUCBEESA-N	O=C(CNC(C(O)(C)C1=O)=O)NC(/C=C/C(N(C)CC(OC(CCCCCCCCCCCCC(C)C)C1C)=O)=O)=C	BGC0001331	BE-43547C2	KVYJAWXEQAHJFZ-QPODHFTFSA-N	O=C(CNC([C@](O)(C)C1=O)=O)NC(/C=C/C(N(C)CC(O[C@@H](CCCCCCCCCCCCC(C)C)[C@@H]1C)=O)=O)=C
CCMSLIB00000839194	PCZOHLXUXFIOCF-BXMDZJJMSA-N	O=C([C@H](CC)C)O[C@@H]1[C@H]2C(C=C[C@H](C)[C@@H]2CC[C@H]3OC(C[C@@H](C3)O)=O)=C[C@@H](C1)C	BGC0000088	Monacolin K	PCZOHLXUXFIOCF-YPQFMRJXSA-N	[H][C@]12[C@H](C[C@@H](C)C=C1C=C[C@H](C)[C@@H]2CC[C@@H]1C[C@@H](O)CC(=O)O1)OC(=O)[C@H](C)CC
CCMSLIB00000839194	PCZOHLXUXFIOCF-BXMDZJJMSA-N	O=C([C@H](CC)C)O[C@@H]1[C@H]2C(C=C[C@H](C)[C@@H]2CC[C@H]3OC(C[C@@H](C3)O)=O)=C[C@@H](C1)C	BGC0000089	lovastatin	PCZOHLXUXFIOCF-BXMDZJJMSA-N	CC[C@H](C)C(=O)O[C@H]1C[C@H](C=C2[C@H]1[C@H]([C@H](C=C2)C)CC[C@@H]3C[C@H](CC(=O)O3)O)C
CCMSLIB00000839194	PCZOHLXUXFIOCF-BXMDZJJMSA-N	O=C([C@H](CC)C)O[C@@H]1[C@H]2C(C=C[C@H](C)[C@@H]2CC[C@H]3OC(C[C@@H](C3)O)=O)=C[C@@H](C1)C	BGC0000098	Monacolin K	PCZOHLXUXFIOCF-YPQFMRJXSA-N	[H][C@]12[C@H](C[C@@H](C)C=C1C=C[C@H](C)[C@@H]2CC[C@@H]1C[C@@H](O)CC(=O)O1)OC(=O)[C@H](C)CC
CCMSLIB00000839195	YNCMLFHHXWETLD-UHFFFAOYSA-N	CN1C2=CC=CC=C2N=C3C1=CC=CC3=O	BGC0000936	Pyocyanine	YNCMLFHHXWETLD-UHFFFAOYSA-N	CN1C2=CC=CC=C2N=C2C(=O)C=CC=C12
CCMSLIB00000839203	POJKUXRIPCIWMZ-ILKVNBHDSA-N	CC[C@H](C)[C@@H]1NC(=O)[C@@H](CC(C)C)NC(=O)[C@@H](CC2=CC=CC=C2)NC(=O)[C@H](NC(=O)[C@@H](CCCCN)NC(=O)[C@H](NC(=O)[C@@H](NC(=O)[C@@H](C)NC1=O)C(C)C)[C@H](C)CC)[C@@H](C)CC	BGC0001792	surugamide D	POJKUXRIPCIWMZ-SGOJMVJPSA-N	CC[C@H](C)[C@@H]1NC(=O)[C@@H](CC(C)C)NC(=O)[C@@H](CC2=CC=CC=C2)NC(=O)[C@@H](NC(=O)[C@H](CCCCN)NC(=O)[C@H](NC(=O)[C@@H](NC(=O)[C@@H](C)NC1=O)C(C)C)[C@H](C)CC)[C@@H](C)CC
CCMSLIB00000839206	NPYICXUUGUJPMM-DAOYTBFHSA-N	CC[C@H](C)[C@@H]1NC(=O)[C@@H](CC(C)C)NC(=O)[C@@H](CC2=CC=CC=C2)NC(=O)[C@H](NC(=O)[C@@H](CCCCN)NC(=O)[C@H](NC(=O)[C@@H](NC(=O)[C@@H](C)NC1=O)[C@@H](C)CC)[C@H](C)CC)C(C)CC	BGC0001792	surugamide A	NPYICXUUGUJPMM-AFDSXNTISA-N	CC[C@H](C)[C@@H]1NC(=O)[C@@H](CC(C)C)NC(=O)[C@@H](CC2=CC=CC=C2)NC(=O)[C@@H](NC(=O)[C@H](CCCCN)NC(=O)[C@H](NC(=O)[C@@H](NC(=O)[C@@H](C)NC1=O)[C@@H](C)CC)[C@H](C)CC)[C@@H](C)CC
CCMSLIB00000839294	VGDUHSQTOJRQNB-QXVPFLIRSA-N	CC[C@]1([C@@H](c2[c-](c3c(c2C(=O)[C@@H]1[C@H]4C(=O)c5c([c-](c6c5C(=O)c7c(ccc(c7C6=O)O)O)[N+]#N)[C@H]([C@@]4(CC)O[C@H]8C[C@@H]([C@H]([C@@H](O8)C)O)OC)O[C@H]9C[C@H]([C@@H]([C@H](O9)C)N(C)C)O)C(=O)c1c(ccc(c1C3=O)O)O)[N+]#N)O[C@H]1C[C@H]([C@@H]([C@H](O1)C)N(C)C)O)O[C@H]1C[C@@H]([C@H]([C@@H](O1)C)O)OC	BGC0000240	Lomaiviticin A	VGDUHSQTOJRQNB-JGBUZTLDSA-N	CC[C@@]1(OC2CC(OC)C(O)C(C)O2)[C@H](OC2CC(O)C(C(C)O2)N(C)C)C2=C(C3=C(C2=[N+]=[N-])C(=O)C2=C(O)C=CC(O)=C2C3=O)C(=O)[C@@H]1[C@H]1C(=O)C2=C([C@@H](O[C@H]3CC(O)[C@@H](C(C)O3)N(C)C)[C@@]1(CC)OC1CC(OC)C(O)C(C)O1)C(=[N+]=[N-])C1=C2C(=O)C2=C(O)C=CC(O)=C2C1=O
CCMSLIB00000839294	VGDUHSQTOJRQNB-QXVPFLIRSA-N	CC[C@]1([C@@H](c2[c-](c3c(c2C(=O)[C@@H]1[C@H]4C(=O)c5c([c-](c6c5C(=O)c7c(ccc(c7C6=O)O)O)[N+]#N)[C@H]([C@@]4(CC)O[C@H]8C[C@@H]([C@H]([C@@H](O8)C)O)OC)O[C@H]9C[C@H]([C@@H]([C@H](O9)C)N(C)C)O)C(=O)c1c(ccc(c1C3=O)O)O)[N+]#N)O[C@H]1C[C@H]([C@@H]([C@H](O1)C)N(C)C)O)O[C@H]1C[C@@H]([C@H]([C@@H](O1)C)O)OC	BGC0000241	Lomaiviticin A	VGDUHSQTOJRQNB-JGBUZTLDSA-N	CC[C@@]1(OC2CC(OC)C(O)C(C)O2)[C@H](OC2CC(O)C(C(C)O2)N(C)C)C2=C(C3=C(C2=[N+]=[N-])C(=O)C2=C(O)C=CC(O)=C2C3=O)C(=O)[C@@H]1[C@H]1C(=O)C2=C([C@@H](O[C@H]3CC(O)[C@@H](C(C)O3)N(C)C)[C@@]1(CC)OC1CC(OC)C(O)C(C)O1)C(=[N+]=[N-])C1=C2C(=O)C2=C(O)C=CC(O)=C2C1=O
CCMSLIB00000839970	RMIXHJPMNBXMBU-UHFFFAOYSA-N	O=C(OC(C)CC2CCC5O2)C(C)C1CCC(CC(C)OC(C(C3OC(CC(OC(C(C)C4OC(CC(C)OC(C5C)=O)CC4)=O)C)CC3)C)=O)O1	BGC0000252	nonactin	RMIXHJPMNBXMBU-QIIXEHPYSA-N	C[C@@H]1C[C@H]2CC[C@H](O2)[C@@H](C(=O)O[C@H](C[C@@H]3CC[C@@H](O3)[C@H](C(=O)O[C@@H](C[C@H]4CC[C@H](O4)[C@@H](C(=O)O[C@H](C[C@@H]5CC[C@@H](O5)[C@H](C(=O)O1)C)C)C)C)C)C)C
CCMSLIB00000840592	NIQUZFQMNMNAMD-UHFFFAOYSA-N	CCC(C)C(C(NCCC1=CNC2=C1C=CC=C2)=O)=O	BGC0001434	Nematophin	NIQUZFQMNMNAMD-UHFFFAOYSA-N	CCC(C)C(=O)C(=O)NCCC1=CNC2=CC=CC=C12
CCMSLIB00000840592	NIQUZFQMNMNAMD-UHFFFAOYSA-N	CCC(C)C(C(NCCC1=CNC2=C1C=CC=C2)=O)=O	BGC0001692	nematophin	NIQUZFQMNMNAMD-UHFFFAOYSA-N	CCC(C)C(=O)C(=O)NCCC1=CNC2=CC=CC=C12
CCMSLIB00000840594	HLFLCRYVHOAXOU-FUBQLUNQSA-N	O=C(N(C)[C@@H](C(C)C)C(NCCC1=CNC2=C1C=CC=C2)=O)C(C(C)CC)=O	BGC0001698	nevaltophin D	HLFLCRYVHOAXOU-FUBQLUNQSA-N	CCC(C)C(=O)C(=O)N(C)[C@@H](C(C)C)C(=O)NCCC1=CNC2=CC=CC=C21
CCMSLIB00001059065	UBQYURCVBFRUQT-UHFFFAOYSA-N	CC(=O)N(O)CCCCCNC(=O)CCC(=O)N(O)CCCCCNC(=O)CCC(=O)N(O)CCCCCN	BGC0000940	Desferrioxamin B	UBQYURCVBFRUQT-UHFFFAOYSA-N	CC(=O)N(O)CCCCCNC(=O)CCC(=O)N(O)CCCCCNC(=O)CCC(=O)N(O)CCCCCN
CCMSLIB00001059065	UBQYURCVBFRUQT-UHFFFAOYSA-N	CC(=O)N(O)CCCCCNC(=O)CCC(=O)N(O)CCCCCNC(=O)CCC(=O)N(O)CCCCCN	BGC0000941	Desferrioxamin B	UBQYURCVBFRUQT-UHFFFAOYSA-N	CC(=O)N(O)CCCCCNC(=O)CCC(=O)N(O)CCCCCNC(=O)CCC(=O)N(O)CCCCCN
CCMSLIB00001059065	UBQYURCVBFRUQT-UHFFFAOYSA-N	CC(=O)N(O)CCCCCNC(=O)CCC(=O)N(O)CCCCCNC(=O)CCC(=O)N(O)CCCCCN	BGC0001453	desferrioxamine	UBQYURCVBFRUQT-UHFFFAOYSA-N	CC(=O)N(CCCCCNC(=O)CCC(=O)N(CCCCCNC(=O)CCC(=O)N(CCCCCN)O)O)O
CCMSLIB00001059067	NHKCCADZVLTPPO-UHFFFAOYSA-N	ON1CCCCCNC(=O)CCC(=O)N(O)CCCCCNC(=O)CCC(=O)N(O)CCCCCNC(=O)CCC1=O	BGC0000940	Desferrioxamine E	NHKCCADZVLTPPO-UHFFFAOYSA-N	C1CCNC(=O)CCC(=O)N(CCCCCNC(=O)CCC(=O)N(CCCCCNC(=O)CCC(=O)N(CC1)O)O)O
CCMSLIB00001059067	NHKCCADZVLTPPO-UHFFFAOYSA-N	ON1CCCCCNC(=O)CCC(=O)N(O)CCCCCNC(=O)CCC(=O)N(O)CCCCCNC(=O)CCC1=O	BGC0001478	desferrioxamine E	NHKCCADZVLTPPO-UHFFFAOYSA-N	C1CCNC(=O)CCC(=O)N(CCCCCNC(=O)CCC(=O)N(CCCCCNC(=O)CCC(=O)N(CC1)O)O)O
CCMSLIB00001059067	NHKCCADZVLTPPO-UHFFFAOYSA-N	ON1CCCCCNC(=O)CCC(=O)N(O)CCCCCNC(=O)CCC(=O)N(O)CCCCCNC(=O)CCC1=O	BGC0001572	desferrioxamine E	NHKCCADZVLTPPO-UHFFFAOYSA-N	C1CCNC(=O)CCC(=O)N(CCCCCNC(=O)CCC(=O)N(CCCCCNC(=O)CCC(=O)N(CC1)O)O)O
CCMSLIB00003061047	MBMQEIFVQACCCH-QBODLPLBSA-N	C[C@H]1CCCC(=O)CCC/C=C/c2cc(cc(c2C(=O)O1)O)O	BGC0001057	zearalenone	MBMQEIFVQACCCH-QBODLPLBSA-N	C[C@H]1CCCC(=O)CCC/C=C/C2=CC(=CC(=C2C(=O)O1)O)O
CCMSLIB00003061219	MBMQEIFVQACCCH-QBODLPLBSA-N	C[C@H]1CCCC(=O)CCC/C=C/c2cc(cc(c2C(=O)O1)O)O	BGC0001057	zearalenone	MBMQEIFVQACCCH-QBODLPLBSA-N	C[C@H]1CCCC(=O)CCC/C=C/C2=CC(=CC(=C2C(=O)O1)O)O
CCMSLIB00003061496	XWIYFDMXXLINPU-UHFFFAOYSA-N	COC1=C2C3=C(C(=O)OCC3)C(=O)OC2=C4C5C=COC5OC4=C1	BGC0000004	Aflatoxin G1	XWIYFDMXXLINPU-RBHXEPJQSA-N	[H][C@@]12OC=C[C@]1([H])C1=C(O2)C=C(OC)C2=C1OC(=O)C1=C2CCOC1=O
CCMSLIB00003061496	XWIYFDMXXLINPU-UHFFFAOYSA-N	COC1=C2C3=C(C(=O)OCC3)C(=O)OC2=C4C5C=COC5OC4=C1	BGC0000005	aflatoxin	XWIYFDMXXLINPU-UHFFFAOYSA-N	COC1=C2C3=C(C(=O)OCC3)C(=O)OC2=C4C5C=COC5OC4=C1
CCMSLIB00003061496	XWIYFDMXXLINPU-UHFFFAOYSA-N	COC1=C2C3=C(C(=O)OCC3)C(=O)OC2=C4C5C=COC5OC4=C1	BGC0000006	aflatoxin	XWIYFDMXXLINPU-UHFFFAOYSA-N	COC1=C2C3=C(C(=O)OCC3)C(=O)OC2=C4C5C=COC5OC4=C1
CCMSLIB00003061496	XWIYFDMXXLINPU-UHFFFAOYSA-N	COC1=C2C3=C(C(=O)OCC3)C(=O)OC2=C4C5C=COC5OC4=C1	BGC0000007	aflatoxin	XWIYFDMXXLINPU-UHFFFAOYSA-N	COC1=C2C3=C(C(=O)OCC3)C(=O)OC2=C4C5C=COC5OC4=C1
CCMSLIB00003061496	XWIYFDMXXLINPU-UHFFFAOYSA-N	COC1=C2C3=C(C(=O)OCC3)C(=O)OC2=C4C5C=COC5OC4=C1	BGC0000008	aflatoxin	XWIYFDMXXLINPU-UHFFFAOYSA-N	COC1=C2C3=C(C(=O)OCC3)C(=O)OC2=C4C5C=COC5OC4=C1
CCMSLIB00003061496	XWIYFDMXXLINPU-UHFFFAOYSA-N	COC1=C2C3=C(C(=O)OCC3)C(=O)OC2=C4C5C=COC5OC4=C1	BGC0000009	aflatoxin	XWIYFDMXXLINPU-UHFFFAOYSA-N	COC1=C2C3=C(C(=O)OCC3)C(=O)OC2=C4C5C=COC5OC4=C1
CCMSLIB00003061496	XWIYFDMXXLINPU-UHFFFAOYSA-N	COC1=C2C3=C(C(=O)OCC3)C(=O)OC2=C4C5C=COC5OC4=C1	BGC0000010	aflatoxin	XWIYFDMXXLINPU-UHFFFAOYSA-N	COC1=C2C3=C(C(=O)OCC3)C(=O)OC2=C4C5C=COC5OC4=C1
CCMSLIB00003061498	MBMQEIFVQACCCH-QBODLPLBSA-N	C[C@H]1CCCC(=O)CCC/C=C/c2cc(cc(c2C(=O)O1)O)O	BGC0001057	zearalenone	MBMQEIFVQACCCH-QBODLPLBSA-N	C[C@H]1CCCC(=O)CCC/C=C/C2=CC(=CC(=C2C(=O)O1)O)O
CCMSLIB00003142414	NLVFBUXFDBBNBW-PBSUHMDJSA-N	C1C(C(C(C(C1N)OC2C(C(C(C(O2)CO)O)N)O)O)OC3C(CC(C(O3)CN)O)N)N	BGC0000719	tobramycin	NLVFBUXFDBBNBW-PBSUHMDJSA-N	C1[C@@H]([C@H]([C@@H]([C@H]([C@@H]1N)O[C@@H]2[C@@H]([C@H]([C@@H]([C@H](O2)CO)O)N)O)O)O[C@@H]3[C@@H](C[C@@H]([C@H](O3)CN)O)N)N
CCMSLIB00003142414	NLVFBUXFDBBNBW-PBSUHMDJSA-N	C1C(C(C(C(C1N)OC2C(C(C(C(O2)CO)O)N)O)O)OC3C(CC(C(O3)CN)O)N)N	BGC0000720	tobramycin	NLVFBUXFDBBNBW-PBSUHMDJSA-N	C1[C@@H]([C@H]([C@@H]([C@H]([C@@H]1N)O[C@@H]2[C@@H]([C@H]([C@@H]([C@H](O2)CO)O)N)O)O)O[C@@H]3[C@@H](C[C@@H]([C@H](O3)CN)O)N)N
CCMSLIB00003142414	NLVFBUXFDBBNBW-PBSUHMDJSA-N	C1C(C(C(C(C1N)OC2C(C(C(C(O2)CO)O)N)O)O)OC3C(CC(C(O3)CN)O)N)N	BGC0000721	tobramycin	NLVFBUXFDBBNBW-PBSUHMDJSA-N	C1[C@@H]([C@H]([C@@H]([C@H]([C@@H]1N)O[C@@H]2[C@@H]([C@H]([C@@H]([C@H](O2)CO)O)N)O)O)O[C@@H]3[C@@H](C[C@@H]([C@H](O3)CN)O)N)N
CCMSLIB00003142432	GYSCAQFHASJXRS-FFCOJMSVSA-N	O=C1N(C)[C@H](C(=O)O[C@@H](C(=O)N([C@H](C(=O)O[C@@H](C(=O)N([C@H](C(=O)O[C@@H]1C(C)C)Cc2ccccc2)C)C(C)C)Cc3ccccc3)C)C(C)C)Cc4ccccc4	BGC0000313	Beauvericin	GYSCAQFHASJXRS-UHFFFAOYSA-N	CC(C)C1OC(=O)C(CC2=CC=CC=C2)N(C)C(=O)C(OC(=O)C(CC2=CC=CC=C2)N(C)C(=O)C(OC(=O)C(CC2=CC=CC=C2)N(C)C1=O)C(C)C)C(C)C
CCMSLIB00003739947	HIYAVKIYRIFSCZ-UHFFFAOYSA-N	CC1CCC2(C(CC(C(O2)C(C)C(=O)C3=CC=CN3)C)C)OC1CC4=NC5=C(O4)C=CC(=C5C(=O)O)NC	BGC0000032	A23187	HIYAVKIYRIFSCZ-CYEMHPAKSA-N	[H][C@@](C)(C(=O)C1=CC=CN1)[C@@]1([H])O[C@@]2(CC[C@@H](C)[C@@]([H])(CC3=NC4=C(O3)C=CC(NC)=C4C(O)=O)O2)[C@H](C)C[C@H]1C
CCMSLIB00003739948	ULGZDMOVFRHVEP-UHFFFAOYSA-N	CCC1C(C(C(C(=O)C(CC(C(C(C(C(C(=O)O1)C)OC2CC(C(C(O2)C)O)(C)OC)C)OC3C(C(CC(O3)C)N(C)C)O)(C)O)C)C)O)(C)O	BGC0000054	erythromycin	ULGZDMOVFRHVEP-RWJQBGPGSA-N	CC[C@@H]1[C@@]([C@@H]([C@H](C(=O)[C@@H](C[C@@]([C@@H]([C@H]([C@@H]([C@H](C(=O)O1)C)O[C@H]2C[C@@]([C@H]([C@@H](O2)C)O)(C)OC)C)O[C@H]3[C@@H]([C@H](C[C@H](O3)C)N(C)C)O)(C)O)C)C)O)(C)O
CCMSLIB00003739948	ULGZDMOVFRHVEP-UHFFFAOYSA-N	CCC1C(C(C(C(=O)C(CC(C(C(C(C(C(=O)O1)C)OC2CC(C(C(O2)C)O)(C)OC)C)OC3C(C(CC(O3)C)N(C)C)O)(C)O)C)C)O)(C)O	BGC0000055	Erythromycin A	ULGZDMOVFRHVEP-RWJQBGPGSA-N	CC[C@@H]1[C@@]([C@@H]([C@H](C(=O)[C@@H](C[C@@]([C@@H]([C@H]([C@@H]([C@H](C(=O)O1)C)O[C@H]2C[C@@]([C@H]([C@@H](O2)C)O)(C)OC)C)O[C@H]3[C@@H]([C@H](C[C@H](O3)C)N(C)C)O)(C)O)C)C)O)(C)O
CCMSLIB00003739957	ZPJLQAOTGYKOBJ-UHFFFAOYSA-N	CC(C(C(=O)N(CCCC(C(=O)O)NC(=O)C(CCCN(C=O)O)N)O)NC(=O)C(CCCN(C=O)O)N)O	BGC0000325	Coelichelin	ZPJLQAOTGYKOBJ-OVYGPGRDSA-N	C[C@@H](O)[C@@H](NC(=O)[C@H](N)CCCN(O)C=O)C(=O)N(O)CCC[C@H](NC(=O)[C@H](N)CCCN(O)C=O)C(O)=O
CCMSLIB00003739972	NHKCCADZVLTPPO-UHFFFAOYSA-N	C1CCNC(=O)CCC(=O)N(CCCCCNC(=O)CCC(=O)N(CCCCCNC(=O)CCC(=O)N(CC1)O)O)O	BGC0000940	Desferrioxamine E	NHKCCADZVLTPPO-UHFFFAOYSA-N	C1CCNC(=O)CCC(=O)N(CCCCCNC(=O)CCC(=O)N(CCCCCNC(=O)CCC(=O)N(CC1)O)O)O
CCMSLIB00003739972	NHKCCADZVLTPPO-UHFFFAOYSA-N	C1CCNC(=O)CCC(=O)N(CCCCCNC(=O)CCC(=O)N(CCCCCNC(=O)CCC(=O)N(CC1)O)O)O	BGC0001478	desferrioxamine E	NHKCCADZVLTPPO-UHFFFAOYSA-N	C1CCNC(=O)CCC(=O)N(CCCCCNC(=O)CCC(=O)N(CCCCCNC(=O)CCC(=O)N(CC1)O)O)O
CCMSLIB00003739972	NHKCCADZVLTPPO-UHFFFAOYSA-N	C1CCNC(=O)CCC(=O)N(CCCCCNC(=O)CCC(=O)N(CCCCCNC(=O)CCC(=O)N(CC1)O)O)O	BGC0001572	desferrioxamine E	NHKCCADZVLTPPO-UHFFFAOYSA-N	C1CCNC(=O)CCC(=O)N(CCCCCNC(=O)CCC(=O)N(CCCCCNC(=O)CCC(=O)N(CC1)O)O)O
CCMSLIB00003739979	UBQYURCVBFRUQT-UHFFFAOYSA-N	CC(=O)N(CCCCCNC(=O)CCC(=O)N(CCCCCNC(=O)CCC(=O)N(CCCCCN)O)O)O	BGC0000940	Desferrioxamin B	UBQYURCVBFRUQT-UHFFFAOYSA-N	CC(=O)N(O)CCCCCNC(=O)CCC(=O)N(O)CCCCCNC(=O)CCC(=O)N(O)CCCCCN
CCMSLIB00003739979	UBQYURCVBFRUQT-UHFFFAOYSA-N	CC(=O)N(CCCCCNC(=O)CCC(=O)N(CCCCCNC(=O)CCC(=O)N(CCCCCN)O)O)O	BGC0000941	Desferrioxamin B	UBQYURCVBFRUQT-UHFFFAOYSA-N	CC(=O)N(O)CCCCCNC(=O)CCC(=O)N(O)CCCCCNC(=O)CCC(=O)N(O)CCCCCN
CCMSLIB00003739979	UBQYURCVBFRUQT-UHFFFAOYSA-N	CC(=O)N(CCCCCNC(=O)CCC(=O)N(CCCCCNC(=O)CCC(=O)N(CCCCCN)O)O)O	BGC0001453	desferrioxamine	UBQYURCVBFRUQT-UHFFFAOYSA-N	CC(=O)N(CCCCCNC(=O)CCC(=O)N(CCCCCNC(=O)CCC(=O)N(CCCCCN)O)O)O
CCMSLIB00003739997	RCQTVEFBFUNTGM-UHFFFAOYSA-N	CC1C(C(=O)OC(C(C(=O)OC(C(C(=O)O1)NC(=O)CNC(=O)C2=C(C(=CC=C2)O)O)C)NC(=O)CNC(=O)C3=C(C(=CC=C3)O)O)C)NC(=O)CNC(=O)C4=C(C(=CC=C4)O)O	BGC0000309	bacillibactin	RCQTVEFBFUNTGM-BDVHUIKKSA-N	C[C@@H]1[C@@H](C(=O)O[C@@H]([C@@H](C(=O)O[C@@H]([C@@H](C(=O)O1)NC(=O)CNC(=O)C2=C(C(=CC=C2)O)O)C)NC(=O)CNC(=O)C3=C(C(=CC=C3)O)O)C)NC(=O)CNC(=O)C4=C(C(=CC=C4)O)O
CCMSLIB00003739997	RCQTVEFBFUNTGM-UHFFFAOYSA-N	CC1C(C(=O)OC(C(C(=O)OC(C(C(=O)O1)NC(=O)CNC(=O)C2=C(C(=CC=C2)O)O)C)NC(=O)CNC(=O)C3=C(C(=CC=C3)O)O)C)NC(=O)CNC(=O)C4=C(C(=CC=C4)O)O	BGC0001185	bacillibactin	RCQTVEFBFUNTGM-BDVHUIKKSA-N	C[C@@H]1[C@@H](C(=O)O[C@@H]([C@@H](C(=O)O[C@@H]([C@@H](C(=O)O1)NC(=O)CNC(=O)C2=C(C(=CC=C2)O)O)C)NC(=O)CNC(=O)C3=C(C(=CC=C3)O)O)C)NC(=O)CNC(=O)C4=C(C(=CC=C4)O)O
CCMSLIB00003741080	XWIYFDMXXLINPU-UHFFFAOYSA-N	COC1=C2C3=C(C(=O)OCC3)C(=O)OC2=C4C5C=COC5OC4=C1	BGC0000004	Aflatoxin G1	XWIYFDMXXLINPU-RBHXEPJQSA-N	[H][C@@]12OC=C[C@]1([H])C1=C(O2)C=C(OC)C2=C1OC(=O)C1=C2CCOC1=O
CCMSLIB00003741080	XWIYFDMXXLINPU-UHFFFAOYSA-N	COC1=C2C3=C(C(=O)OCC3)C(=O)OC2=C4C5C=COC5OC4=C1	BGC0000005	aflatoxin	XWIYFDMXXLINPU-UHFFFAOYSA-N	COC1=C2C3=C(C(=O)OCC3)C(=O)OC2=C4C5C=COC5OC4=C1
CCMSLIB00003741080	XWIYFDMXXLINPU-UHFFFAOYSA-N	COC1=C2C3=C(C(=O)OCC3)C(=O)OC2=C4C5C=COC5OC4=C1	BGC0000006	aflatoxin	XWIYFDMXXLINPU-UHFFFAOYSA-N	COC1=C2C3=C(C(=O)OCC3)C(=O)OC2=C4C5C=COC5OC4=C1
CCMSLIB00003741080	XWIYFDMXXLINPU-UHFFFAOYSA-N	COC1=C2C3=C(C(=O)OCC3)C(=O)OC2=C4C5C=COC5OC4=C1	BGC0000007	aflatoxin	XWIYFDMXXLINPU-UHFFFAOYSA-N	COC1=C2C3=C(C(=O)OCC3)C(=O)OC2=C4C5C=COC5OC4=C1
CCMSLIB00003741080	XWIYFDMXXLINPU-UHFFFAOYSA-N	COC1=C2C3=C(C(=O)OCC3)C(=O)OC2=C4C5C=COC5OC4=C1	BGC0000008	aflatoxin	XWIYFDMXXLINPU-UHFFFAOYSA-N	COC1=C2C3=C(C(=O)OCC3)C(=O)OC2=C4C5C=COC5OC4=C1
CCMSLIB00003741080	XWIYFDMXXLINPU-UHFFFAOYSA-N	COC1=C2C3=C(C(=O)OCC3)C(=O)OC2=C4C5C=COC5OC4=C1	BGC0000009	aflatoxin	XWIYFDMXXLINPU-UHFFFAOYSA-N	COC1=C2C3=C(C(=O)OCC3)C(=O)OC2=C4C5C=COC5OC4=C1
CCMSLIB00003741080	XWIYFDMXXLINPU-UHFFFAOYSA-N	COC1=C2C3=C(C(=O)OCC3)C(=O)OC2=C4C5C=COC5OC4=C1	BGC0000010	aflatoxin	XWIYFDMXXLINPU-UHFFFAOYSA-N	COC1=C2C3=C(C(=O)OCC3)C(=O)OC2=C4C5C=COC5OC4=C1
CCMSLIB00004679204	CUOJDWBMJMRDHN-UHFFFAOYSA-N	CCCCCCCCCCCCCC(CC(=O)NC(CCC(=O)O)C(=O)NC(CCCN)C(=O)NC1CC2=CC=C(C=C2)OC(=O)C(NC(=O)C(NC(=O)C(NC(=O)C3CCCN3C(=O)C(NC(=O)C(NC(=O)C(NC1=O)C(C)O)CCC(=O)O)C)CCC(=O)N)CC4=CC=C(C=C4)O)C(C)CC)O	BGC0000407	plipastatin	CUOJDWBMJMRDHN-UHFFFAOYSA-N	CCCCCCCCCCCCCC(CC(=O)NC(CCC(=O)O)C(=O)NC(CCCN)C(=O)NC1CC2=CC=C(C=C2)OC(=O)C(NC(=O)C(NC(=O)C(NC(=O)C3CCCN3C(=O)C(NC(=O)C(NC(=O)C(NC1=O)C(C)O)CCC(=O)O)C)CCC(=O)N)CC4=CC=C(C=C4)O)C(C)CC)O
CCMSLIB00004679205	CUOJDWBMJMRDHN-UHFFFAOYSA-N	CCCCCCCCCCCCCC(CC(=O)NC(CCC(=O)O)C(=O)NC(CCCN)C(=O)NC1CC2=CC=C(C=C2)OC(=O)C(NC(=O)C(NC(=O)C(NC(=O)C3CCCN3C(=O)C(NC(=O)C(NC(=O)C(NC1=O)C(C)O)CCC(=O)O)C)CCC(=O)N)CC4=CC=C(C=C4)O)C(C)CC)O	BGC0000407	plipastatin	CUOJDWBMJMRDHN-UHFFFAOYSA-N	CCCCCCCCCCCCCC(CC(=O)NC(CCC(=O)O)C(=O)NC(CCCN)C(=O)NC1CC2=CC=C(C=C2)OC(=O)C(NC(=O)C(NC(=O)C(NC(=O)C3CCCN3C(=O)C(NC(=O)C(NC(=O)C(NC1=O)C(C)O)CCC(=O)O)C)CCC(=O)N)CC4=CC=C(C=C4)O)C(C)CC)O
CCMSLIB00004679278	RHMXXJGYXNZAPX-UHFFFAOYSA-N	CC1=CC(=C2C(=C1)C(=O)C3=CC(=CC(=C3C2=O)O)O)O	BGC0000101	emodin	RHMXXJGYXNZAPX-UHFFFAOYSA-N	CC1=CC(=C2C(=C1)C(=O)C3=CC(=CC(=C3C2=O)O)O)O
CCMSLIB00004679278	RHMXXJGYXNZAPX-UHFFFAOYSA-N	CC1=CC(=C2C(=C1)C(=O)C3=CC(=CC(=C3C2=O)O)O)O	BGC0001583	emodin	RHMXXJGYXNZAPX-UHFFFAOYSA-N	CC1=CC(=C2C(=C1)C(=O)C3=CC(=CC(=C3C2=O)O)O)O
CCMSLIB00004679298	AFOLBAYDTRBYBA-UHFFFAOYSA-N	CCCCCCCCCCCC(O)CC(NC(C(NC(C(NC1C(C)OC(C(C(C)C)NC(C(CO)NC(C(CC(C)C)NC(C(CC(C)C)NC(C(CO)NC(C(CC(C)C)NC(C(C(CC)C)NC1=O)=O)=O)=O)=O)=O)=O)=O)=O)CCC(O)=O)=O)CC(C)C)=O	BGC0000399	Orfamide A	AFOLBAYDTRBYBA-MAUDZENVSA-N	CCCCCCCCCCCC(O)CC(=O)N[C@@H](CC(C)C)C(=O)N[C@H](CCC(O)=O)C(=O)N[C@@H]1[C@@H](C)OC(=O)[C@@H](NC(=O)[C@@H](CO)NC(=O)[C@H](CC(C)C)NC(=O)[C@H](CC(C)C)NC(=O)[C@@H](CO)NC(=O)[C@H](CC(C)C)NC(=O)[C@H](NC1=O)C(C)CC)C(C)C
CCMSLIB00004679299	FPMIEPCWEZBKGP-UHFFFAOYSA-N	CCCCCCCCCCCC(O)CC(NC(C(NC(C(NC1C(C)OC(C(C(C)C)NC(C(CO)NC(C(CC(C)C)NC(C(CC(C)C)NC(C(CO)NC(C(CC(C)C)NC(C(C(C)C)NC1=O)=O)=O)=O)=O)=O)=O)=O)=O)CCC(O)=O)=O)CC(C)C)=O	BGC0000398	Orfamide B	FPMIEPCWEZBKGP-UHFFFAOYSA-N	CCCCCCCCCCCC(O)CC(=O)NC(CC(C)C)C(=O)NC(CCC(O)=O)C(=O)NC1C(C)OC(=O)C(NC(=O)C(CO)NC(=O)C(CC(C)C)NC(=O)C(CC(C)C)NC(=O)C(CO)NC(=O)C(CC(C)C)NC(=O)C(NC1=O)C(C)C)C(C)C
CCMSLIB00004679300	STDTUHSFISWYFO-UHFFFAOYSA-N	CCCCCCCCCC(O)CC(NC(C(NC(C(NC1C(C)OC(C(C(C)C)NC(C(CO)NC(C(CC(C)C)NC(C(CC(C)C)NC(C(CO)NC(C(CC(C)C)NC(C(C(CC)C)NC1=O)=O)=O)=O)=O)=O)=O)=O)=O)CCC(O)=O)=O)CC(C)C)=O	BGC0000399	Orfamide C	STDTUHSFISWYFO-UHFFFAOYSA-N	CCCCCCCCCC(O)CC(=O)NC(CC(C)C)C(=O)NC(CCC(O)=O)C(=O)NC1C(C)OC(=O)C(NC(=O)C(CO)NC(=O)C(CC(C)C)NC(=O)C(CC(C)C)NC(=O)C(CO)NC(=O)C(CC(C)C)NC(=O)C(NC1=O)C(C)CC)C(C)C
CCMSLIB00004680094	YBJHBAHKTGYVGT-ZKWXMUAHSA-N	O=C1N[C@@H]2[C@@H](SC[C@@H]2N1)CCCCC(=O)O	BGC0001238	Biotin	YBJHBAHKTGYVGT-ZKWXMUAHSA-N	OC(=O)CCCC[C@@H]1SC[C@@H]2NC(=O)N[C@H]12
CCMSLIB00004680094	YBJHBAHKTGYVGT-ZKWXMUAHSA-N	O=C1N[C@@H]2[C@@H](SC[C@@H]2N1)CCCCC(=O)O	BGC0001239	biotin	YBJHBAHKTGYVGT-ZKWXMUAHSA-N	C1[C@H]2[C@@H]([C@@H](S1)CCCCC(=O)O)NC(=O)N2
CCMSLIB00004681482	YNCMLFHHXWETLD-UHFFFAOYSA-N	CN1C2=CC=CC=C2N=C3C1=CC=CC3=O	BGC0000936	Pyocyanine	YNCMLFHHXWETLD-UHFFFAOYSA-N	CN1C2=CC=CC=C2N=C2C(=O)C=CC=C12
CCMSLIB00004681484	LINOMUASTDIRTM-UHFFFAOYSA-N	CC1=CC2C(C(C1=O)O)(C3(CC(C(C34CO4)O2)O)C)CO	BGC0001277	Vomitoxin	LINOMUASTDIRTM-LZTLOYDTSA-N	[H][C@@]12O[C@]3([H])C=C(C)C(=O)[C@@H](O)[C@]3(CO)[C@@](C)(C[C@H]1O)[C@@]21CO1
CCMSLIB00004681484	LINOMUASTDIRTM-UHFFFAOYSA-N	CC1=CC2C(C(C1=O)O)(C3(CC(C(C34CO4)O2)O)C)CO	BGC0001278	deoxynivalenol	LINOMUASTDIRTM-QGRHZQQGSA-N	CC1=C[C@@H]2[C@]([C@@H](C1=O)O)([C@]3(C[C@H]([C@H]([C@@]34CO4)O2)O)C)CO
CCMSLIB00004681488	BXFOFFBJRFZBQZ-UHFFFAOYSA-N	CC1=CC2C(CC1OC(=O)CC(C)C)(C3(C(C(C(C34CO4)O2)O)OC(=O)C)C)COC(=O)C	BGC0000930	trichothecene	BXFOFFBJRFZBQZ-JCJSGGDISA-N	CC1=CC2C(C[C@@H]1OC(=O)CC(C)C)(C3([C@@H]([C@H](C(C34CO4)O2)O)OC(=O)C)C)COC(=O)C
CCMSLIB00004681488	BXFOFFBJRFZBQZ-UHFFFAOYSA-N	CC1=CC2C(CC1OC(=O)CC(C)C)(C3(C(C(C(C34CO4)O2)O)OC(=O)C)C)COC(=O)C	BGC0000931	trichothecene	BXFOFFBJRFZBQZ-JCJSGGDISA-N	CC1=CC2C(C[C@@H]1OC(=O)CC(C)C)(C3([C@@H]([C@H](C(C34CO4)O2)O)OC(=O)C)C)COC(=O)C
CCMSLIB00004681488	BXFOFFBJRFZBQZ-UHFFFAOYSA-N	CC1=CC2C(CC1OC(=O)CC(C)C)(C3(C(C(C(C34CO4)O2)O)OC(=O)C)C)COC(=O)C	BGC0001277	T-2 Toxin	BXFOFFBJRFZBQZ-FHAHJZMBSA-N	CC1=C[C@@H]2[C@](C[C@@H]1OC(=O)CC(C)C)([C@]3([C@@H]([C@H]([C@H]([C@]34CO4)O2)O)OC(=O)C)C)COC(=O)C
CCMSLIB00004681488	BXFOFFBJRFZBQZ-UHFFFAOYSA-N	CC1=CC2C(CC1OC(=O)CC(C)C)(C3(C(C(C(C34CO4)O2)O)OC(=O)C)C)COC(=O)C	BGC0001278	T-2 Toxin	BXFOFFBJRFZBQZ-FHAHJZMBSA-N	CC1=C[C@@H]2[C@](C[C@@H]1OC(=O)CC(C)C)([C@]3([C@@H]([C@H]([C@H]([C@]34CO4)O2)O)OC(=O)C)C)COC(=O)C
CCMSLIB00004681489	UVBUBMSSQKOIBE-UHFFFAOYSA-N	CCCCC(C)C(C(CC(C)CC(CCCCC(CC(C(C)N)O)O)O)OC(=O)CC(CC(=O)O)C(=O)O)OC(=O)CC(CC(=O)O)C(=O)O	BGC0000062	Fumonisin B1	UVBUBMSSQKOIBE-NDFMDLIYSA-N	CCCC[C@@H](C)[C@@H](OC(=O)C[C@H](CC(O)=O)C(O)=O)[C@H](C[C@@H](C)C[C@H](O)CCCC[C@@H](O)C[C@H](O)[C@H](C)N)OC(=O)C[C@H](CC(O)=O)C(O)=O
CCMSLIB00004681489	UVBUBMSSQKOIBE-UHFFFAOYSA-N	CCCCC(C)C(C(CC(C)CC(CCCCC(CC(C(C)N)O)O)O)OC(=O)CC(CC(=O)O)C(=O)O)OC(=O)CC(CC(=O)O)C(=O)O	BGC0000063	fumonisin	UVBUBMSSQKOIBE-UHFFFAOYSA-N	CCCCC(C)C(C(CC(C)CC(CCCCC(CC(C(C)N)O)O)O)OC(=O)CC(CC(=O)O)C(=O)O)OC(=O)CC(CC(=O)O)C(=O)O
CCMSLIB00004721935	RAGFPHFDFVNLCG-OKNUHWCXSA-N	[H][C@]1(CC(/C=C/C)=CN21)C(O)NC3=C(O)C(C)=C(O[C@@H]4O[C@@H](C)[C@H](NC)[C@@](C)(O)[C@H]4O)C=C3C2=O	BGC0000428	Sibiromycin	RAGFPHFDFVNLCG-INYQBOQCSA-N	CN[C@H]1[C@H](C)O[C@@H](OC2=CC3=C(N[C@H](O)[C@@H]4CC(\C=C\C)=CN4C3=O)C(O)=C2C)[C@H](O)[C@]1(C)O
CCMSLIB00004721938	OJMMVQQUTAEWLP-RLXLMRCASA-N	O[C@@H]1[C@@H](O)[C@@H](SC)O[C@@]([C@@](NC([C@@H]2C[C@@H](CCC)CN2C)=O)([H])[C@H](O)C)([H])[C@@H]1O	BGC0000907	lincomycin	OJMMVQQUTAEWLP-KIDUDLJLSA-N	CCC[C@@H]1C[C@@H](C(N[C@H]([C@H](O)C)[C@@H]2[C@H](O)[C@H](O)[C@@H](O)[C@@H](SC)O2)=O)N(C)C1
CCMSLIB00004721939	OQMYRVPMCIOFHL-SXAOPLEXSA-N	[H][C@]1(CC(/C=C/C(N(C)C)=O)=CN21)C(O)NC3=C(OC)C=CC=C3C2=O	BGC0000409	Porothramycin A	OQMYRVPMCIOFHL-UHFFFAOYSA-N	COC1=CC=CC2=C1NC(O)C1CC(C=CC(=O)N(C)C)=CN1C2=O
CCMSLIB00004721991	XAPNKXIRQFHCHN-QGOAFFKASA-N	C1=CC=C2C(=C1)C(=C3C=C(NC3=O)C4=CNC5=C4C=C(C=C5)O)C(=O)N2	BGC0000828	Violacein	XAPNKXIRQFHCHN-UHFFFAOYSA-N	OC1=CC2=C(NC=C2C2=CC(C(=O)N2)=C2C(=O)NC3=C2C=CC=C3)C=C1
CCMSLIB00004721991	XAPNKXIRQFHCHN-QGOAFFKASA-N	C1=CC=C2C(=C1)C(=C3C=C(NC3=O)C4=CNC5=C4C=C(C=C5)O)C(=O)N2	BGC0000830	Violacein	XAPNKXIRQFHCHN-UHFFFAOYSA-N	OC1=CC2=C(NC=C2C2=CC(C(=O)N2)=C2C(=O)NC3=C2C=CC=C3)C=C1
CCMSLIB00004721991	XAPNKXIRQFHCHN-QGOAFFKASA-N	C1=CC=C2C(=C1)C(=C3C=C(NC3=O)C4=CNC5=C4C=C(C=C5)O)C(=O)N2	BGC0000831	violacein	XAPNKXIRQFHCHN-QGOAFFKASA-N	C1=CC=C2C(=C1)/C(=C\3/C=C(NC3=O)C4=CNC5=C4C=C(C=C5)O)/C(=O)N2
CCMSLIB00004721992	XAPNKXIRQFHCHN-QGOAFFKASA-N	C1=CC=C2C(=C1)C(=C3C=C(NC3=O)C4=CNC5=C4C=C(C=C5)O)C(=O)N2	BGC0000828	Violacein	XAPNKXIRQFHCHN-UHFFFAOYSA-N	OC1=CC2=C(NC=C2C2=CC(C(=O)N2)=C2C(=O)NC3=C2C=CC=C3)C=C1
CCMSLIB00004721992	XAPNKXIRQFHCHN-QGOAFFKASA-N	C1=CC=C2C(=C1)C(=C3C=C(NC3=O)C4=CNC5=C4C=C(C=C5)O)C(=O)N2	BGC0000830	Violacein	XAPNKXIRQFHCHN-UHFFFAOYSA-N	OC1=CC2=C(NC=C2C2=CC(C(=O)N2)=C2C(=O)NC3=C2C=CC=C3)C=C1
CCMSLIB00004721992	XAPNKXIRQFHCHN-QGOAFFKASA-N	C1=CC=C2C(=C1)C(=C3C=C(NC3=O)C4=CNC5=C4C=C(C=C5)O)C(=O)N2	BGC0000831	violacein	XAPNKXIRQFHCHN-QGOAFFKASA-N	C1=CC=C2C(=C1)/C(=C\3/C=C(NC3=O)C4=CNC5=C4C=C(C=C5)O)/C(=O)N2
CCMSLIB00004746755	ZRJBHWIHUMBLCN-UHFFFAOYSA-N	CC=C1C2CC3=C(C1(CC(=C2)C)N)C=CC(=O)N3	BGC0000812	Huperzine A	ZRJBHWIHUMBLCN-UHFFFAOYSA-N	CC=C1C2CC3=C(C=CC(O)=N3)C1(N)CC(C)=C2
CCMSLIB00005434466	HZZVJAQRINQKSD-PBFISZAISA-N	C1C2N(C1=O)C(C(=CCO)O2)C(=O)O	BGC0000841	Clavulanic acid	HZZVJAQRINQKSD-INJCQMSSSA-N	OC\C=C1\O[C@@H]2CC(=O)N2[C@H]1C(O)=O
CCMSLIB00005434466	HZZVJAQRINQKSD-PBFISZAISA-N	C1C2N(C1=O)C(C(=CCO)O2)C(=O)O	BGC0000844	Clavulanic acid	HZZVJAQRINQKSD-INJCQMSSSA-N	OC\C=C1\O[C@@H]2CC(=O)N2[C@H]1C(O)=O
CCMSLIB00005434466	HZZVJAQRINQKSD-PBFISZAISA-N	C1C2N(C1=O)C(C(=CCO)O2)C(=O)O	BGC0000845	clavulanic acid	HZZVJAQRINQKSD-PBFISZAISA-N	C1[C@@H]2N(C1=O)[C@H](/C(=C/CO)/O2)C(=O)O
CCMSLIB00005435663	PCZOHLXUXFIOCF-BXMDZJJMSA-N	O=C(O[C@@H]1[C@H]3C(=C/[C@H](C)C1)\C=C/[C@@H]([C@@H]3CC[C@H]2OC(=O)C[C@H](O)C2)C)[C@@H](C)CC	BGC0000088	Monacolin K	PCZOHLXUXFIOCF-YPQFMRJXSA-N	[H][C@]12[C@H](C[C@@H](C)C=C1C=C[C@H](C)[C@@H]2CC[C@@H]1C[C@@H](O)CC(=O)O1)OC(=O)[C@H](C)CC
CCMSLIB00005435663	PCZOHLXUXFIOCF-BXMDZJJMSA-N	O=C(O[C@@H]1[C@H]3C(=C/[C@H](C)C1)\C=C/[C@@H]([C@@H]3CC[C@H]2OC(=O)C[C@H](O)C2)C)[C@@H](C)CC	BGC0000089	lovastatin	PCZOHLXUXFIOCF-BXMDZJJMSA-N	CC[C@H](C)C(=O)O[C@H]1C[C@H](C=C2[C@H]1[C@H]([C@H](C=C2)C)CC[C@@H]3C[C@H](CC(=O)O3)O)C
CCMSLIB00005435663	PCZOHLXUXFIOCF-BXMDZJJMSA-N	O=C(O[C@@H]1[C@H]3C(=C/[C@H](C)C1)\C=C/[C@@H]([C@@H]3CC[C@H]2OC(=O)C[C@H](O)C2)C)[C@@H](C)CC	BGC0000098	Monacolin K	PCZOHLXUXFIOCF-YPQFMRJXSA-N	[H][C@]12[C@H](C[C@@H](C)C=C1C=C[C@H](C)[C@@H]2CC[C@@H]1C[C@@H](O)CC(=O)O1)OC(=O)[C@H](C)CC
CCMSLIB00005435664	PCZOHLXUXFIOCF-BXMDZJJMSA-N	O=C(O[C@@H]1[C@H]3C(=C/[C@H](C)C1)\C=C/[C@@H]([C@@H]3CC[C@H]2OC(=O)C[C@H](O)C2)C)[C@@H](C)CC	BGC0000088	Monacolin K	PCZOHLXUXFIOCF-YPQFMRJXSA-N	[H][C@]12[C@H](C[C@@H](C)C=C1C=C[C@H](C)[C@@H]2CC[C@@H]1C[C@@H](O)CC(=O)O1)OC(=O)[C@H](C)CC
CCMSLIB00005435664	PCZOHLXUXFIOCF-BXMDZJJMSA-N	O=C(O[C@@H]1[C@H]3C(=C/[C@H](C)C1)\C=C/[C@@H]([C@@H]3CC[C@H]2OC(=O)C[C@H](O)C2)C)[C@@H](C)CC	BGC0000089	lovastatin	PCZOHLXUXFIOCF-BXMDZJJMSA-N	CC[C@H](C)C(=O)O[C@H]1C[C@H](C=C2[C@H]1[C@H]([C@H](C=C2)C)CC[C@@H]3C[C@H](CC(=O)O3)O)C
CCMSLIB00005435664	PCZOHLXUXFIOCF-BXMDZJJMSA-N	O=C(O[C@@H]1[C@H]3C(=C/[C@H](C)C1)\C=C/[C@@H]([C@@H]3CC[C@H]2OC(=O)C[C@H](O)C2)C)[C@@H](C)CC	BGC0000098	Monacolin K	PCZOHLXUXFIOCF-YPQFMRJXSA-N	[H][C@]12[C@H](C[C@@H](C)C=C1C=C[C@H](C)[C@@H]2CC[C@@H]1C[C@@H](O)CC(=O)O1)OC(=O)[C@H](C)CC
CCMSLIB00005435666	PCZOHLXUXFIOCF-BXMDZJJMSA-N	O=C(O[C@@H]1[C@H]3C(=C/[C@H](C)C1)\C=C/[C@@H]([C@@H]3CC[C@H]2OC(=O)C[C@H](O)C2)C)[C@@H](C)CC	BGC0000088	Monacolin K	PCZOHLXUXFIOCF-YPQFMRJXSA-N	[H][C@]12[C@H](C[C@@H](C)C=C1C=C[C@H](C)[C@@H]2CC[C@@H]1C[C@@H](O)CC(=O)O1)OC(=O)[C@H](C)CC
CCMSLIB00005435666	PCZOHLXUXFIOCF-BXMDZJJMSA-N	O=C(O[C@@H]1[C@H]3C(=C/[C@H](C)C1)\C=C/[C@@H]([C@@H]3CC[C@H]2OC(=O)C[C@H](O)C2)C)[C@@H](C)CC	BGC0000089	lovastatin	PCZOHLXUXFIOCF-BXMDZJJMSA-N	CC[C@H](C)C(=O)O[C@H]1C[C@H](C=C2[C@H]1[C@H]([C@H](C=C2)C)CC[C@@H]3C[C@H](CC(=O)O3)O)C
CCMSLIB00005435666	PCZOHLXUXFIOCF-BXMDZJJMSA-N	O=C(O[C@@H]1[C@H]3C(=C/[C@H](C)C1)\C=C/[C@@H]([C@@H]3CC[C@H]2OC(=O)C[C@H](O)C2)C)[C@@H](C)CC	BGC0000098	Monacolin K	PCZOHLXUXFIOCF-YPQFMRJXSA-N	[H][C@]12[C@H](C[C@@H](C)C=C1C=C[C@H](C)[C@@H]2CC[C@@H]1C[C@@H](O)CC(=O)O1)OC(=O)[C@H](C)CC
CCMSLIB00005435692	PCZOHLXUXFIOCF-BXMDZJJMSA-N	CC[C@H](C)C(=O)O[C@H]1C[C@H](C=C2[C@H]1[C@H]([C@H](C=C2)C)CC[C@@H]3C[C@H](CC(=O)O3)O)C	BGC0000088	Monacolin K	PCZOHLXUXFIOCF-YPQFMRJXSA-N	[H][C@]12[C@H](C[C@@H](C)C=C1C=C[C@H](C)[C@@H]2CC[C@@H]1C[C@@H](O)CC(=O)O1)OC(=O)[C@H](C)CC
CCMSLIB00005435692	PCZOHLXUXFIOCF-BXMDZJJMSA-N	CC[C@H](C)C(=O)O[C@H]1C[C@H](C=C2[C@H]1[C@H]([C@H](C=C2)C)CC[C@@H]3C[C@H](CC(=O)O3)O)C	BGC0000089	lovastatin	PCZOHLXUXFIOCF-BXMDZJJMSA-N	CC[C@H](C)C(=O)O[C@H]1C[C@H](C=C2[C@H]1[C@H]([C@H](C=C2)C)CC[C@@H]3C[C@H](CC(=O)O3)O)C
CCMSLIB00005435692	PCZOHLXUXFIOCF-BXMDZJJMSA-N	CC[C@H](C)C(=O)O[C@H]1C[C@H](C=C2[C@H]1[C@H]([C@H](C=C2)C)CC[C@@H]3C[C@H](CC(=O)O3)O)C	BGC0000098	Monacolin K	PCZOHLXUXFIOCF-YPQFMRJXSA-N	[H][C@]12[C@H](C[C@@H](C)C=C1C=C[C@H](C)[C@@H]2CC[C@@H]1C[C@@H](O)CC(=O)O1)OC(=O)[C@H](C)CC
CCMSLIB00005435705	FOAIGCPESMNWQP-QJMNAQKNSA-N	CC[C@@H](C)/C=C/C(=O)N1C[C@H](C[C@H]1C(=O)N[C@@H](C[C@H](C)CC(CC(=O)CC)O)C(=O)N[C@@H]([C@@H](C(C)C)O)C(=O)NC(C)(C)C(=O)N[C@@H](CC(C)C)C(=O)N[C@@H](CC(C)C)C(=O)NC(C)(C)C(=O)NC(C)(C)C(=O)NCCC(=O)N[C@@H](C)CN(C)C)C	BGC0001358	leucinostatin A	FOAIGCPESMNWQP-WCWDXBQESA-N	CCC(C)/C=C/C(=O)N1CC(CC1C(=O)NC(CC(C)CC(CC(=O)CC)O)C(=O)NC(C(C(C)C)O)C(=O)NC(C)(C)C(=O)NC(CC(C)C)C(=O)NC(CC(C)C)C(=O)NC(C)(C)C(=O)NC(C)(C)C(=O)NCCC(=O)NC(C)CN(C)C)C
CCMSLIB00005435706	JLDCSWRYRVBFRU-GHVJWSGMSA-N	CCC(C)/C=C/C(=O)N1CC(CC1C(=O)NC(CC(C)CC(CC(=O)CC)O)C(=O)NC(C(C(C)C)O)C(=O)NC(C)(C)C(=O)NC(CC(C)C)C(=O)NC(CC(C)C)C(=O)NC(C)(C)C(=O)NC(C)(C)C(=O)NCCC(=O)NC(C)CNC)C	BGC0001358	leucinostatin B	JLDCSWRYRVBFRU-GHVJWSGMSA-N	CCC(C)/C=C/C(=O)N1CC(CC1C(=O)NC(CC(C)CC(CC(=O)CC)O)C(=O)NC(C(C(C)C)O)C(=O)NC(C)(C)C(=O)NC(CC(C)C)C(=O)NC(CC(C)C)C(=O)NC(C)(C)C(=O)NC(C)(C)C(=O)NCCC(=O)NC(C)CNC)C
CCMSLIB00005435719	FOAIGCPESMNWQP-QJMNAQKNSA-N	CC[C@@H](C)/C=C/C(=O)N1C[C@H](C[C@H]1C(=O)N[C@@H](C[C@H](C)CC(CC(=O)CC)O)C(=O)N[C@@H]([C@@H](C(C)C)O)C(=O)NC(C)(C)C(=O)N[C@@H](CC(C)C)C(=O)N[C@@H](CC(C)C)C(=O)NC(C)(C)C(=O)NC(C)(C)C(=O)NCCC(=O)N[C@@H](C)CN(C)C)C	BGC0001358	leucinostatin A	FOAIGCPESMNWQP-WCWDXBQESA-N	CCC(C)/C=C/C(=O)N1CC(CC1C(=O)NC(CC(C)CC(CC(=O)CC)O)C(=O)NC(C(C(C)C)O)C(=O)NC(C)(C)C(=O)NC(CC(C)C)C(=O)NC(CC(C)C)C(=O)NC(C)(C)C(=O)NC(C)(C)C(=O)NCCC(=O)NC(C)CN(C)C)C
CCMSLIB00005435720	JLDCSWRYRVBFRU-GVWIJYOFSA-N	CC[C@H](C)/C=C/C(=O)N1C[C@H](C[C@H]1C(=O)N[C@@H](C[C@H](C)CC(CC(=O)CC)O)C(=O)N[C@@H]([C@@H](C(C)C)O)C(=O)NC(C)(C)C(=O)N[C@@H](CC(C)C)C(=O)N[C@@H](CC(C)C)C(=O)NC(C)(C)C(=O)NC(C)(C)C(=O)NCCC(=O)N[C@@H](C)CNC)C	BGC0001358	leucinostatin B	JLDCSWRYRVBFRU-GHVJWSGMSA-N	CCC(C)/C=C/C(=O)N1CC(CC1C(=O)NC(CC(C)CC(CC(=O)CC)O)C(=O)NC(C(C(C)C)O)C(=O)NC(C)(C)C(=O)NC(CC(C)C)C(=O)NC(CC(C)C)C(=O)NC(C)(C)C(=O)NC(C)(C)C(=O)NCCC(=O)NC(C)CNC)C
CCMSLIB00005435737	PCZOHLXUXFIOCF-BXMDZJJMSA-N	CC[C@H](C)C(=O)O[C@H]1C[C@H](C=C2[C@H]1[C@H]([C@H](C=C2)C)CC[C@@H]3C[C@H](CC(=O)O3)O)C	BGC0000088	Monacolin K	PCZOHLXUXFIOCF-YPQFMRJXSA-N	[H][C@]12[C@H](C[C@@H](C)C=C1C=C[C@H](C)[C@@H]2CC[C@@H]1C[C@@H](O)CC(=O)O1)OC(=O)[C@H](C)CC
CCMSLIB00005435737	PCZOHLXUXFIOCF-BXMDZJJMSA-N	CC[C@H](C)C(=O)O[C@H]1C[C@H](C=C2[C@H]1[C@H]([C@H](C=C2)C)CC[C@@H]3C[C@H](CC(=O)O3)O)C	BGC0000089	lovastatin	PCZOHLXUXFIOCF-BXMDZJJMSA-N	CC[C@H](C)C(=O)O[C@H]1C[C@H](C=C2[C@H]1[C@H]([C@H](C=C2)C)CC[C@@H]3C[C@H](CC(=O)O3)O)C
CCMSLIB00005435737	PCZOHLXUXFIOCF-BXMDZJJMSA-N	CC[C@H](C)C(=O)O[C@H]1C[C@H](C=C2[C@H]1[C@H]([C@H](C=C2)C)CC[C@@H]3C[C@H](CC(=O)O3)O)C	BGC0000098	Monacolin K	PCZOHLXUXFIOCF-YPQFMRJXSA-N	[H][C@]12[C@H](C[C@@H](C)C=C1C=C[C@H](C)[C@@H]2CC[C@@H]1C[C@@H](O)CC(=O)O1)OC(=O)[C@H](C)CC
CCMSLIB00005435738	PCZOHLXUXFIOCF-BXMDZJJMSA-N	(CC(=O)O3)O)C	BGC0000088	Monacolin K	PCZOHLXUXFIOCF-YPQFMRJXSA-N	[H][C@]12[C@H](C[C@@H](C)C=C1C=C[C@H](C)[C@@H]2CC[C@@H]1C[C@@H](O)CC(=O)O1)OC(=O)[C@H](C)CC
CCMSLIB00005435738	PCZOHLXUXFIOCF-BXMDZJJMSA-N	(CC(=O)O3)O)C	BGC0000089	lovastatin	PCZOHLXUXFIOCF-BXMDZJJMSA-N	CC[C@H](C)C(=O)O[C@H]1C[C@H](C=C2[C@H]1[C@H]([C@H](C=C2)C)CC[C@@H]3C[C@H](CC(=O)O3)O)C
CCMSLIB00005435738	PCZOHLXUXFIOCF-BXMDZJJMSA-N	(CC(=O)O3)O)C	BGC0000098	Monacolin K	PCZOHLXUXFIOCF-YPQFMRJXSA-N	[H][C@]12[C@H](C[C@@H](C)C=C1C=C[C@H](C)[C@@H]2CC[C@@H]1C[C@@H](O)CC(=O)O1)OC(=O)[C@H](C)CC
CCMSLIB00005435739	PCZOHLXUXFIOCF-BXMDZJJMSA-N	CC[C@H](C)C(=O)O[C@H]1C[C@H](C=C2[C@H]1[C@H]([C@H](C=C2)C)CC[C@@H]3C[C@H](CC(=O)O3)O)C	BGC0000088	Monacolin K	PCZOHLXUXFIOCF-YPQFMRJXSA-N	[H][C@]12[C@H](C[C@@H](C)C=C1C=C[C@H](C)[C@@H]2CC[C@@H]1C[C@@H](O)CC(=O)O1)OC(=O)[C@H](C)CC
CCMSLIB00005435739	PCZOHLXUXFIOCF-BXMDZJJMSA-N	CC[C@H](C)C(=O)O[C@H]1C[C@H](C=C2[C@H]1[C@H]([C@H](C=C2)C)CC[C@@H]3C[C@H](CC(=O)O3)O)C	BGC0000089	lovastatin	PCZOHLXUXFIOCF-BXMDZJJMSA-N	CC[C@H](C)C(=O)O[C@H]1C[C@H](C=C2[C@H]1[C@H]([C@H](C=C2)C)CC[C@@H]3C[C@H](CC(=O)O3)O)C
CCMSLIB00005435739	PCZOHLXUXFIOCF-BXMDZJJMSA-N	CC[C@H](C)C(=O)O[C@H]1C[C@H](C=C2[C@H]1[C@H]([C@H](C=C2)C)CC[C@@H]3C[C@H](CC(=O)O3)O)C	BGC0000098	Monacolin K	PCZOHLXUXFIOCF-YPQFMRJXSA-N	[H][C@]12[C@H](C[C@@H](C)C=C1C=C[C@H](C)[C@@H]2CC[C@@H]1C[C@@H](O)CC(=O)O1)OC(=O)[C@H](C)CC
CCMSLIB00005435750	JHYVWAMMAMCUIR-UHFFFAOYSA-N	CC1(CSC(=N1)C(C)(C)C(C2CSC(N2)C3CSC(=N3)C4=CC=CC=C4O)O)C(=O)O	BGC0000467	Yersiniabactin	JHYVWAMMAMCUIR-UHFFFAOYSA-N	CC(C)(C(O)C1CSC(N1)C1CSC(=N1)C1=CC=CC=C1O)C1=NC(C)(CS1)C(O)=O
CCMSLIB00005435752	SERBHKJMVBATSJ-BZSNNMDCSA-N	C1C(C(=O)OCC(C(=O)OCC(C(=O)O1)NC(=O)C2=C(C(=CC=C2)O)O)NC(=O)C3=C(C(=CC=C3)O)O)NC(=O)C4=C(C(=CC=C4)O)O	BGC0000343	Enterobactin	SERBHKJMVBATSJ-UHFFFAOYSA-N	OC1=C(O)C(=CC=C1)C(=O)NC1COC(=O)C(COC(=O)C(COC1=O)NC(=O)C1=CC=CC(O)=C1O)NC(=O)C1=CC=CC(O)=C1O
CCMSLIB00005435760	JLSVDPQAIKFBTO-CFEYTUSBSA-N	O=C1C=C(OC)C(C)=C(/C=C/C=C/C=C/C(C)=C/[C@]2(C)[C@H](O)[C@](O)(C)[C@@H](C)O2)O1	BGC0001400	citreoviridin	JLSVDPQAIKFBTO-OMCRQDLASA-N	C[C@@H]1[C@]([C@H]([C@](O1)(C)/C=C(\C)/C=C/C=C/C=C/C2=C(C(=CC(=O)O2)OC)C)O)(C)O
CCMSLIB00005435761	JLSVDPQAIKFBTO-CFEYTUSBSA-N	O=C1C=C(OC)C(C)=C(/C=C/C=C/C=C/C(C)=C/[C@]2(C)[C@H](O)[C@](O)(C)[C@@H](C)O2)O1	BGC0001400	citreoviridin	JLSVDPQAIKFBTO-OMCRQDLASA-N	C[C@@H]1[C@]([C@H]([C@](O1)(C)/C=C(\C)/C=C/C=C/C=C/C2=C(C(=CC(=O)O2)OC)C)O)(C)O
CCMSLIB00005435762	YHHLNGAZCXMCEW-JJIBRWJFSA-N	CC(C(NC1=O)C(NC(C(OC(CCC(C)CC(C)CC(C)CC(C)/C=C1\C)C)=O)C(C)CC)=O)C	BGC0001816	valactamide A	YHHLNGAZCXMCEW-YZJMRPAMSA-N	CCC(C)[C@H]1C(=O)OC(CCC(CC(CC(CC(/C=C(/C(=O)N[C@H](C(=O)N1)C(C)C)\C)C)C)C)C)C
CCMSLIB00005435898	VQOXZBDYSJBXMA-VHFLTRTASA-N	C[C@H]1/C=C/C=C/CC/C=C/C=C/C=C/C=C/[C@@H](C[C@H]2[C@@H]([C@H](C[C@](O2)(C[C@H]([C@@H](CC[C@H](C[C@H](C[C@H](CC(=O)O[C@H]([C@@H]([C@@H]1O)C)C)O)O)O)O)O)O)O)C(=O)O)O[C@@H]3[C@@H]([C@@H]([C@H]([C@@H](O3)C)O)N)O	BGC0000115	nystatin A1	VQOXZBDYSJBXMA-NQTDYLQESA-N	C[C@H]1/C=C/C=C/CC/C=C/C=C/C=C/C=C/[C@@H](C[C@H]2[C@@H]([C@H](C[C@](O2)(C[C@H]([C@@H](CC[C@H](C[C@H](C[C@H](CC(=O)O[C@H]([C@@H]([C@@H]1O)C)C)O)O)O)O)O)O)O)C(=O)O)O[C@H]3[C@H]([C@H]([C@@H]([C@H](O3)C)O)N)O
CCMSLIB00005435898	VQOXZBDYSJBXMA-VHFLTRTASA-N	C[C@H]1/C=C/C=C/CC/C=C/C=C/C=C/C=C/[C@@H](C[C@H]2[C@@H]([C@H](C[C@](O2)(C[C@H]([C@@H](CC[C@H](C[C@H](C[C@H](CC(=O)O[C@H]([C@@H]([C@@H]1O)C)C)O)O)O)O)O)O)O)C(=O)O)O[C@@H]3[C@@H]([C@@H]([C@H]([C@@H](O3)C)O)N)O	BGC0001709	nystatin	VQOXZBDYSJBXMA-RKEBNKJGSA-N	C[C@H]1/C=C/C=C/CC/C=C/C=C/C=C/C=C/C(CC2C(C(C[C@](O2)(CC(C(CCC(CC(CC(CC(=O)O[C@H]([C@@H]([C@@H]1O)C)C)O)O)O)O)O)O)O)C(=O)O)O[C@@H]3[C@H]([C@H]([C@@H]([C@H](O3)C)O)N)O
CCMSLIB00005435926	UBQYURCVBFRUQT-UHFFFAOYSA-N	CC(=O)N(CCCCCNC(=O)CCC(=O)N(CCCCCNC(=O)CCC(=O)N(CCCCCN)O)O)O	BGC0000940	Desferrioxamin B	UBQYURCVBFRUQT-UHFFFAOYSA-N	CC(=O)N(O)CCCCCNC(=O)CCC(=O)N(O)CCCCCNC(=O)CCC(=O)N(O)CCCCCN
CCMSLIB00005435926	UBQYURCVBFRUQT-UHFFFAOYSA-N	CC(=O)N(CCCCCNC(=O)CCC(=O)N(CCCCCNC(=O)CCC(=O)N(CCCCCN)O)O)O	BGC0000941	Desferrioxamin B	UBQYURCVBFRUQT-UHFFFAOYSA-N	CC(=O)N(O)CCCCCNC(=O)CCC(=O)N(O)CCCCCNC(=O)CCC(=O)N(O)CCCCCN
CCMSLIB00005435926	UBQYURCVBFRUQT-UHFFFAOYSA-N	CC(=O)N(CCCCCNC(=O)CCC(=O)N(CCCCCNC(=O)CCC(=O)N(CCCCCN)O)O)O	BGC0001453	desferrioxamine	UBQYURCVBFRUQT-UHFFFAOYSA-N	CC(=O)N(CCCCCNC(=O)CCC(=O)N(CCCCCNC(=O)CCC(=O)N(CCCCCN)O)O)O
CCMSLIB00005435927	UBQYURCVBFRUQT-UHFFFAOYSA-N	CC(=O)N(CCCCCNC(=O)CCC(=O)N(CCCCCNC(=O)CCC(=O)N(CCCCCN)O)O)O	BGC0000940	Desferrioxamin B	UBQYURCVBFRUQT-UHFFFAOYSA-N	CC(=O)N(O)CCCCCNC(=O)CCC(=O)N(O)CCCCCNC(=O)CCC(=O)N(O)CCCCCN
CCMSLIB00005435927	UBQYURCVBFRUQT-UHFFFAOYSA-N	CC(=O)N(CCCCCNC(=O)CCC(=O)N(CCCCCNC(=O)CCC(=O)N(CCCCCN)O)O)O	BGC0000941	Desferrioxamin B	UBQYURCVBFRUQT-UHFFFAOYSA-N	CC(=O)N(O)CCCCCNC(=O)CCC(=O)N(O)CCCCCNC(=O)CCC(=O)N(O)CCCCCN
CCMSLIB00005435927	UBQYURCVBFRUQT-UHFFFAOYSA-N	CC(=O)N(CCCCCNC(=O)CCC(=O)N(CCCCCNC(=O)CCC(=O)N(CCCCCN)O)O)O	BGC0001453	desferrioxamine	UBQYURCVBFRUQT-UHFFFAOYSA-N	CC(=O)N(CCCCCNC(=O)CCC(=O)N(CCCCCNC(=O)CCC(=O)N(CCCCCN)O)O)O
CCMSLIB00005435928	HZZVJAQRINQKSD-PBFISZAISA-N	C1[C@@H]2N(C1=O)[C@H](/C(=C/CO)/O2)C(=O)O	BGC0000841	Clavulanic acid	HZZVJAQRINQKSD-INJCQMSSSA-N	OC\C=C1\O[C@@H]2CC(=O)N2[C@H]1C(O)=O
CCMSLIB00005435928	HZZVJAQRINQKSD-PBFISZAISA-N	C1[C@@H]2N(C1=O)[C@H](/C(=C/CO)/O2)C(=O)O	BGC0000844	Clavulanic acid	HZZVJAQRINQKSD-INJCQMSSSA-N	OC\C=C1\O[C@@H]2CC(=O)N2[C@H]1C(O)=O
CCMSLIB00005435928	HZZVJAQRINQKSD-PBFISZAISA-N	C1[C@@H]2N(C1=O)[C@H](/C(=C/CO)/O2)C(=O)O	BGC0000845	clavulanic acid	HZZVJAQRINQKSD-PBFISZAISA-N	C1[C@@H]2N(C1=O)[C@H](/C(=C/CO)/O2)C(=O)O
CCMSLIB00005435929	HZZVJAQRINQKSD-PBFISZAISA-N	C1[C@@H]2N(C1=O)[C@H](/C(=C/CO)/O2)C(=O)O	BGC0000841	Clavulanic acid	HZZVJAQRINQKSD-INJCQMSSSA-N	OC\C=C1\O[C@@H]2CC(=O)N2[C@H]1C(O)=O
CCMSLIB00005435929	HZZVJAQRINQKSD-PBFISZAISA-N	C1[C@@H]2N(C1=O)[C@H](/C(=C/CO)/O2)C(=O)O	BGC0000844	Clavulanic acid	HZZVJAQRINQKSD-INJCQMSSSA-N	OC\C=C1\O[C@@H]2CC(=O)N2[C@H]1C(O)=O
CCMSLIB00005435929	HZZVJAQRINQKSD-PBFISZAISA-N	C1[C@@H]2N(C1=O)[C@H](/C(=C/CO)/O2)C(=O)O	BGC0000845	clavulanic acid	HZZVJAQRINQKSD-PBFISZAISA-N	C1[C@@H]2N(C1=O)[C@H](/C(=C/CO)/O2)C(=O)O
CCMSLIB00005435930	LXWBXEWUSAABOA-UHFFFAOYSA-N	COC1(C2N(C1=O)C(=C(CS2)COC(=O)N)C(=O)O)NC(=O)CCCC(C(=O)O)N	BGC0000319	Cephamycin C	LXWBXEWUSAABOA-YQIDSGEHSA-N	CO[C@]1(NC(=O)CCCC(N)C(O)=O)C2SCC(COC(N)=O)=C(N2C1=O)C(O)=O
CCMSLIB00005435933	WQXNXVUDBPYKBA-YFKPBYRVSA-N	CC1=NCC[C@H](N1)C(=O)O	BGC0000852	ectoine	WQXNXVUDBPYKBA-YFKPBYRVSA-N	CC1=NCC[C@H](N1)C(=O)O
CCMSLIB00005435933	WQXNXVUDBPYKBA-YFKPBYRVSA-N	CC1=NCC[C@H](N1)C(=O)O	BGC0000853	ectoine	WQXNXVUDBPYKBA-YFKPBYRVSA-N	CC1=NCC[C@H](N1)C(=O)O
CCMSLIB00005435933	WQXNXVUDBPYKBA-YFKPBYRVSA-N	CC1=NCC[C@H](N1)C(=O)O	BGC0000854	ectoine	WQXNXVUDBPYKBA-YFKPBYRVSA-N	CC1=NCC[C@H](N1)C(=O)O
CCMSLIB00005435933	WQXNXVUDBPYKBA-YFKPBYRVSA-N	CC1=NCC[C@H](N1)C(=O)O	BGC0000855	ectoine	WQXNXVUDBPYKBA-YFKPBYRVSA-N	CC1=NCC[C@H](N1)C(=O)O
CCMSLIB00005435933	WQXNXVUDBPYKBA-YFKPBYRVSA-N	CC1=NCC[C@H](N1)C(=O)O	BGC0000856	ectoine	WQXNXVUDBPYKBA-YFKPBYRVSA-N	CC1=NCC[C@H](N1)C(=O)O
CCMSLIB00005435933	WQXNXVUDBPYKBA-YFKPBYRVSA-N	CC1=NCC[C@H](N1)C(=O)O	BGC0000857	ectoine	WQXNXVUDBPYKBA-YFKPBYRVSA-N	CC1=NCC[C@H](N1)C(=O)O
CCMSLIB00005435933	WQXNXVUDBPYKBA-YFKPBYRVSA-N	CC1=NCC[C@H](N1)C(=O)O	BGC0000858	ectoine	WQXNXVUDBPYKBA-YFKPBYRVSA-N	CC1=NCC[C@H](N1)C(=O)O
CCMSLIB00005435933	WQXNXVUDBPYKBA-YFKPBYRVSA-N	CC1=NCC[C@H](N1)C(=O)O	BGC0000859	ectoine	WQXNXVUDBPYKBA-YFKPBYRVSA-N	CC1=NCC[C@H](N1)C(=O)O
CCMSLIB00005435933	WQXNXVUDBPYKBA-YFKPBYRVSA-N	CC1=NCC[C@H](N1)C(=O)O	BGC0000860	ectoine	WQXNXVUDBPYKBA-YFKPBYRVSA-N	CC1=NCC[C@H](N1)C(=O)O
CCMSLIB00005435934	HBUNPJGMNVQSBX-UHFFFAOYSA-N	CC(=O)NC1=C2C(=CSS2)NC1=O	BGC0000373	Holomycin	HBUNPJGMNVQSBX-UHFFFAOYSA-N	CC(=O)NC1=C2SSC=C2NC1=O
CCMSLIB00005435935	MHMRAFONCSQAIA-UHFFFAOYSA-N	CC(=O)NC1=C2C(=CSS2)N(C1=O)C	BGC0001193	Thiolutin	MHMRAFONCSQAIA-UHFFFAOYSA-N	CN1C(=O)C(NC(C)=O)=C2SSC=C12
CCMSLIB00005435936	FPVKHBSQESCIEP-JQCXWYLXSA-N	C1[C@@H]([C@H](O[C@H]1N2C=NC3=C2NC=NC[C@H]3O)CO)O	BGC0001735	pentostatine	FPVKHBSQESCIEP-JQCXWYLXSA-N	C1[C@@H]([C@H](O[C@H]1N2C=NC3=C2NC=NC[C@H]3O)CO)O
CCMSLIB00005435947	FTVWIRXFELQLPI-UHFFFAOYSA-N	C1C(OC2=CC(=CC(=C2C1=O)O)O)C3=CC=C(C=C3)O	BGC0001310	naringenin	FTVWIRXFELQLPI-UHFFFAOYSA-N	C1C(OC2=CC(=CC(=C2C1=O)O)O)C3=CC=C(C=C3)O
CCMSLIB00005435950	KISDGNGREAJPQR-UHFFFAOYSA-N	CC(C)C1C(=O)NC(CC2=CNC3=C(C=CC(=C23)N1C)C(C)(CCC=C(C)C)C=C)CO	BGC0000384	Lyngbyatoxin	KISDGNGREAJPQR-OICBGKIFSA-N	CC(C)[C@H]1C(=O)N[C@@H](CC2=CNC3=C(C=CC(=C23)N1C)[C@](C)(CCC=C(C)C)C=C)CO
CCMSLIB00005435951	KISDGNGREAJPQR-UHFFFAOYSA-N	CC(C)C1C(=O)NC(CC2=CNC3=C(C=CC(=C23)N1C)C(C)(CCC=C(C)C)C=C)CO	BGC0000384	Lyngbyatoxin	KISDGNGREAJPQR-OICBGKIFSA-N	CC(C)[C@H]1C(=O)N[C@@H](CC2=CNC3=C(C=CC(=C23)N1C)[C@](C)(CCC=C(C)C)C=C)CO
CCMSLIB00005436021	SPWSUFUPTSJWNG-JJUKSXGLSA-N	CC(C)(C=C)[C@@]12C[C@H]3C(=O)N/C(=C/c4cnc[nH]4)/C(=O)N3[C@@H]1Nc5c2cccc5	BGC0000420	Roquefortine C	SPWSUFUPTSJWNG-JJUKSXGLSA-N	[H][C@@]12NC3=C(C=CC=C3)[C@@]1(C[C@@H]1N2C(=O)\C(NC1=O)=C/C1=CN=CN1)C(C)(C)C=C
CCMSLIB00005436034	RJVBVECTCMRNFG-AVGPAGKCSA-N	C[C@H]1C[C@H](C[C@@H](O1)CC[C@H](C)[C@@H]([C@H](C)[C@@H]2[C@H]([C@@H](C[C@@H]([C@@H]([C@H](C[C@@H]3CC=C[C@H](O3)C[C@H](C/C=C(/C=C/C(=O)O[C@@H](C([C@@H](C[C@@H]([C@@H]([C@H](C[C@@H]4CC=C[C@H](O4)C[C@H](C/C=C(/C=C/C(=O)O2)\C)O)OC)C)O)O)C)[C@@H](C)[C@H]([C@@H](C)CC[C@H]5C[C@@H](C[C@@H](O5)C)OC)O)\C)O)OC)C)O)O)C)O)OC	BGC0001795	swinholide A	RJVBVECTCMRNFG-HEQAHCIESA-N	C[C@@H]1O[C@H](C[C@@H](C1)OC)CC[C@@H]([C@H](O)[C@@H]([C@H]2OC(=O)/C=C\C(=C/C[C@@H](C[C@H]3O[C@H](C[C@@H]([C@H]([C@H](C[C@H]([C@@H]([C@H](OC(=O)/C=C\C(=C/C[C@@H](C[C@H]4O[C@H](C[C@@H]([C@H]([C@H](C[C@H]([C@@H]2C)O)O)C)OC)CC=C4)O)\C)[C@H]([C@@H](O)[C@H](CC[C@@H]5O[C@H](C[C@H](C5)OC)C)C)C)C)O)O)C)OC)CC=C3)O)\C)C)C
CCMSLIB00005436037	YNCMLFHHXWETLD-UHFFFAOYSA-N	CN1C2=CC=CC=C2N=C3C1=CC=CC3=O	BGC0000936	Pyocyanine	YNCMLFHHXWETLD-UHFFFAOYSA-N	CN1C2=CC=CC=C2N=C2C(=O)C=CC=C12
CCMSLIB00000077092	OJMMVQQUTAEWLP-HZUSHKNOSA-N	CCC[C@@H]1C[C@H](N(C)C1)C(=O)N[C@H]([C@@H](C)O)[C@H]2O[C@H](SC)[C@H](O)[C@@H](O)[C@@H]2O	BGC0000907	lincomycin	OJMMVQQUTAEWLP-KIDUDLJLSA-N	CCC[C@@H]1C[C@@H](C(N[C@H]([C@H](O)C)[C@@H]2[C@H](O)[C@H](O)[C@@H](O)[C@@H](SC)O2)=O)N(C)C1
CCMSLIB00000841660	WIIZWVCIJKGZOK-RKDXNWHRSA-N	OC[C@@H](NC(=O)C(Cl)Cl)[C@H](O)C1=CC=C(C=C1)[N+]([O-])=O	BGC0000893	Chloramphenicol	WIIZWVCIJKGZOK-UHFFFAOYSA-N	OCC(NC(=O)C(Cl)Cl)C(O)C1=CC=C(C=C1)N(=O)=O
CCMSLIB00000841661	WIIZWVCIJKGZOK-RKDXNWHRSA-N	OC[C@@H](NC(=O)C(Cl)Cl)[C@H](O)C1=CC=C(C=C1)[N+]([O-])=O	BGC0000893	Chloramphenicol	WIIZWVCIJKGZOK-UHFFFAOYSA-N	OCC(NC(=O)C(Cl)Cl)C(O)C1=CC=C(C=C1)N(=O)=O
CCMSLIB00000841832	GAOZTHIDHYLHMS-GDMSFIFLSA-N	CC[C@]1(CC[C@@H](O1)[C@@]1(C)CC[C@]2(C[C@H](O)[C@@H](C)[C@H](O2)[C@H](C)[C@H](OC)[C@@H](C)C(O)=O)O1)[C@H]1O[C@@H](C[C@H]1C)[C@H]1O[C@@](O)(CO)[C@H](C)C[C@@H]1C	BGC0000100	Monensin	GAOZTHIDHYLHMS-UHFFFAOYSA-N	CCC1(CCC(O1)C1(C)CCC2(CC(O)C(C)C(O2)C(C)C(OC)C(C)C(O)=O)O1)C1OC(CC1C)C1OC(O)(CO)C(C)CC1C
CCMSLIB00000841832	GAOZTHIDHYLHMS-GDMSFIFLSA-N	CC[C@]1(CC[C@@H](O1)[C@@]1(C)CC[C@]2(C[C@H](O)[C@@H](C)[C@H](O2)[C@H](C)[C@H](OC)[C@@H](C)C(O)=O)O1)[C@H]1O[C@@H](C[C@H]1C)[C@H]1O[C@@](O)(CO)[C@H](C)C[C@@H]1C	BGC0001670	monensin	GAOZTHIDHYLHMS-UHFFFAOYSA-N	CCC1(CCC(O1)C1(C)CCC2(CC(O)C(C)C(O2)C(C)C(OC)C(C)C(O)=O)O1)C1OC(CC1C)C1OC(O)(CO)C(C)CC1C
CCMSLIB00000841899	HPNSFSBZBAHARI-RUDMXATFSA-N	COc1c(C)c2COC(=O)c2c(O)c1C\C=C(/C)CCC(O)=O	BGC0000104	Mycophenolic acid	HPNSFSBZBAHARI-RUDMXATFSA-N	COC1=C(C\C=C(/C)CCC(O)=O)C(O)=C2C(=O)OCC2=C1C
CCMSLIB00000841899	HPNSFSBZBAHARI-RUDMXATFSA-N	COc1c(C)c2COC(=O)c2c(O)c1C\C=C(/C)CCC(O)=O	BGC0001677	mycophenolic acid	HPNSFSBZBAHARI-RUDMXATFSA-N	COC1=C(C\C=C(/C)CCC(O)=O)C(O)=C2C(=O)OCC2=C1C
CCMSLIB00000841900	HPNSFSBZBAHARI-RUDMXATFSA-N	COc1c(C)c2COC(=O)c2c(O)c1C\C=C(/C)CCC(O)=O	BGC0000104	Mycophenolic acid	HPNSFSBZBAHARI-RUDMXATFSA-N	COC1=C(C\C=C(/C)CCC(O)=O)C(O)=C2C(=O)OCC2=C1C
CCMSLIB00000841900	HPNSFSBZBAHARI-RUDMXATFSA-N	COc1c(C)c2COC(=O)c2c(O)c1C\C=C(/C)CCC(O)=O	BGC0001677	mycophenolic acid	HPNSFSBZBAHARI-RUDMXATFSA-N	COC1=C(C\C=C(/C)CCC(O)=O)C(O)=C2C(=O)OCC2=C1C
CCMSLIB00000579362	WIIZWVCIJKGZOK-RKDXNWHRSA-N	OC[C@@H](NC(=O)C(Cl)Cl)[C@H](O)C1=CC=C(C=C1)[N+]([O-])=O	BGC0000893	Chloramphenicol	WIIZWVCIJKGZOK-UHFFFAOYSA-N	OCC(NC(=O)C(Cl)Cl)C(O)C1=CC=C(C=C1)N(=O)=O
CCMSLIB00000579388	HPNSFSBZBAHARI-RUDMXATFSA-N	COc1c(C)c2COC(=O)c2c(O)c1C\C=C(/C)CCC(O)=O	BGC0000104	Mycophenolic acid	HPNSFSBZBAHARI-RUDMXATFSA-N	COC1=C(C\C=C(/C)CCC(O)=O)C(O)=C2C(=O)OCC2=C1C
CCMSLIB00000579388	HPNSFSBZBAHARI-RUDMXATFSA-N	COc1c(C)c2COC(=O)c2c(O)c1C\C=C(/C)CCC(O)=O	BGC0001677	mycophenolic acid	HPNSFSBZBAHARI-RUDMXATFSA-N	COC1=C(C\C=C(/C)CCC(O)=O)C(O)=C2C(=O)OCC2=C1C
CCMSLIB00000579569	GAOZTHIDHYLHMS-GDMSFIFLSA-N	CC[C@]1(CC[C@@H](O1)[C@@]1(C)CC[C@]2(C[C@H](O)[C@@H](C)[C@H](O2)[C@H](C)[C@H](OC)[C@@H](C)C(O)=O)O1)[C@H]1O[C@@H](C[C@H]1C)[C@H]1O[C@@](O)(CO)[C@H](C)C[C@@H]1C	BGC0000100	Monensin	GAOZTHIDHYLHMS-UHFFFAOYSA-N	CCC1(CCC(O1)C1(C)CCC2(CC(O)C(C)C(O2)C(C)C(OC)C(C)C(O)=O)O1)C1OC(CC1C)C1OC(O)(CO)C(C)CC1C
CCMSLIB00000579569	GAOZTHIDHYLHMS-GDMSFIFLSA-N	CC[C@]1(CC[C@@H](O1)[C@@]1(C)CC[C@]2(C[C@H](O)[C@@H](C)[C@H](O2)[C@H](C)[C@H](OC)[C@@H](C)C(O)=O)O1)[C@H]1O[C@@H](C[C@H]1C)[C@H]1O[C@@](O)(CO)[C@H](C)C[C@@H]1C	BGC0001670	monensin	GAOZTHIDHYLHMS-UHFFFAOYSA-N	CCC1(CCC(O1)C1(C)CCC2(CC(O)C(C)C(O2)C(C)C(OC)C(C)C(O)=O)O1)C1OC(CC1C)C1OC(O)(CO)C(C)CC1C
CCMSLIB00000579577	WIIZWVCIJKGZOK-RKDXNWHRSA-N	OC[C@@H](NC(=O)C(Cl)Cl)[C@H](O)C1=CC=C(C=C1)[N+]([O-])=O	BGC0000893	Chloramphenicol	WIIZWVCIJKGZOK-UHFFFAOYSA-N	OCC(NC(=O)C(Cl)Cl)C(O)C1=CC=C(C=C1)N(=O)=O
CCMSLIB00000579712	HPNSFSBZBAHARI-RUDMXATFSA-N	COc1c(C)c2COC(=O)c2c(O)c1C\C=C(/C)CCC(O)=O	BGC0000104	Mycophenolic acid	HPNSFSBZBAHARI-RUDMXATFSA-N	COC1=C(C\C=C(/C)CCC(O)=O)C(O)=C2C(=O)OCC2=C1C
CCMSLIB00000579712	HPNSFSBZBAHARI-RUDMXATFSA-N	COc1c(C)c2COC(=O)c2c(O)c1C\C=C(/C)CCC(O)=O	BGC0001677	mycophenolic acid	HPNSFSBZBAHARI-RUDMXATFSA-N	COC1=C(C\C=C(/C)CCC(O)=O)C(O)=C2C(=O)OCC2=C1C
CCMSLIB00000084900	RDHDUYAKDYQPEW-HWLWSTNVSA-M	CC[C@H]([C@H]1O[C@@](CC)(C[C@@H]1C)[C@H]2CC[C@](O)(CC)[C@H](C)O2)C(=O)[C@@H](C)[C@@H](O)[C@H](C)CCc3ccc(C)c(O)c3C(=O)[O-].[Na+]	BGC0000086	lasalocid	RDHDUYAKDYQPEW-UHFFFAOYSA-M	CCC(C1C(CC(O1)(CC)C2CCC(C(O2)C)(CC)O)C)C(=O)C(C)C(C(C)CCC3=C(C(=C(C=C3)C)O)C(=O)[O-])O.[Na+]
CCMSLIB00000084900	RDHDUYAKDYQPEW-HWLWSTNVSA-M	CC[C@H]([C@H]1O[C@@](CC)(C[C@@H]1C)[C@H]2CC[C@](O)(CC)[C@H](C)O2)C(=O)[C@@H](C)[C@@H](O)[C@H](C)CCc3ccc(C)c(O)c3C(=O)[O-].[Na+]	BGC0000087	lasalocid	RDHDUYAKDYQPEW-UHFFFAOYSA-M	CCC(C1C(CC(O1)(CC)C2CCC(C(O2)C)(CC)O)C)C(=O)C(C)C(C(C)CCC3=C(C(=C(C=C3)C)O)C(=O)[O-])O.[Na+]
CCMSLIB00000084933	PCZOHLXUXFIOCF-BXMDZJJMSA-N	CC[C@H](C)C(=O)O[C@H]1C[C@@H](C)C=C2C=C[C@H](C)[C@H](CC[C@@H]3C[C@@H](O)CC(=O)O3)[C@@H]12	BGC0000088	Monacolin K	PCZOHLXUXFIOCF-YPQFMRJXSA-N	[H][C@]12[C@H](C[C@@H](C)C=C1C=C[C@H](C)[C@@H]2CC[C@@H]1C[C@@H](O)CC(=O)O1)OC(=O)[C@H](C)CC
CCMSLIB00000084933	PCZOHLXUXFIOCF-BXMDZJJMSA-N	CC[C@H](C)C(=O)O[C@H]1C[C@@H](C)C=C2C=C[C@H](C)[C@H](CC[C@@H]3C[C@@H](O)CC(=O)O3)[C@@H]12	BGC0000089	lovastatin	PCZOHLXUXFIOCF-BXMDZJJMSA-N	CC[C@H](C)C(=O)O[C@H]1C[C@H](C=C2[C@H]1[C@H]([C@H](C=C2)C)CC[C@@H]3C[C@H](CC(=O)O3)O)C
CCMSLIB00000084933	PCZOHLXUXFIOCF-BXMDZJJMSA-N	CC[C@H](C)C(=O)O[C@H]1C[C@@H](C)C=C2C=C[C@H](C)[C@H](CC[C@@H]3C[C@@H](O)CC(=O)O3)[C@@H]12	BGC0000098	Monacolin K	PCZOHLXUXFIOCF-YPQFMRJXSA-N	[H][C@]12[C@H](C[C@@H](C)C=C1C=C[C@H](C)[C@@H]2CC[C@@H]1C[C@@H](O)CC(=O)O1)OC(=O)[C@H](C)CC
CCMSLIB00000084979	OIRDTQYFTABQOQ-UHTZMRCNSA-N	Nc1ncnc2n(cnc12)[C@@H]3O[C@H](CO)[C@@H](O)[C@@H]3O	BGC0001735	vidarabine	OIRDTQYFTABQOQ-UHTZMRCNSA-N	C1=NC2=C(C(=N1)N)N=CN2[C@H]3[C@H]([C@@H]([C@H](O3)CO)O)O
CCMSLIB00000085105	XJLATMLVMSFZBN-UHFFFAOYSA-N	CCCCCC(CC(=O)NO)C(=O)NC(C(C)C)C(=O)N1CCCC1CO	BGC0001442	Actinonin	XJLATMLVMSFZBN-VYDXJSESSA-N	[H][C@@](CCCCC)(CC(=O)NO)C(=O)N[C@@]([H])(C(C)C)C(=O)N1CCC[C@H]1CO
CCMSLIB00000085105	XJLATMLVMSFZBN-UHFFFAOYSA-N	CCCCCC(CC(=O)NO)C(=O)NC(C(C)C)C(=O)N1CCCC1CO	BGC0001497	actinonin	XJLATMLVMSFZBN-VYDXJSESSA-N	CCCCC[C@H](CC(=O)NO)C(=O)N[C@@H](C(C)C)C(=O)N1CCC[C@H]1CO
CCMSLIB00000085113	RHMXXJGYXNZAPX-UHFFFAOYSA-N	Cc1cc(O)c2C(=O)c3c(O)cc(O)cc3C(=O)c2c1	BGC0000101	emodin	RHMXXJGYXNZAPX-UHFFFAOYSA-N	CC1=CC(=C2C(=C1)C(=O)C3=CC(=CC(=C3C2=O)O)O)O
CCMSLIB00000085113	RHMXXJGYXNZAPX-UHFFFAOYSA-N	Cc1cc(O)c2C(=O)c3c(O)cc(O)cc3C(=O)c2c1	BGC0001583	emodin	RHMXXJGYXNZAPX-UHFFFAOYSA-N	CC1=CC(=C2C(=C1)C(=O)C3=CC(=CC(=C3C2=O)O)O)O
CCMSLIB00000085176	MBMQEIFVQACCCH-LBPRGKRZSA-N	C[C@H]1CCCC(=O)CCCC=Cc2cc(O)cc(O)c2C(=O)O1	BGC0001057	zearalenone	MBMQEIFVQACCCH-QBODLPLBSA-N	C[C@H]1CCCC(=O)CCC/C=C/C2=CC(=CC(=C2C(=O)O1)O)O
CCMSLIB00000085206	FTVWIRXFELQLPI-UHFFFAOYSA-N	Oc1ccc(cc1)C2CC(=O)c3c(O)cc(O)cc3O2	BGC0001310	naringenin	FTVWIRXFELQLPI-UHFFFAOYSA-N	C1C(OC2=CC(=CC(=C2C1=O)O)O)C3=CC=C(C=C3)O
CCMSLIB00000085221	PMATZTZNYRCHOR-CGLBZJNRSA-N	CC[C@@H]1NC(=O)[C@H]([C@H](O)[C@H](C)C/C=C/C)N(C)C(=O)[C@H](C(C)C)N(C)C(=O)[C@H](CC(C)C)N(C)C(=O)[C@H](CC(C)C)N(C)C(=O)[C@@H](C)NC(=O)[C@H](C)NC(=O)[C@H](CC(C)C)N(C)C(=O)[C@@H](NC(=O)[C@H](CC(C)C)N(C)C(=O)CN(C)C1=O)C(C)C	BGC0000334	Cyclosporine	PMATZTZNYRCHOR-CGLBZJNRSA-N	CC[C@H]1C(=O)N(CC(=O)N([C@H](C(=O)N[C@H](C(=O)N([C@H](C(=O)N[C@H](C(=O)N[C@@H](C(=O)N([C@H](C(=O)N([C@H](C(=O)N([C@H](C(=O)N([C@H](C(=O)N1)[C@@H]([C@H](C)C/C=C/C)O)C)C(C)C)C)CC(C)C)C)CC(C)C)C)C)C)CC(C)C)C)C(C)C)CC(C)C)C)C
CCMSLIB00000085222	PMATZTZNYRCHOR-CGLBZJNRSA-N	CC[C@@H]1NC(=O)[C@H]([C@H](O)[C@H](C)C/C=C/C)N(C)C(=O)[C@H](C(C)C)N(C)C(=O)[C@H](CC(C)C)N(C)C(=O)[C@H](CC(C)C)N(C)C(=O)[C@@H](C)NC(=O)[C@H](C)NC(=O)[C@H](CC(C)C)N(C)C(=O)[C@@H](NC(=O)[C@H](CC(C)C)N(C)C(=O)CN(C)C1=O)C(C)C	BGC0000334	Cyclosporine	PMATZTZNYRCHOR-CGLBZJNRSA-N	CC[C@H]1C(=O)N(CC(=O)N([C@H](C(=O)N[C@H](C(=O)N([C@H](C(=O)N[C@H](C(=O)N[C@@H](C(=O)N([C@H](C(=O)N([C@H](C(=O)N([C@H](C(=O)N([C@H](C(=O)N1)[C@@H]([C@H](C)C/C=C/C)O)C)C(C)C)C)CC(C)C)C)CC(C)C)C)C)C)CC(C)C)C)C(C)C)CC(C)C)C)C
CCMSLIB00000085225	OIRDTQYFTABQOQ-KBNQYOMWSA-N	Nc1ncnc2n(cnc12)C3O[C@H](CO)[C@@H](O)[C@@H]3O	BGC0001735	vidarabine	OIRDTQYFTABQOQ-UHTZMRCNSA-N	C1=NC2=C(C(=N1)N)N=CN2[C@H]3[C@H]([C@@H]([C@H](O3)CO)O)O
CCMSLIB00000085321	DDUHZTYCFQRHIY-UHFFFAOYSA-N	COC1=CC(=O)CC(C)C21Oc3c(C2=O)c(OC)cc(OC)c3Cl	BGC0000070	Griseofulvin	DDUHZTYCFQRHIY-OEWHWVHBSA-N	COC1=CC(OC)=C(Cl)C2=C1C(=O)C1(O2)[C@H](C)CC(=O)C=C1OC
CCMSLIB00000085412	OIRDTQYFTABQOQ-KQYNXXCUSA-N	Nc1ncnc2n(cnc12)[C@@H]3O[C@H](CO)[C@@H](O)[C@H]3O	BGC0001735	vidarabine	OIRDTQYFTABQOQ-UHTZMRCNSA-N	C1=NC2=C(C(=N1)N)N=CN2[C@H]3[C@H]([C@@H]([C@H](O3)CO)O)O
CCMSLIB00000085510	WZPBZJONDBGPKJ-FSPLSTOPSA-N	C[C@H]1[C@H](NC(=O)C(=NOC(C)(C)C(=O)O)c2csc(N)n2)C(=O)N1S(=O)(=O)O	BGC0001671	monobactam	WZPBZJONDBGPKJ-VEHQQRBSSA-N	C[C@H]1[C@@H](C(=O)N1S(=O)(=O)[O-])NC(=O)/C(=N\OC(C)(C)C(=O)O)/C2=CSC(=N2)[NH3+]
CCMSLIB00000085510	WZPBZJONDBGPKJ-FSPLSTOPSA-N	C[C@H]1[C@H](NC(=O)C(=NOC(C)(C)C(=O)O)c2csc(N)n2)C(=O)N1S(=O)(=O)O	BGC0001672	monobactam	WZPBZJONDBGPKJ-VEHQQRBSSA-N	C[C@H]1[C@@H](C(=O)N1S(=O)(=O)[O-])NC(=O)/C(=N\OC(C)(C)C(=O)O)/C2=CSC(=N2)[NH3+]
CCMSLIB00000085696	DZTHIGRZJZPRDV-GFCCVEGCSA-N	CC(=O)N[C@H](Cc1c[nH]c2ccccc12)C(=O)O	BGC0001679	N-acetyltryptophan	DZTHIGRZJZPRDV-UHFFFAOYSA-N	CC(=O)NC(CC1=CNC2=C1C=CC=C2)C(O)=O
CCMSLIB00000085704	DGMPVYSXXIOGJY-UHFFFAOYSA-N	CCCCc1ccc(nc1)C(=O)O	BGC0001190	fusaric acid	DGMPVYSXXIOGJY-UHFFFAOYSA-N	CCCCC1=CN=C(C=C1)C(=O)O
CCMSLIB00000085751	HIYAVKIYRIFSCZ-CYEMHPAKSA-N	CNc1ccc2oc(C[C@H]3O[C@@]4(CC[C@H]3C)O[C@H]([C@H](C)C(=O)c5ccc[nH]5)[C@H](C)C[C@H]4C)nc2c1C(=O)O	BGC0000032	A23187	HIYAVKIYRIFSCZ-CYEMHPAKSA-N	[H][C@@](C)(C(=O)C1=CC=CN1)[C@@]1([H])O[C@@]2(CC[C@@H](C)[C@@]([H])(CC3=NC4=C(O3)C=CC(NC)=C4C(O)=O)O2)[C@H](C)C[C@H]1C
CCMSLIB00000085752	HIYAVKIYRIFSCZ-CYEMHPAKSA-N	CNc1ccc2oc(C[C@H]3O[C@@]4(CC[C@H]3C)O[C@H]([C@H](C)C(=O)c5ccc[nH]5)[C@H](C)C[C@H]4C)nc2c1C(=O)O	BGC0000032	A23187	HIYAVKIYRIFSCZ-CYEMHPAKSA-N	[H][C@@](C)(C(=O)C1=CC=CN1)[C@@]1([H])O[C@@]2(CC[C@@H](C)[C@@]([H])(CC3=NC4=C(O3)C=CC(NC)=C4C(O)=O)O2)[C@H](C)C[C@H]1C
CCMSLIB00000085827	YKJYKKNCCRKFSL-RDBSUJKOSA-N	COc1ccc(C[C@H]2NC[C@H](O)[C@H]2OC(=O)C)cc1	BGC0001510	anisomycin	YKJYKKNCCRKFSL-RDBSUJKOSA-N	COC1=CC=C(C[C@H]2NC[C@H](O)[C@H]2OC(C)=O)C=C1
CCMSLIB00000085834	MINDHVHHQZYEEK-HBBNESRFSA-N	C[C@H](O)[C@H](C)[C@@H]1O[C@H]1C[C@H]2CO[C@@H](C/C(=C/C(=O)OCCCCCCCCC(=O)O)/C)[C@H](O)[C@@H]2O	BGC0000182	Pseudomonic acid A	MINDHVHHQZYEEK-HBBNESRFSA-N	C[C@H](O)[C@H](C)[C@@H]1O[C@H]1C[C@H]1CO[C@@H](C\C(C)=C\C(=O)OCCCCCCCCC(O)=O)[C@H](O)[C@@H]1O
CCMSLIB00000086004	DDUHZTYCFQRHIY-RBHXEPJQSA-N	COC1=CC(=O)C[C@@H](C)[C@@]21Oc3c(C2=O)c(OC)cc(OC)c3Cl	BGC0000070	Griseofulvin	DDUHZTYCFQRHIY-OEWHWVHBSA-N	COC1=CC(OC)=C(Cl)C2=C1C(=O)C1(O2)[C@H](C)CC(=O)C=C1OC
CCMSLIB00000086126	PIJVFDBKTWXHHD-HIFRSBDPSA-N	CNC(=O)Oc1ccc2N(C)[C@H]3N(C)CC[C@@]3(C)c2c1	BGC0000820	Physostigmine	PIJVFDBKTWXHHD-HIFRSBDPSA-N	[H][C@]12N(C)CC[C@@]1(C)C1=C(C=CC(OC(=O)NC)=C1)N2C
CCMSLIB00000005125	HPNSFSBZBAHARI-RUDMXATFSA-N	CC1=C(C(=C(C2=C1COC2=O)O)C/C=C(\C)/CCC(=O)O)OC	BGC0000104	Mycophenolic acid	HPNSFSBZBAHARI-RUDMXATFSA-N	COC1=C(C\C=C(/C)CCC(O)=O)C(O)=C2C(=O)OCC2=C1C
CCMSLIB00000005125	HPNSFSBZBAHARI-RUDMXATFSA-N	CC1=C(C(=C(C2=C1COC2=O)O)C/C=C(\C)/CCC(=O)O)OC	BGC0001677	mycophenolic acid	HPNSFSBZBAHARI-RUDMXATFSA-N	COC1=C(C\C=C(/C)CCC(O)=O)C(O)=C2C(=O)OCC2=C1C
CCMSLIB00000005126	HPNSFSBZBAHARI-RUDMXATFSA-N	CC1=C(C(=C(C2=C1COC2=O)O)C/C=C(\C)/CCC(=O)O)OC	BGC0000104	Mycophenolic acid	HPNSFSBZBAHARI-RUDMXATFSA-N	COC1=C(C\C=C(/C)CCC(O)=O)C(O)=C2C(=O)OCC2=C1C
CCMSLIB00000005126	HPNSFSBZBAHARI-RUDMXATFSA-N	CC1=C(C(=C(C2=C1COC2=O)O)C/C=C(\C)/CCC(=O)O)OC	BGC0001677	mycophenolic acid	HPNSFSBZBAHARI-RUDMXATFSA-N	COC1=C(C\C=C(/C)CCC(O)=O)C(O)=C2C(=O)OCC2=C1C
CCMSLIB00000005127	HPNSFSBZBAHARI-RUDMXATFSA-N	CC1=C(C(=C(C2=C1COC2=O)O)C/C=C(\C)/CCC(=O)O)OC	BGC0000104	Mycophenolic acid	HPNSFSBZBAHARI-RUDMXATFSA-N	COC1=C(C\C=C(/C)CCC(O)=O)C(O)=C2C(=O)OCC2=C1C
CCMSLIB00000005127	HPNSFSBZBAHARI-RUDMXATFSA-N	CC1=C(C(=C(C2=C1COC2=O)O)C/C=C(\C)/CCC(=O)O)OC	BGC0001677	mycophenolic acid	HPNSFSBZBAHARI-RUDMXATFSA-N	COC1=C(C\C=C(/C)CCC(O)=O)C(O)=C2C(=O)OCC2=C1C
CCMSLIB00001058618	RRZXIRBKKLTSOM-XPNPUAGNSA-N	CCC(C)C1C(C=CC2(O1)CC3CC(O2)CC=C(C(C(C=CC=C4COC5C4(C(C=C(C5O)C)C(=O)O3)O)C)OC6CC(C(C(O6)C)OC7CC(C(C(O7)C)O)OC)OC)C)C	BGC0000025	avermectin	RRZXIRBKKLTSOM-VDYLCOMISA-N	CCC(C)[C@@H]1[C@H](C=C[C@@]2(O1)C[C@@H]3C[C@H](O2)C/C=C(/[C@H]([C@H](/C=C/C=C/4\CO[C@H]5[C@@]4([C@@H](C=C([C@H]5O)C)C(=O)O3)O)C)O[C@H]6C[C@@H]([C@H]([C@@H](O6)C)O[C@H]7C[C@@H]([C@H]([C@@H](O7)C)O)OC)OC)\C)C
CCMSLIB00001058620	RRZXIRBKKLTSOM-XPNPUAGNSA-N	CCC(C)C1C(C=CC2(O1)CC3CC(O2)CC=C(C(C(C=CC=C4COC5C4(C(C=C(C5O)C)C(=O)O3)O)C)OC6CC(C(C(O6)C)OC7CC(C(C(O7)C)O)OC)OC)C)C	BGC0000025	avermectin	RRZXIRBKKLTSOM-VDYLCOMISA-N	CCC(C)[C@@H]1[C@H](C=C[C@@]2(O1)C[C@@H]3C[C@H](O2)C/C=C(/[C@H]([C@H](/C=C/C=C/4\CO[C@H]5[C@@]4([C@@H](C=C([C@H]5O)C)C(=O)O3)O)C)O[C@H]6C[C@@H]([C@H]([C@@H](O6)C)O[C@H]7C[C@@H]([C@H]([C@@H](O7)C)O)OC)OC)\C)C
CCMSLIB00001058624	RRZXIRBKKLTSOM-XPNPUAGNSA-N	CCC(C)C1C(C=CC2(O1)CC3CC(O2)CC=C(C(C(C=CC=C4COC5C4(C(C=C(C5O)C)C(=O)O3)O)C)OC6CC(C(C(O6)C)OC7CC(C(C(O7)C)O)OC)OC)C)C	BGC0000025	avermectin	RRZXIRBKKLTSOM-VDYLCOMISA-N	CCC(C)[C@@H]1[C@H](C=C[C@@]2(O1)C[C@@H]3C[C@H](O2)C/C=C(/[C@H]([C@H](/C=C/C=C/4\CO[C@H]5[C@@]4([C@@H](C=C([C@H]5O)C)C(=O)O3)O)C)O[C@H]6C[C@@H]([C@H]([C@@H](O6)C)O[C@H]7C[C@@H]([C@H]([C@@H](O7)C)O)OC)OC)\C)C
CCMSLIB00001058625	RRZXIRBKKLTSOM-XPNPUAGNSA-N	CCC(C)C1C(C=CC2(O1)CC3CC(O2)CC=C(C(C(C=CC=C4COC5C4(C(C=C(C5O)C)C(=O)O3)O)C)OC6CC(C(C(O6)C)OC7CC(C(C(O7)C)O)OC)OC)C)C	BGC0000025	avermectin	RRZXIRBKKLTSOM-VDYLCOMISA-N	CCC(C)[C@@H]1[C@H](C=C[C@@]2(O1)C[C@@H]3C[C@H](O2)C/C=C(/[C@H]([C@H](/C=C/C=C/4\CO[C@H]5[C@@]4([C@@H](C=C([C@H]5O)C)C(=O)O3)O)C)O[C@H]6C[C@@H]([C@H]([C@@H](O6)C)O[C@H]7C[C@@H]([C@H]([C@@H](O7)C)O)OC)OC)\C)C
CCMSLIB00001058852	RRZXIRBKKLTSOM-XPNPUAGNSA-N	CCC(C)C1C(C=CC2(O1)CC3CC(O2)CC=C(C(C(C=CC=C4COC5C4(C(C=C(C5O)C)C(=O)O3)O)C)OC6CC(C(C(O6)C)OC7CC(C(C(O7)C)O)OC)OC)C)C	BGC0000025	avermectin	RRZXIRBKKLTSOM-VDYLCOMISA-N	CCC(C)[C@@H]1[C@H](C=C[C@@]2(O1)C[C@@H]3C[C@H](O2)C/C=C(/[C@H]([C@H](/C=C/C=C/4\CO[C@H]5[C@@]4([C@@H](C=C([C@H]5O)C)C(=O)O3)O)C)O[C@H]6C[C@@H]([C@H]([C@@H](O6)C)O[C@H]7C[C@@H]([C@H]([C@@H](O7)C)O)OC)OC)\C)C
CCMSLIB00001058855	RRZXIRBKKLTSOM-XPNPUAGNSA-N	CCC(C)C1C(C=CC2(O1)CC3CC(O2)CC=C(C(C(C=CC=C4COC5C4(C(C=C(C5O)C)C(=O)O3)O)C)OC6CC(C(C(O6)C)OC7CC(C(C(O7)C)O)OC)OC)C)C	BGC0000025	avermectin	RRZXIRBKKLTSOM-VDYLCOMISA-N	CCC(C)[C@@H]1[C@H](C=C[C@@]2(O1)C[C@@H]3C[C@H](O2)C/C=C(/[C@H]([C@H](/C=C/C=C/4\CO[C@H]5[C@@]4([C@@H](C=C([C@H]5O)C)C(=O)O3)O)C)O[C@H]6C[C@@H]([C@H]([C@@H](O6)C)O[C@H]7C[C@@H]([C@H]([C@@H](O7)C)O)OC)OC)\C)C
CCMSLIB00001058858	RRZXIRBKKLTSOM-XPNPUAGNSA-N	CCC(C)C1C(C=CC2(O1)CC3CC(O2)CC=C(C(C(C=CC=C4COC5C4(C(C=C(C5O)C)C(=O)O3)O)C)OC6CC(C(C(O6)C)OC7CC(C(C(O7)C)O)OC)OC)C)C	BGC0000025	avermectin	RRZXIRBKKLTSOM-VDYLCOMISA-N	CCC(C)[C@@H]1[C@H](C=C[C@@]2(O1)C[C@@H]3C[C@H](O2)C/C=C(/[C@H]([C@H](/C=C/C=C/4\CO[C@H]5[C@@]4([C@@H](C=C([C@H]5O)C)C(=O)O3)O)C)O[C@H]6C[C@@H]([C@H]([C@@H](O6)C)O[C@H]7C[C@@H]([C@H]([C@@H](O7)C)O)OC)OC)\C)C
CCMSLIB00001058860	RRZXIRBKKLTSOM-XPNPUAGNSA-N	CCC(C)C1C(C=CC2(O1)CC3CC(O2)CC=C(C(C(C=CC=C4COC5C4(C(C=C(C5O)C)C(=O)O3)O)C)OC6CC(C(C(O6)C)OC7CC(C(C(O7)C)O)OC)OC)C)C	BGC0000025	avermectin	RRZXIRBKKLTSOM-VDYLCOMISA-N	CCC(C)[C@@H]1[C@H](C=C[C@@]2(O1)C[C@@H]3C[C@H](O2)C/C=C(/[C@H]([C@H](/C=C/C=C/4\CO[C@H]5[C@@]4([C@@H](C=C([C@H]5O)C)C(=O)O3)O)C)O[C@H]6C[C@@H]([C@H]([C@@H](O6)C)O[C@H]7C[C@@H]([C@H]([C@@H](O7)C)O)OC)OC)\C)C
CCMSLIB00001059008	RRZXIRBKKLTSOM-XPNPUAGNSA-N	CCC(C)C1C(C=CC2(O1)CC3CC(O2)CC=C(C(C(C=CC=C4COC5C4(C(C=C(C5O)C)C(=O)O3)O)C)OC6CC(C(C(O6)C)OC7CC(C(C(O7)C)O)OC)OC)C)C	BGC0000025	avermectin	RRZXIRBKKLTSOM-VDYLCOMISA-N	CCC(C)[C@@H]1[C@H](C=C[C@@]2(O1)C[C@@H]3C[C@H](O2)C/C=C(/[C@H]([C@H](/C=C/C=C/4\CO[C@H]5[C@@]4([C@@H](C=C([C@H]5O)C)C(=O)O3)O)C)O[C@H]6C[C@@H]([C@H]([C@@H](O6)C)O[C@H]7C[C@@H]([C@H]([C@@H](O7)C)O)OC)OC)\C)C
CCMSLIB00001059009	RRZXIRBKKLTSOM-XPNPUAGNSA-N	CCC(C)C1C(C=CC2(O1)CC3CC(O2)CC=C(C(C(C=CC=C4COC5C4(C(C=C(C5O)C)C(=O)O3)O)C)OC6CC(C(C(O6)C)OC7CC(C(C(O7)C)O)OC)OC)C)C	BGC0000025	avermectin	RRZXIRBKKLTSOM-VDYLCOMISA-N	CCC(C)[C@@H]1[C@H](C=C[C@@]2(O1)C[C@@H]3C[C@H](O2)C/C=C(/[C@H]([C@H](/C=C/C=C/4\CO[C@H]5[C@@]4([C@@H](C=C([C@H]5O)C)C(=O)O3)O)C)O[C@H]6C[C@@H]([C@H]([C@@H](O6)C)O[C@H]7C[C@@H]([C@H]([C@@H](O7)C)O)OC)OC)\C)C
CCMSLIB00000079481	AVIRMQMUBGNCKS-UHFFFAOYSA-N	CC1CCCC=CC(=O)c2c(O)cc(O)cc2CC(=O)O1	BGC0000045	Dehydrocurvularin	AVIRMQMUBGNCKS-GQCTYLIASA-N	CC1CCC\C=C\C(=O)C2=C(O)C=C(O)C=C2CC(=O)O1
CCMSLIB00000079495	DZTHIGRZJZPRDV-UHFFFAOYSA-N	CC(=O)NC(Cc1c[nH]c2ccccc12)C(=O)O	BGC0001679	N-acetyltryptophan	DZTHIGRZJZPRDV-UHFFFAOYSA-N	CC(=O)NC(CC1=CNC2=C1C=CC=C2)C(O)=O
CCMSLIB00000079503	WIIZWVCIJKGZOK-RKDXNWHRSA-N	OC[C@@H](NC(=O)C(Cl)Cl)[C@H](O)c1ccc(cc1)[N+](=O)[O-]	BGC0000893	Chloramphenicol	WIIZWVCIJKGZOK-UHFFFAOYSA-N	OCC(NC(=O)C(Cl)Cl)C(O)C1=CC=C(C=C1)N(=O)=O
CCMSLIB00000079506	ZGVSETXHNHBTRK-UDJLNJFBSA-N	C[C@H]1[C@H]2[C@H](C[C@H]3[C@@H]4CC=C5C[C@H](CC[C@]5(C)[C@H]4CC[C@]23C)O[C@@H]6O[C@H](CO)[C@H](O)[C@H](O[C@@H]7O[C@H](CO)[C@@H](O)[C@H](O)[C@H]7O)[C@H]6O[C@@H]8O[C@@H](C)[C@H](O)[C@@H](O)[C@H]8O)N9C[C@@H](C)CC[C@H]19	BGC0001320	alpha-solanine	ZGVSETXHNHBTRK-UDJLNJFBSA-N	C[C@H]1CC[C@@H]2[C@H]([C@H]3[C@@H](N2C1)C[C@@H]4[C@@]3(CC[C@H]5[C@H]4CC=C6[C@@]5(CC[C@@H](C6)O[C@H]7[C@@H]([C@H]([C@H]([C@H](O7)CO)O)O[C@H]8[C@@H]([C@H]([C@@H]([C@H](O8)CO)O)O)O)O[C@H]9[C@@H]([C@@H]([C@H]([C@@H](O9)C)O)O)O)C)C)C
CCMSLIB00000079536	CYHGEJACRPDZDP-IKNWHQMFSA-N	COC(=O)[C@]1(C)OC(=O)[C@@H]2[C@](C)(C(=C)C[C@]3(O)[C@@]4(C)CCC(=O)C(C)(C)C4=C(O)C(=O)[C@@]23C)C1=O	BGC0000682	terretonin	CYHGEJACRPDZDP-IKNWHQMFSA-N	C[C@]12CCC(=O)C(C1=C(C(=O)[C@@]3([C@@]2(CC(=C)[C@]4([C@H]3C(=O)O[C@@](C4=O)(C)C(=O)OC)C)O)C)O)(C)C
CCMSLIB00000079678	UBQYURCVBFRUQT-UHFFFAOYSA-N	CC(=O)N(O)CCCCCNC(=O)CCC(=O)N(O)CCCCCNC(=O)CCC(=O)N(O)CCCCCN	BGC0000940	Desferrioxamin B	UBQYURCVBFRUQT-UHFFFAOYSA-N	CC(=O)N(O)CCCCCNC(=O)CCC(=O)N(O)CCCCCNC(=O)CCC(=O)N(O)CCCCCN
CCMSLIB00000079678	UBQYURCVBFRUQT-UHFFFAOYSA-N	CC(=O)N(O)CCCCCNC(=O)CCC(=O)N(O)CCCCCNC(=O)CCC(=O)N(O)CCCCCN	BGC0000941	Desferrioxamin B	UBQYURCVBFRUQT-UHFFFAOYSA-N	CC(=O)N(O)CCCCCNC(=O)CCC(=O)N(O)CCCCCNC(=O)CCC(=O)N(O)CCCCCN
CCMSLIB00000079678	UBQYURCVBFRUQT-UHFFFAOYSA-N	CC(=O)N(O)CCCCCNC(=O)CCC(=O)N(O)CCCCCNC(=O)CCC(=O)N(O)CCCCCN	BGC0001453	desferrioxamine	UBQYURCVBFRUQT-UHFFFAOYSA-N	CC(=O)N(CCCCCNC(=O)CCC(=O)N(CCCCCNC(=O)CCC(=O)N(CCCCCN)O)O)O
CCMSLIB00000079696	YKJYKKNCCRKFSL-UHFFFAOYSA-N	COc1ccc(CC2NCC(O)C2OC(=O)C)cc1	BGC0001510	anisomycin	YKJYKKNCCRKFSL-RDBSUJKOSA-N	COC1=CC=C(C[C@H]2NC[C@H](O)[C@H]2OC(C)=O)C=C1
CCMSLIB00000079736	YBJHBAHKTGYVGT-UHFFFAOYSA-N	OC(=O)CCCCC1SCC2NC(=O)NC12	BGC0001238	Biotin	YBJHBAHKTGYVGT-ZKWXMUAHSA-N	OC(=O)CCCC[C@@H]1SC[C@@H]2NC(=O)N[C@H]12
CCMSLIB00000079736	YBJHBAHKTGYVGT-UHFFFAOYSA-N	OC(=O)CCCCC1SCC2NC(=O)NC12	BGC0001239	biotin	YBJHBAHKTGYVGT-ZKWXMUAHSA-N	C1[C@H]2[C@@H]([C@@H](S1)CCCCC(=O)O)NC(=O)N2
CCMSLIB00000079878	XZFSMUXVAYCHFO-QREHLELFSA-N	C/C=C/C=C/C(=O)N1CC[C@]23[C@@H]1N4CC[C@]3([C@H]5Nc6ccccc62)c7c(cccc7[C@@H]4C8OC8(C)C)N5C	BGC0001205	Communesin B	XZFSMUXVAYCHFO-ZLLCTSSMSA-N	[H][C@]12NC3=CC=CC=C3[C@@]34CCN(C(=O)\C=C\C=C\C)[C@]3([H])N3CC[C@]14C1=C(C=CC=C1[C@H]3C1OC1(C)C)N2C
CCMSLIB00000079921	AKNNEGZIBPJZJG-UHFFFAOYSA-N	COc1ccc2C(OC(=O)c2c1OC)C3N(C)CCc4cc5OCOc5c(OC)c34	BGC0001325	noscapine	AKNNEGZIBPJZJG-MSOLQXFVSA-N	CN1CCC2=CC3=C(C(=C2[C@@H]1[C@@H]4C5=C(C(=C(C=C5)OC)OC)C(=O)O4)OC)OCO3
CCMSLIB00000079928	QPCYNIYZPDJCMB-UHFFFAOYSA-N	COC1=CC(=O)CC(C)C21Oc3cc(OC)cc(OC)c3C2=O	BGC0000070	Epidechlorogriseofulvin	QPCYNIYZPDJCMB-UHFFFAOYSA-N	COC1=CC(OC)=C2C(OC3(C(C)CC(=O)C=C3OC)C2=O)=C1
CCMSLIB00000079956	HPNSFSBZBAHARI-RUDMXATFSA-N	COc1c(C)c2COC(=O)c2c(O)c1C/C=C(\C)/CCC(=O)O	BGC0000104	Mycophenolic acid	HPNSFSBZBAHARI-RUDMXATFSA-N	COC1=C(C\C=C(/C)CCC(O)=O)C(O)=C2C(=O)OCC2=C1C
CCMSLIB00000079956	HPNSFSBZBAHARI-RUDMXATFSA-N	COc1c(C)c2COC(=O)c2c(O)c1C/C=C(\C)/CCC(=O)O	BGC0001677	mycophenolic acid	HPNSFSBZBAHARI-RUDMXATFSA-N	COC1=C(C\C=C(/C)CCC(O)=O)C(O)=C2C(=O)OCC2=C1C
CCMSLIB00000080277	PIFFQYJYNWXNGE-UHFFFAOYSA-N	CC(=O)c1c(O)cc(O)c(C(=O)C)c1O	BGC0000280	2,4-diacetylphloroglucinol	PIFFQYJYNWXNGE-UHFFFAOYSA-N	CC(=O)C1=C(C(=C(C=C1O)O)C(=O)C)O
CCMSLIB00000080277	PIFFQYJYNWXNGE-UHFFFAOYSA-N	CC(=O)c1c(O)cc(O)c(C(=O)C)c1O	BGC0000281	2,4-Diacetylphloroglucinol	PIFFQYJYNWXNGE-UHFFFAOYSA-N	CC(=O)C1=C(C(=C(C=C1O)O)C(=O)C)O
CCMSLIB00000080320	AKNNEGZIBPJZJG-MSOLQXFVSA-N	COc1ccc2[C@H](OC(=O)c2c1OC)[C@@H]3N(C)CCc4cc5OCOc5c(OC)c34	BGC0001325	noscapine	AKNNEGZIBPJZJG-MSOLQXFVSA-N	CN1CCC2=CC3=C(C(=C2[C@@H]1[C@@H]4C5=C(C(=C(C=C5)OC)OC)C(=O)O4)OC)OCO3
CCMSLIB00000080354	YBJHBAHKTGYVGT-ZKWXMUAHSA-N	OC(=O)CCCC[C@@H]1SC[C@@H]2NC(=O)N[C@H]12	BGC0001238	Biotin	YBJHBAHKTGYVGT-ZKWXMUAHSA-N	OC(=O)CCCC[C@@H]1SC[C@@H]2NC(=O)N[C@H]12
CCMSLIB00000080354	YBJHBAHKTGYVGT-ZKWXMUAHSA-N	OC(=O)CCCC[C@@H]1SC[C@@H]2NC(=O)N[C@H]12	BGC0001239	biotin	YBJHBAHKTGYVGT-ZKWXMUAHSA-N	C1[C@H]2[C@@H]([C@@H](S1)CCCCC(=O)O)NC(=O)N2
CCMSLIB00000080438	FJAQNRBDVKIIKK-UHFFFAOYSA-N	COC1C(OC(=O)c2ccc(C)[nH]2)C(O)C(Oc3ccc4c(O)c(NC(=O)c5ccc(O)c(CC=C(C)C)c5)c(=O)oc4c3Cl)OC1(C)C	BGC0000832	clorobiocin	FJAQNRBDVKIIKK-LFLQOBSNSA-N	CC1=CC=C(N1)C(=O)O[C@H]2[C@H]([C@@H](OC([C@@H]2OC)(C)C)OC3=C(C4=C(C=C3)C(=C(C(=O)O4)NC(=O)C5=CC(=C(C=C5)O)CC=C(C)C)O)Cl)O
CCMSLIB00000080451	YPHMISFOHDHNIV-LUTQBAROSA-N	C[C@H]1C[C@@H](C)C(=O)[C@H](C1)[C@H](O)CC2CC(=O)NC(=O)C2	BGC0000175	Cycloheximide	YPHMISFOHDHNIV-GAIPPQHRSA-N	[H][C@@](O)(CC1CC(=O)NC(=O)C1)[C@@]1([H])C[C@@H](C)C[C@H](C)C1=O
CCMSLIB00000204841	HPNSFSBZBAHARI-UHFFFAOYSA-N	CC1=C(C(=C(C2=C1COC2=O)O)CC=C(C)CCC(=O)O)OC	BGC0000104	Mycophenolic acid	HPNSFSBZBAHARI-RUDMXATFSA-N	COC1=C(C\C=C(/C)CCC(O)=O)C(O)=C2C(=O)OCC2=C1C
CCMSLIB00000204841	HPNSFSBZBAHARI-UHFFFAOYSA-N	CC1=C(C(=C(C2=C1COC2=O)O)CC=C(C)CCC(=O)O)OC	BGC0001677	mycophenolic acid	HPNSFSBZBAHARI-RUDMXATFSA-N	COC1=C(C\C=C(/C)CCC(O)=O)C(O)=C2C(=O)OCC2=C1C
CCMSLIB00000204846	HPNSFSBZBAHARI-UHFFFAOYSA-N	CC1=C(C(=C(C2=C1COC2=O)O)CC=C(C)CCC(=O)O)OC	BGC0000104	Mycophenolic acid	HPNSFSBZBAHARI-RUDMXATFSA-N	COC1=C(C\C=C(/C)CCC(O)=O)C(O)=C2C(=O)OCC2=C1C
CCMSLIB00000204846	HPNSFSBZBAHARI-UHFFFAOYSA-N	CC1=C(C(=C(C2=C1COC2=O)O)CC=C(C)CCC(=O)O)OC	BGC0001677	mycophenolic acid	HPNSFSBZBAHARI-RUDMXATFSA-N	COC1=C(C\C=C(/C)CCC(O)=O)C(O)=C2C(=O)OCC2=C1C
CCMSLIB00000204851	HPNSFSBZBAHARI-UHFFFAOYSA-N	CC1=C(C(=C(C2=C1COC2=O)O)CC=C(C)CCC(=O)O)OC	BGC0000104	Mycophenolic acid	HPNSFSBZBAHARI-RUDMXATFSA-N	COC1=C(C\C=C(/C)CCC(O)=O)C(O)=C2C(=O)OCC2=C1C
CCMSLIB00000204851	HPNSFSBZBAHARI-UHFFFAOYSA-N	CC1=C(C(=C(C2=C1COC2=O)O)CC=C(C)CCC(=O)O)OC	BGC0001677	mycophenolic acid	HPNSFSBZBAHARI-RUDMXATFSA-N	COC1=C(C\C=C(/C)CCC(O)=O)C(O)=C2C(=O)OCC2=C1C
CCMSLIB00000204852	YBJHBAHKTGYVGT-UHFFFAOYSA-N	C1C2C(C(S1)CCCCC(=O)O)NC(=O)N2	BGC0001238	Biotin	YBJHBAHKTGYVGT-ZKWXMUAHSA-N	OC(=O)CCCC[C@@H]1SC[C@@H]2NC(=O)N[C@H]12
CCMSLIB00000204852	YBJHBAHKTGYVGT-UHFFFAOYSA-N	C1C2C(C(S1)CCCCC(=O)O)NC(=O)N2	BGC0001239	biotin	YBJHBAHKTGYVGT-ZKWXMUAHSA-N	C1[C@H]2[C@@H]([C@@H](S1)CCCCC(=O)O)NC(=O)N2
CCMSLIB00000204853	AKNNEGZIBPJZJG-MSOLQXFVSA-N	CN1CCC2=CC3=C(C(=C2[C@@H]1[C@@H]4C5=C(C(=C(C=C5)OC)OC)C(=O)O4)OC)OCO3	BGC0001325	noscapine	AKNNEGZIBPJZJG-MSOLQXFVSA-N	CN1CCC2=CC3=C(C(=C2[C@@H]1[C@@H]4C5=C(C(=C(C=C5)OC)OC)C(=O)O4)OC)OCO3
CCMSLIB00000204859	YBJHBAHKTGYVGT-UHFFFAOYSA-N	C1C2C(C(S1)CCCCC(=O)O)NC(=O)N2	BGC0001238	Biotin	YBJHBAHKTGYVGT-ZKWXMUAHSA-N	OC(=O)CCCC[C@@H]1SC[C@@H]2NC(=O)N[C@H]12
CCMSLIB00000204859	YBJHBAHKTGYVGT-UHFFFAOYSA-N	C1C2C(C(S1)CCCCC(=O)O)NC(=O)N2	BGC0001239	biotin	YBJHBAHKTGYVGT-ZKWXMUAHSA-N	C1[C@H]2[C@@H]([C@@H](S1)CCCCC(=O)O)NC(=O)N2
CCMSLIB00000204860	AKNNEGZIBPJZJG-MSOLQXFVSA-N	CN1CCC2=CC3=C(C(=C2[C@@H]1[C@@H]4C5=C(C(=C(C=C5)OC)OC)C(=O)O4)OC)OCO3	BGC0001325	noscapine	AKNNEGZIBPJZJG-MSOLQXFVSA-N	CN1CCC2=CC3=C(C(=C2[C@@H]1[C@@H]4C5=C(C(=C(C=C5)OC)OC)C(=O)O4)OC)OCO3
CCMSLIB00000204865	AKNNEGZIBPJZJG-MSOLQXFVSA-N	CN1CCC2=CC3=C(C(=C2[C@@H]1[C@@H]4C5=C(C(=C(C=C5)OC)OC)C(=O)O4)OC)OCO3	BGC0001325	noscapine	AKNNEGZIBPJZJG-MSOLQXFVSA-N	CN1CCC2=CC3=C(C(=C2[C@@H]1[C@@H]4C5=C(C(=C(C=C5)OC)OC)C(=O)O4)OC)OCO3
CCMSLIB00000204881	PIJVFDBKTWXHHD-UHFFFAOYSA-N	CC12CCN(C1N(C3=C2C=C(C=C3)OC(=O)NC)C)C	BGC0000820	Physostigmine	PIJVFDBKTWXHHD-HIFRSBDPSA-N	[H][C@]12N(C)CC[C@@]1(C)C1=C(C=CC(OC(=O)NC)=C1)N2C
CCMSLIB00000204887	PIJVFDBKTWXHHD-UHFFFAOYSA-N	CC12CCN(C1N(C3=C2C=C(C=C3)OC(=O)NC)C)C	BGC0000820	Physostigmine	PIJVFDBKTWXHHD-HIFRSBDPSA-N	[H][C@]12N(C)CC[C@@]1(C)C1=C(C=CC(OC(=O)NC)=C1)N2C
CCMSLIB00000204892	PIJVFDBKTWXHHD-UHFFFAOYSA-N	CC12CCN(C1N(C3=C2C=C(C=C3)OC(=O)NC)C)C	BGC0000820	Physostigmine	PIJVFDBKTWXHHD-HIFRSBDPSA-N	[H][C@]12N(C)CC[C@@]1(C)C1=C(C=CC(OC(=O)NC)=C1)N2C
CCMSLIB00000204903	DDUHZTYCFQRHIY-UHFFFAOYSA-N	CC1CC(=O)C=C(C12C(=O)C3=C(O2)C(=C(C=C3OC)OC)Cl)OC	BGC0000070	Griseofulvin	DDUHZTYCFQRHIY-OEWHWVHBSA-N	COC1=CC(OC)=C(Cl)C2=C1C(=O)C1(O2)[C@H](C)CC(=O)C=C1OC
CCMSLIB00000204962	DGMPVYSXXIOGJY-UHFFFAOYSA-N	CCCCC1=CN=C(C=C1)C(=O)O	BGC0001190	fusaric acid	DGMPVYSXXIOGJY-UHFFFAOYSA-N	CCCCC1=CN=C(C=C1)C(=O)O
CCMSLIB00000204968	DGMPVYSXXIOGJY-UHFFFAOYSA-N	CCCCC1=CN=C(C=C1)C(=O)O	BGC0001190	fusaric acid	DGMPVYSXXIOGJY-UHFFFAOYSA-N	CCCCC1=CN=C(C=C1)C(=O)O
CCMSLIB00000204974	DGMPVYSXXIOGJY-UHFFFAOYSA-N	CCCCC1=CN=C(C=C1)C(=O)O	BGC0001190	fusaric acid	DGMPVYSXXIOGJY-UHFFFAOYSA-N	CCCCC1=CN=C(C=C1)C(=O)O
CCMSLIB00000204983	FTVWIRXFELQLPI-UHFFFAOYSA-N	C1C(OC2=CC(=CC(=C2C1=O)O)O)C3=CC=C(C=C3)O	BGC0001310	naringenin	FTVWIRXFELQLPI-UHFFFAOYSA-N	C1C(OC2=CC(=CC(=C2C1=O)O)O)C3=CC=C(C=C3)O
CCMSLIB00000204990	FTVWIRXFELQLPI-UHFFFAOYSA-N	C1C(OC2=CC(=CC(=C2C1=O)O)O)C3=CC=C(C=C3)O	BGC0001310	naringenin	FTVWIRXFELQLPI-UHFFFAOYSA-N	C1C(OC2=CC(=CC(=C2C1=O)O)O)C3=CC=C(C=C3)O
CCMSLIB00000204995	FTVWIRXFELQLPI-UHFFFAOYSA-N	C1C(OC2=CC(=CC(=C2C1=O)O)O)C3=CC=C(C=C3)O	BGC0001310	naringenin	FTVWIRXFELQLPI-UHFFFAOYSA-N	C1C(OC2=CC(=CC(=C2C1=O)O)O)C3=CC=C(C=C3)O
CCMSLIB00000205001	YPHMISFOHDHNIV-UHFFFAOYSA-N	CC1CC(C(=O)C(C1)C(CC2CC(=O)NC(=O)C2)O)C	BGC0000175	Cycloheximide	YPHMISFOHDHNIV-GAIPPQHRSA-N	[H][C@@](O)(CC1CC(=O)NC(=O)C1)[C@@]1([H])C[C@@H](C)C[C@H](C)C1=O
CCMSLIB00000205009	YPHMISFOHDHNIV-UHFFFAOYSA-N	CC1CC(C(=O)C(C1)C(CC2CC(=O)NC(=O)C2)O)C	BGC0000175	Cycloheximide	YPHMISFOHDHNIV-GAIPPQHRSA-N	[H][C@@](O)(CC1CC(=O)NC(=O)C1)[C@@]1([H])C[C@@H](C)C[C@H](C)C1=O
CCMSLIB00000205017	YPHMISFOHDHNIV-UHFFFAOYSA-N	CC1CC(C(=O)C(C1)C(CC2CC(=O)NC(=O)C2)O)C	BGC0000175	Cycloheximide	YPHMISFOHDHNIV-GAIPPQHRSA-N	[H][C@@](O)(CC1CC(=O)NC(=O)C1)[C@@]1([H])C[C@@H](C)C[C@H](C)C1=O
CCMSLIB00000205100	YKJYKKNCCRKFSL-UHFFFAOYSA-N	CC(=O)OC1C(CNC1CC2=CC=C(C=C2)OC)O	BGC0001510	anisomycin	YKJYKKNCCRKFSL-RDBSUJKOSA-N	COC1=CC=C(C[C@H]2NC[C@H](O)[C@H]2OC(C)=O)C=C1
CCMSLIB00000205109	YKJYKKNCCRKFSL-UHFFFAOYSA-N	CC(=O)OC1C(CNC1CC2=CC=C(C=C2)OC)O	BGC0001510	anisomycin	YKJYKKNCCRKFSL-RDBSUJKOSA-N	COC1=CC=C(C[C@H]2NC[C@H](O)[C@H]2OC(C)=O)C=C1
CCMSLIB00000205118	YKJYKKNCCRKFSL-UHFFFAOYSA-N	CC(=O)OC1C(CNC1CC2=CC=C(C=C2)OC)O	BGC0001510	anisomycin	YKJYKKNCCRKFSL-RDBSUJKOSA-N	COC1=CC=C(C[C@H]2NC[C@H](O)[C@H]2OC(C)=O)C=C1
CCMSLIB00000205127	WIIZWVCIJKGZOK-RKDXNWHRSA-N	C1=CC(=CC=C1[C@H]([C@@H](CO)NC(=O)C(Cl)Cl)O)[N+](=O)[O-]	BGC0000893	Chloramphenicol	WIIZWVCIJKGZOK-UHFFFAOYSA-N	OCC(NC(=O)C(Cl)Cl)C(O)C1=CC=C(C=C1)N(=O)=O
CCMSLIB00000205132	WIIZWVCIJKGZOK-RKDXNWHRSA-N	C1=CC(=CC=C1[C@H]([C@@H](CO)NC(=O)C(Cl)Cl)O)[N+](=O)[O-]	BGC0000893	Chloramphenicol	WIIZWVCIJKGZOK-UHFFFAOYSA-N	OCC(NC(=O)C(Cl)Cl)C(O)C1=CC=C(C=C1)N(=O)=O
CCMSLIB00000205150	RHGKLRLOHDJJDR-UHFFFAOYSA-N	C(CC(C(=O)O)N)CNC(=O)N	BGC0000895	citrulline	RHGKLRLOHDJJDR-BYPYZUCNSA-N	C(C[C@@H](C(=O)O)N)CNC(=O)N
CCMSLIB00000205451	MQZIGYBFDRPAKN-UHFFFAOYSA-N	CC(=C1C=CC(=CC=CC(C)=CC=CC=C(C)C=CC=C(C)C=CC(C(C)(C)2)=C(C)C(=O)C(O)C2)C)C(=O)C(O)CC1(C)C	BGC0000630	(2R,3S,3'S)-2-hydroxyastaxanthin	MQZIGYBFDRPAKN-UWFIBFSHSA-N	C\C(\C=C\C=C(/C)\C=C\C1=C(C)C(=O)[C@@H](O)CC1(C)C)=C/C=C/C=C(\C)/C=C/C=C(\C)/C=C/C1=C(C)C(=O)[C@@H](O)CC1(C)C
CCMSLIB00000205470	OENHQHLEOONYIE-UHFFFAOYSA-N	C(=CC(=C(C)2)C(C)(C)CCC2)C(C)=CC=CC(=CC=CC=C(C)C=CC=C(C=CC(=C(C)1)C(C)(C)CCC1)C)C	BGC0000646	beta-carotein	OENHQHLEOONYIE-JLTXGRSLSA-N	CC1=C(C(CCC1)(C)C)/C=C/C(=C/C=C/C(=C/C=C/C=C(/C=C/C=C(/C=C/C2=C(CCCC2(C)C)C)\C)\C)/C)/C
CCMSLIB00000205512	ZCIHMQAPACOQHT-UHFFFAOYSA-N	c(c1C)(c(C=CC(=CC=CC(C)=CC=CC=C(C)C=CC=C(C=Cc(c2C)c(ccc2C)C)C)C)c(cc1)C)C	BGC0000664	isorenieratene	ZCIHMQAPACOQHT-YSEOPJLNSA-N	CC1=C(C(=C(C=C1)C)/C=C/C(=C/C=C/C(=C/C=C/C=C(/C=C/C=C(/C=C/C2=C(C=CC(=C2C)C)C)\C)\C)/C)/C)C
CCMSLIB00000205554	JKQXZKUSFCKOGQ-UHFFFAOYSA-N	C(=CC=C(C=CC=C(C)C=CC(=C(C)2)C(C)(C)CC(C2)O)C)C=C(C=CC=C(C)C=CC(=C(C)1)C(C)(C)CC(C1)O)C	BGC0000656	zeaxanthin	JKQXZKUSFCKOGQ-QAYBQHTQSA-N	CC1=C(C(C[C@@H](C1)O)(C)C)/C=C/C(=C/C=C/C(=C/C=C/C=C(/C=C/C=C(/C=C/C2=C(C[C@H](CC2(C)C)O)C)\C)\C)/C)/C
CCMSLIB00000205615	ULGZDMOVFRHVEP-RWJQBGPGSA-N	CC[C@@H]1[C@@]([C@@H]([C@H](C(=O)[C@@H](C[C@@]([C@@H]([C@H]([C@@H]([C@H](C(=O)O1)C)O[C@H]2C[C@@]([C@H]([C@@H](O2)C)O)(C)OC)C)O[C@H]3[C@@H]([C@H](C[C@H](O3)C)N(C)C)O)(C)O)C)C)O)(C)O	BGC0000054	erythromycin	ULGZDMOVFRHVEP-RWJQBGPGSA-N	CC[C@@H]1[C@@]([C@@H]([C@H](C(=O)[C@@H](C[C@@]([C@@H]([C@H]([C@@H]([C@H](C(=O)O1)C)O[C@H]2C[C@@]([C@H]([C@@H](O2)C)O)(C)OC)C)O[C@H]3[C@@H]([C@H](C[C@H](O3)C)N(C)C)O)(C)O)C)C)O)(C)O
CCMSLIB00000205615	ULGZDMOVFRHVEP-RWJQBGPGSA-N	CC[C@@H]1[C@@]([C@@H]([C@H](C(=O)[C@@H](C[C@@]([C@@H]([C@H]([C@@H]([C@H](C(=O)O1)C)O[C@H]2C[C@@]([C@H]([C@@H](O2)C)O)(C)OC)C)O[C@H]3[C@@H]([C@H](C[C@H](O3)C)N(C)C)O)(C)O)C)C)O)(C)O	BGC0000055	Erythromycin A	ULGZDMOVFRHVEP-RWJQBGPGSA-N	CC[C@@H]1[C@@]([C@@H]([C@H](C(=O)[C@@H](C[C@@]([C@@H]([C@H]([C@@H]([C@H](C(=O)O1)C)O[C@H]2C[C@@]([C@H]([C@@H](O2)C)O)(C)OC)C)O[C@H]3[C@@H]([C@H](C[C@H](O3)C)N(C)C)O)(C)O)C)C)O)(C)O
CCMSLIB00000205616	ULGZDMOVFRHVEP-RWJQBGPGSA-N	CC[C@@H]1[C@@]([C@@H]([C@H](C(=O)[C@@H](C[C@@]([C@@H]([C@H]([C@@H]([C@H](C(=O)O1)C)O[C@H]2C[C@@]([C@H]([C@@H](O2)C)O)(C)OC)C)O[C@H]3[C@@H]([C@H](C[C@H](O3)C)N(C)C)O)(C)O)C)C)O)(C)O	BGC0000054	erythromycin	ULGZDMOVFRHVEP-RWJQBGPGSA-N	CC[C@@H]1[C@@]([C@@H]([C@H](C(=O)[C@@H](C[C@@]([C@@H]([C@H]([C@@H]([C@H](C(=O)O1)C)O[C@H]2C[C@@]([C@H]([C@@H](O2)C)O)(C)OC)C)O[C@H]3[C@@H]([C@H](C[C@H](O3)C)N(C)C)O)(C)O)C)C)O)(C)O
CCMSLIB00000205616	ULGZDMOVFRHVEP-RWJQBGPGSA-N	CC[C@@H]1[C@@]([C@@H]([C@H](C(=O)[C@@H](C[C@@]([C@@H]([C@H]([C@@H]([C@H](C(=O)O1)C)O[C@H]2C[C@@]([C@H]([C@@H](O2)C)O)(C)OC)C)O[C@H]3[C@@H]([C@H](C[C@H](O3)C)N(C)C)O)(C)O)C)C)O)(C)O	BGC0000055	Erythromycin A	ULGZDMOVFRHVEP-RWJQBGPGSA-N	CC[C@@H]1[C@@]([C@@H]([C@H](C(=O)[C@@H](C[C@@]([C@@H]([C@H]([C@@H]([C@H](C(=O)O1)C)O[C@H]2C[C@@]([C@H]([C@@H](O2)C)O)(C)OC)C)O[C@H]3[C@@H]([C@H](C[C@H](O3)C)N(C)C)O)(C)O)C)C)O)(C)O
CCMSLIB00000205617	ULGZDMOVFRHVEP-RWJQBGPGSA-N	CC[C@@H]1[C@@]([C@@H]([C@H](C(=O)[C@@H](C[C@@]([C@@H]([C@H]([C@@H]([C@H](C(=O)O1)C)O[C@H]2C[C@@]([C@H]([C@@H](O2)C)O)(C)OC)C)O[C@H]3[C@@H]([C@H](C[C@H](O3)C)N(C)C)O)(C)O)C)C)O)(C)O	BGC0000054	erythromycin	ULGZDMOVFRHVEP-RWJQBGPGSA-N	CC[C@@H]1[C@@]([C@@H]([C@H](C(=O)[C@@H](C[C@@]([C@@H]([C@H]([C@@H]([C@H](C(=O)O1)C)O[C@H]2C[C@@]([C@H]([C@@H](O2)C)O)(C)OC)C)O[C@H]3[C@@H]([C@H](C[C@H](O3)C)N(C)C)O)(C)O)C)C)O)(C)O
CCMSLIB00000205617	ULGZDMOVFRHVEP-RWJQBGPGSA-N	CC[C@@H]1[C@@]([C@@H]([C@H](C(=O)[C@@H](C[C@@]([C@@H]([C@H]([C@@H]([C@H](C(=O)O1)C)O[C@H]2C[C@@]([C@H]([C@@H](O2)C)O)(C)OC)C)O[C@H]3[C@@H]([C@H](C[C@H](O3)C)N(C)C)O)(C)O)C)C)O)(C)O	BGC0000055	Erythromycin A	ULGZDMOVFRHVEP-RWJQBGPGSA-N	CC[C@@H]1[C@@]([C@@H]([C@H](C(=O)[C@@H](C[C@@]([C@@H]([C@H]([C@@H]([C@H](C(=O)O1)C)O[C@H]2C[C@@]([C@H]([C@@H](O2)C)O)(C)OC)C)O[C@H]3[C@@H]([C@H](C[C@H](O3)C)N(C)C)O)(C)O)C)C)O)(C)O
CCMSLIB00000205618	ULGZDMOVFRHVEP-RWJQBGPGSA-N	CC[C@@H]1[C@@]([C@@H]([C@H](C(=O)[C@@H](C[C@@]([C@@H]([C@H]([C@@H]([C@H](C(=O)O1)C)O[C@H]2C[C@@]([C@H]([C@@H](O2)C)O)(C)OC)C)O[C@H]3[C@@H]([C@H](C[C@H](O3)C)N(C)C)O)(C)O)C)C)O)(C)O	BGC0000054	erythromycin	ULGZDMOVFRHVEP-RWJQBGPGSA-N	CC[C@@H]1[C@@]([C@@H]([C@H](C(=O)[C@@H](C[C@@]([C@@H]([C@H]([C@@H]([C@H](C(=O)O1)C)O[C@H]2C[C@@]([C@H]([C@@H](O2)C)O)(C)OC)C)O[C@H]3[C@@H]([C@H](C[C@H](O3)C)N(C)C)O)(C)O)C)C)O)(C)O
CCMSLIB00000205618	ULGZDMOVFRHVEP-RWJQBGPGSA-N	CC[C@@H]1[C@@]([C@@H]([C@H](C(=O)[C@@H](C[C@@]([C@@H]([C@H]([C@@H]([C@H](C(=O)O1)C)O[C@H]2C[C@@]([C@H]([C@@H](O2)C)O)(C)OC)C)O[C@H]3[C@@H]([C@H](C[C@H](O3)C)N(C)C)O)(C)O)C)C)O)(C)O	BGC0000055	Erythromycin A	ULGZDMOVFRHVEP-RWJQBGPGSA-N	CC[C@@H]1[C@@]([C@@H]([C@H](C(=O)[C@@H](C[C@@]([C@@H]([C@H]([C@@H]([C@H](C(=O)O1)C)O[C@H]2C[C@@]([C@H]([C@@H](O2)C)O)(C)OC)C)O[C@H]3[C@@H]([C@H](C[C@H](O3)C)N(C)C)O)(C)O)C)C)O)(C)O
CCMSLIB00000205725	OIRDTQYFTABQOQ-KQYNXXCUSA-N	C1=NC2=C(C(=N1)N)N=CN2[C@H]3[C@@H]([C@@H]([C@H](O3)CO)O)O	BGC0001735	vidarabine	OIRDTQYFTABQOQ-UHTZMRCNSA-N	C1=NC2=C(C(=N1)N)N=CN2[C@H]3[C@H]([C@@H]([C@H](O3)CO)O)O
CCMSLIB00000205726	OIRDTQYFTABQOQ-KQYNXXCUSA-N	C1=NC2=C(C(=N1)N)N=CN2[C@H]3[C@@H]([C@@H]([C@H](O3)CO)O)O	BGC0001735	vidarabine	OIRDTQYFTABQOQ-UHTZMRCNSA-N	C1=NC2=C(C(=N1)N)N=CN2[C@H]3[C@H]([C@@H]([C@H](O3)CO)O)O
CCMSLIB00000205727	OIRDTQYFTABQOQ-KQYNXXCUSA-N	C1=NC2=C(C(=N1)N)N=CN2[C@H]3[C@@H]([C@@H]([C@H](O3)CO)O)O	BGC0001735	vidarabine	OIRDTQYFTABQOQ-UHTZMRCNSA-N	C1=NC2=C(C(=N1)N)N=CN2[C@H]3[C@H]([C@@H]([C@H](O3)CO)O)O
CCMSLIB00000205728	OIRDTQYFTABQOQ-KQYNXXCUSA-N	C1=NC2=C(C(=N1)N)N=CN2[C@H]3[C@@H]([C@@H]([C@H](O3)CO)O)O	BGC0001735	vidarabine	OIRDTQYFTABQOQ-UHTZMRCNSA-N	C1=NC2=C(C(=N1)N)N=CN2[C@H]3[C@H]([C@@H]([C@H](O3)CO)O)O
CCMSLIB00000205743	AKNNEGZIBPJZJG-MSOLQXFVSA-N	CN1CCC2=CC3=C(C(=C2[C@@H]1[C@@H]4C5=C(C(=C(C=C5)OC)OC)C(=O)O4)OC)OCO3	BGC0001325	noscapine	AKNNEGZIBPJZJG-MSOLQXFVSA-N	CN1CCC2=CC3=C(C(=C2[C@@H]1[C@@H]4C5=C(C(=C(C=C5)OC)OC)C(=O)O4)OC)OCO3
CCMSLIB00000205744	AKNNEGZIBPJZJG-MSOLQXFVSA-N	CN1CCC2=CC3=C(C(=C2[C@@H]1[C@@H]4C5=C(C(=C(C=C5)OC)OC)C(=O)O4)OC)OCO3	BGC0001325	noscapine	AKNNEGZIBPJZJG-MSOLQXFVSA-N	CN1CCC2=CC3=C(C(=C2[C@@H]1[C@@H]4C5=C(C(=C(C=C5)OC)OC)C(=O)O4)OC)OCO3
CCMSLIB00000205745	AKNNEGZIBPJZJG-MSOLQXFVSA-N	CN1CCC2=CC3=C(C(=C2[C@@H]1[C@@H]4C5=C(C(=C(C=C5)OC)OC)C(=O)O4)OC)OCO3	BGC0001325	noscapine	AKNNEGZIBPJZJG-MSOLQXFVSA-N	CN1CCC2=CC3=C(C(=C2[C@@H]1[C@@H]4C5=C(C(=C(C=C5)OC)OC)C(=O)O4)OC)OCO3
CCMSLIB00000205746	AKNNEGZIBPJZJG-MSOLQXFVSA-N	CN1CCC2=CC3=C(C(=C2[C@@H]1[C@@H]4C5=C(C(=C(C=C5)OC)OC)C(=O)O4)OC)OCO3	BGC0001325	noscapine	AKNNEGZIBPJZJG-MSOLQXFVSA-N	CN1CCC2=CC3=C(C(=C2[C@@H]1[C@@H]4C5=C(C(=C(C=C5)OC)OC)C(=O)O4)OC)OCO3
CCMSLIB00000206041	XZNUGFQTQHRASN-UHFFFAOYSA-N	[H]OC([H])([H])C([H])(O1)C([H])(N([H])[H])C([H])(O[H])C([H])(O[H])C([H])1OC([H])(O2)C([H])(N([H])C([H])([H])[H])C([H])(O[H])C([H])(O3)C([H])2C([H])([H])C([H])(N([H])[H])C([H])(OC([H])(C([H])(O[H])4)C([H])(N([H])[H])C([H])([H])C([H])(N([H])[H])C([H])(O[H])4)3	BGC0000692	apramycin	XZNUGFQTQHRASN-XZEBHBPDSA-N	CN[C@H]1[C@H]([C@@H]2[C@H](C[C@H](C(O2)O[C@@H]3[C@H](C[C@H]([C@@H]([C@H]3O)O)N)N)N)O[C@@H]1O[C@@H]4[C@@H]([C@H]([C@@H]([C@H](O4)CO)N)O)O)O
CCMSLIB00000206042	XZNUGFQTQHRASN-UHFFFAOYSA-N	[H]OC([H])([H])C([H])(O1)C([H])(N([H])[H])C([H])(O[H])C([H])(O[H])C([H])1OC([H])(O2)C([H])(N([H])C([H])([H])[H])C([H])(O[H])C([H])(O3)C([H])2C([H])([H])C([H])(N([H])[H])C([H])(OC([H])(C([H])(O[H])4)C([H])(N([H])[H])C([H])([H])C([H])(N([H])[H])C([H])(O[H])4)3	BGC0000692	apramycin	XZNUGFQTQHRASN-XZEBHBPDSA-N	CN[C@H]1[C@H]([C@@H]2[C@H](C[C@H](C(O2)O[C@@H]3[C@H](C[C@H]([C@@H]([C@H]3O)O)N)N)N)O[C@@H]1O[C@@H]4[C@@H]([C@H]([C@@H]([C@H](O4)CO)N)O)O)O
CCMSLIB00000206043	XZNUGFQTQHRASN-UHFFFAOYSA-N	[H]OC([H])([H])C([H])(O1)C([H])(N([H])[H])C([H])(O[H])C([H])(O[H])C([H])1OC([H])(O2)C([H])(N([H])C([H])([H])[H])C([H])(O[H])C([H])(O3)C([H])2C([H])([H])C([H])(N([H])[H])C([H])(OC([H])(C([H])(O[H])4)C([H])(N([H])[H])C([H])([H])C([H])(N([H])[H])C([H])(O[H])4)3	BGC0000692	apramycin	XZNUGFQTQHRASN-XZEBHBPDSA-N	CN[C@H]1[C@H]([C@@H]2[C@H](C[C@H](C(O2)O[C@@H]3[C@H](C[C@H]([C@@H]([C@H]3O)O)N)N)N)O[C@@H]1O[C@@H]4[C@@H]([C@H]([C@@H]([C@H](O4)CO)N)O)O)O
CCMSLIB00000206044	XZNUGFQTQHRASN-UHFFFAOYSA-N	[H]OC([H])([H])C([H])(O1)C([H])(N([H])[H])C([H])(O[H])C([H])(O[H])C([H])1OC([H])(O2)C([H])(N([H])C([H])([H])[H])C([H])(O[H])C([H])(O3)C([H])2C([H])([H])C([H])(N([H])[H])C([H])(OC([H])(C([H])(O[H])4)C([H])(N([H])[H])C([H])([H])C([H])(N([H])[H])C([H])(O[H])4)3	BGC0000692	apramycin	XZNUGFQTQHRASN-XZEBHBPDSA-N	CN[C@H]1[C@H]([C@@H]2[C@H](C[C@H](C(O2)O[C@@H]3[C@H](C[C@H]([C@@H]([C@H]3O)O)N)N)N)O[C@@H]1O[C@@H]4[C@@H]([C@H]([C@@H]([C@H](O4)CO)N)O)O)O
CCMSLIB00000206045	XZNUGFQTQHRASN-UHFFFAOYSA-N	[H]OC([H])([H])C([H])(O1)C([H])(N([H])[H])C([H])(O[H])C([H])(O[H])C([H])1OC([H])(O2)C([H])(N([H])C([H])([H])[H])C([H])(O[H])C([H])(O3)C([H])2C([H])([H])C([H])(N([H])[H])C([H])(OC([H])(C([H])(O[H])4)C([H])(N([H])[H])C([H])([H])C([H])(N([H])[H])C([H])(O[H])4)3	BGC0000692	apramycin	XZNUGFQTQHRASN-XZEBHBPDSA-N	CN[C@H]1[C@H]([C@@H]2[C@H](C[C@H](C(O2)O[C@@H]3[C@H](C[C@H]([C@@H]([C@H]3O)O)N)N)N)O[C@@H]1O[C@@H]4[C@@H]([C@H]([C@@H]([C@H](O4)CO)N)O)O)O
CCMSLIB00000206086	STQGQHZAVUOBTE-UHFFFAOYSA-N	c(=O)(c12)c(c5O[H])c(c(O[H])c(c35)C(C(C(C3(OC([H])(C([H])([H])4)OC([H])(C([H])(O[H])C([H])(N([H])[H])4)C([H])([H])[H])[H])([H])[H])(O[H])C(=O)C([H])([H])[H])([H])[H])c(c1c(c(c(c2OC([H])([H])[H])[H])[H])[H])=O	BGC0000217	daunorubicin	STQGQHZAVUOBTE-VGBVRHCVSA-N	C[C@H]1[C@H]([C@H](C[C@@H](O1)O[C@H]2C[C@@](CC3=C(C4=C(C(=C23)O)C(=O)C5=C(C4=O)C=CC=C5OC)O)(C(=O)C)O)N)O
CCMSLIB00000206087	STQGQHZAVUOBTE-UHFFFAOYSA-N	c(=O)(c12)c(c5O[H])c(c(O[H])c(c35)C(C(C(C3(OC([H])(C([H])([H])4)OC([H])(C([H])(O[H])C([H])(N([H])[H])4)C([H])([H])[H])[H])([H])[H])(O[H])C(=O)C([H])([H])[H])([H])[H])c(c1c(c(c(c2OC([H])([H])[H])[H])[H])[H])=O	BGC0000217	daunorubicin	STQGQHZAVUOBTE-VGBVRHCVSA-N	C[C@H]1[C@H]([C@H](C[C@@H](O1)O[C@H]2C[C@@](CC3=C(C4=C(C(=C23)O)C(=O)C5=C(C4=O)C=CC=C5OC)O)(C(=O)C)O)N)O
CCMSLIB00000206088	STQGQHZAVUOBTE-UHFFFAOYSA-N	c(=O)(c12)c(c5O[H])c(c(O[H])c(c35)C(C(C(C3(OC([H])(C([H])([H])4)OC([H])(C([H])(O[H])C([H])(N([H])[H])4)C([H])([H])[H])[H])([H])[H])(O[H])C(=O)C([H])([H])[H])([H])[H])c(c1c(c(c(c2OC([H])([H])[H])[H])[H])[H])=O	BGC0000217	daunorubicin	STQGQHZAVUOBTE-VGBVRHCVSA-N	C[C@H]1[C@H]([C@H](C[C@@H](O1)O[C@H]2C[C@@](CC3=C(C4=C(C(=C23)O)C(=O)C5=C(C4=O)C=CC=C5OC)O)(C(=O)C)O)N)O
CCMSLIB00000206089	STQGQHZAVUOBTE-UHFFFAOYSA-N	c(=O)(c12)c(c5O[H])c(c(O[H])c(c35)C(C(C(C3(OC([H])(C([H])([H])4)OC([H])(C([H])(O[H])C([H])(N([H])[H])4)C([H])([H])[H])[H])([H])[H])(O[H])C(=O)C([H])([H])[H])([H])[H])c(c1c(c(c(c2OC([H])([H])[H])[H])[H])[H])=O	BGC0000217	daunorubicin	STQGQHZAVUOBTE-VGBVRHCVSA-N	C[C@H]1[C@H]([C@H](C[C@@H](O1)O[C@H]2C[C@@](CC3=C(C4=C(C(=C23)O)C(=O)C5=C(C4=O)C=CC=C5OC)O)(C(=O)C)O)N)O
CCMSLIB00000206090	STQGQHZAVUOBTE-UHFFFAOYSA-N	c(=O)(c12)c(c5O[H])c(c(O[H])c(c35)C(C(C(C3(OC([H])(C([H])([H])4)OC([H])(C([H])(O[H])C([H])(N([H])[H])4)C([H])([H])[H])[H])([H])[H])(O[H])C(=O)C([H])([H])[H])([H])[H])c(c1c(c(c(c2OC([H])([H])[H])[H])[H])[H])=O	BGC0000217	daunorubicin	STQGQHZAVUOBTE-VGBVRHCVSA-N	C[C@H]1[C@H]([C@H](C[C@@H](O1)O[C@H]2C[C@@](CC3=C(C4=C(C(=C23)O)C(=O)C5=C(C4=O)C=CC=C5OC)O)(C(=O)C)O)N)O
CCMSLIB00000206116	AOJJSUZBOXZQNB-UHFFFAOYSA-N	c(=O)(c12)c(c5O[H])c(c(O[H])c(c35)C(C(C(=O)C([H])([H])O[H])(C(C3(OC([H])(C([H])([H])4)OC([H])(C([H])(O[H])C([H])(N([H])[H])4)C([H])([H])[H])[H])([H])[H])O[H])([H])[H])c(c1c(c(c(c2OC([H])([H])[H])[H])[H])[H])=O	BGC0000218	doxorubicin	AOJJSUZBOXZQNB-TZSSRYMLSA-N	C[C@H]1[C@H]([C@H](C[C@@H](O1)O[C@H]2C[C@@](CC3=C(C4=C(C(=C23)O)C(=O)C5=C(C4=O)C=CC=C5OC)O)(C(=O)CO)O)N)O
CCMSLIB00000206117	AOJJSUZBOXZQNB-UHFFFAOYSA-N	c(=O)(c12)c(c5O[H])c(c(O[H])c(c35)C(C(C(=O)C([H])([H])O[H])(C(C3(OC([H])(C([H])([H])4)OC([H])(C([H])(O[H])C([H])(N([H])[H])4)C([H])([H])[H])[H])([H])[H])O[H])([H])[H])c(c1c(c(c(c2OC([H])([H])[H])[H])[H])[H])=O	BGC0000218	doxorubicin	AOJJSUZBOXZQNB-TZSSRYMLSA-N	C[C@H]1[C@H]([C@H](C[C@@H](O1)O[C@H]2C[C@@](CC3=C(C4=C(C(=C23)O)C(=O)C5=C(C4=O)C=CC=C5OC)O)(C(=O)CO)O)N)O
CCMSLIB00000206118	AOJJSUZBOXZQNB-UHFFFAOYSA-N	c(=O)(c12)c(c5O[H])c(c(O[H])c(c35)C(C(C(=O)C([H])([H])O[H])(C(C3(OC([H])(C([H])([H])4)OC([H])(C([H])(O[H])C([H])(N([H])[H])4)C([H])([H])[H])[H])([H])[H])O[H])([H])[H])c(c1c(c(c(c2OC([H])([H])[H])[H])[H])[H])=O	BGC0000218	doxorubicin	AOJJSUZBOXZQNB-TZSSRYMLSA-N	C[C@H]1[C@H]([C@H](C[C@@H](O1)O[C@H]2C[C@@](CC3=C(C4=C(C(=C23)O)C(=O)C5=C(C4=O)C=CC=C5OC)O)(C(=O)CO)O)N)O
CCMSLIB00000206119	AOJJSUZBOXZQNB-UHFFFAOYSA-N	c(=O)(c12)c(c5O[H])c(c(O[H])c(c35)C(C(C(=O)C([H])([H])O[H])(C(C3(OC([H])(C([H])([H])4)OC([H])(C([H])(O[H])C([H])(N([H])[H])4)C([H])([H])[H])[H])([H])[H])O[H])([H])[H])c(c1c(c(c(c2OC([H])([H])[H])[H])[H])[H])=O	BGC0000218	doxorubicin	AOJJSUZBOXZQNB-TZSSRYMLSA-N	C[C@H]1[C@H]([C@H](C[C@@H](O1)O[C@H]2C[C@@](CC3=C(C4=C(C(=C23)O)C(=O)C5=C(C4=O)C=CC=C5OC)O)(C(=O)CO)O)N)O
CCMSLIB00000206120	AOJJSUZBOXZQNB-UHFFFAOYSA-N	c(=O)(c12)c(c5O[H])c(c(O[H])c(c35)C(C(C(=O)C([H])([H])O[H])(C(C3(OC([H])(C([H])([H])4)OC([H])(C([H])(O[H])C([H])(N([H])[H])4)C([H])([H])[H])[H])([H])[H])O[H])([H])[H])c(c1c(c(c(c2OC([H])([H])[H])[H])[H])[H])=O	BGC0000218	doxorubicin	AOJJSUZBOXZQNB-TZSSRYMLSA-N	C[C@H]1[C@H]([C@H](C[C@@H](O1)O[C@H]2C[C@@](CC3=C(C4=C(C(=C23)O)C(=O)C5=C(C4=O)C=CC=C5OC)O)(C(=O)CO)O)N)O
CCMSLIB00000206277	AKNNEGZIBPJZJG-UHFFFAOYSA-N	[H]C([H])([H])Oc(c([H])5)c(OC([H])([H])[H])c(C(=O)4)c(c([H])5)C([H])(O4)C([H])(N(C([H])([H])[H])1)c(c(OC([H])([H])[H])2)c(c([H])c(O3)c(OC([H])([H])3)2)C([H])([H])C([H])([H])1	BGC0001325	noscapine	AKNNEGZIBPJZJG-MSOLQXFVSA-N	CN1CCC2=CC3=C(C(=C2[C@@H]1[C@@H]4C5=C(C(=C(C=C5)OC)OC)C(=O)O4)OC)OCO3
CCMSLIB00000206278	AKNNEGZIBPJZJG-UHFFFAOYSA-N	[H]C([H])([H])Oc(c([H])5)c(OC([H])([H])[H])c(C(=O)4)c(c([H])5)C([H])(O4)C([H])(N(C([H])([H])[H])1)c(c(OC([H])([H])[H])2)c(c([H])c(O3)c(OC([H])([H])3)2)C([H])([H])C([H])([H])1	BGC0001325	noscapine	AKNNEGZIBPJZJG-MSOLQXFVSA-N	CN1CCC2=CC3=C(C(=C2[C@@H]1[C@@H]4C5=C(C(=C(C=C5)OC)OC)C(=O)O4)OC)OCO3
CCMSLIB00000206279	AKNNEGZIBPJZJG-UHFFFAOYSA-N	[H]C([H])([H])Oc(c([H])5)c(OC([H])([H])[H])c(C(=O)4)c(c([H])5)C([H])(O4)C([H])(N(C([H])([H])[H])1)c(c(OC([H])([H])[H])2)c(c([H])c(O3)c(OC([H])([H])3)2)C([H])([H])C([H])([H])1	BGC0001325	noscapine	AKNNEGZIBPJZJG-MSOLQXFVSA-N	CN1CCC2=CC3=C(C(=C2[C@@H]1[C@@H]4C5=C(C(=C(C=C5)OC)OC)C(=O)O4)OC)OCO3
CCMSLIB00000206280	AKNNEGZIBPJZJG-UHFFFAOYSA-N	[H]C([H])([H])Oc(c([H])5)c(OC([H])([H])[H])c(C(=O)4)c(c([H])5)C([H])(O4)C([H])(N(C([H])([H])[H])1)c(c(OC([H])([H])[H])2)c(c([H])c(O3)c(OC([H])([H])3)2)C([H])([H])C([H])([H])1	BGC0001325	noscapine	AKNNEGZIBPJZJG-MSOLQXFVSA-N	CN1CCC2=CC3=C(C(=C2[C@@H]1[C@@H]4C5=C(C(=C(C=C5)OC)OC)C(=O)O4)OC)OCO3
CCMSLIB00000206281	AKNNEGZIBPJZJG-UHFFFAOYSA-N	[H]C([H])([H])Oc(c([H])5)c(OC([H])([H])[H])c(C(=O)4)c(c([H])5)C([H])(O4)C([H])(N(C([H])([H])[H])1)c(c(OC([H])([H])[H])2)c(c([H])c(O3)c(OC([H])([H])3)2)C([H])([H])C([H])([H])1	BGC0001325	noscapine	AKNNEGZIBPJZJG-MSOLQXFVSA-N	CN1CCC2=CC3=C(C(=C2[C@@H]1[C@@H]4C5=C(C(=C(C=C5)OC)OC)C(=O)O4)OC)OCO3
CCMSLIB00000206302	FYDOORKXBWEKQM-UHFFFAOYSA-N	[H]OC(N([H])[H])=C(C(=O)4)C(=O)C(O[H])(C(=O)3)C([H])(C([H])(N(C([H])([H])[H])C([H])([H])[H])4)C([H])(O[H])C([H])(C=13)C(O[H])(C([H])([H])[H])c(c([H])2)c(c(O[H])c([H])c([H])2)C(O[H])1	BGC0000254	oxytetracycline	FYDOORKXBWEKQM-GUQPPTOYSA-N	C[C@@]1([C@H]2[C@@H]([C@H]3[C@@H](C(=O)/C(=C(\N)/O)/C(=O)[C@]3(C(=O)C2=C(C4=C1C=CC=C4O)O)O)N(C)C)O)O
CCMSLIB00000206303	FYDOORKXBWEKQM-UHFFFAOYSA-N	[H]OC(N([H])[H])=C(C(=O)4)C(=O)C(O[H])(C(=O)3)C([H])(C([H])(N(C([H])([H])[H])C([H])([H])[H])4)C([H])(O[H])C([H])(C=13)C(O[H])(C([H])([H])[H])c(c([H])2)c(c(O[H])c([H])c([H])2)C(O[H])1	BGC0000254	oxytetracycline	FYDOORKXBWEKQM-GUQPPTOYSA-N	C[C@@]1([C@H]2[C@@H]([C@H]3[C@@H](C(=O)/C(=C(\N)/O)/C(=O)[C@]3(C(=O)C2=C(C4=C1C=CC=C4O)O)O)N(C)C)O)O
CCMSLIB00000206304	FYDOORKXBWEKQM-UHFFFAOYSA-N	[H]OC(N([H])[H])=C(C(=O)4)C(=O)C(O[H])(C(=O)3)C([H])(C([H])(N(C([H])([H])[H])C([H])([H])[H])4)C([H])(O[H])C([H])(C=13)C(O[H])(C([H])([H])[H])c(c([H])2)c(c(O[H])c([H])c([H])2)C(O[H])1	BGC0000254	oxytetracycline	FYDOORKXBWEKQM-GUQPPTOYSA-N	C[C@@]1([C@H]2[C@@H]([C@H]3[C@@H](C(=O)/C(=C(\N)/O)/C(=O)[C@]3(C(=O)C2=C(C4=C1C=CC=C4O)O)O)N(C)C)O)O
CCMSLIB00000206305	FYDOORKXBWEKQM-UHFFFAOYSA-N	[H]OC(N([H])[H])=C(C(=O)4)C(=O)C(O[H])(C(=O)3)C([H])(C([H])(N(C([H])([H])[H])C([H])([H])[H])4)C([H])(O[H])C([H])(C=13)C(O[H])(C([H])([H])[H])c(c([H])2)c(c(O[H])c([H])c([H])2)C(O[H])1	BGC0000254	oxytetracycline	FYDOORKXBWEKQM-GUQPPTOYSA-N	C[C@@]1([C@H]2[C@@H]([C@H]3[C@@H](C(=O)/C(=C(\N)/O)/C(=O)[C@]3(C(=O)C2=C(C4=C1C=CC=C4O)O)O)N(C)C)O)O
CCMSLIB00000206306	FYDOORKXBWEKQM-UHFFFAOYSA-N	[H]OC(N([H])[H])=C(C(=O)4)C(=O)C(O[H])(C(=O)3)C([H])(C([H])(N(C([H])([H])[H])C([H])([H])[H])4)C([H])(O[H])C([H])(C=13)C(O[H])(C([H])([H])[H])c(c([H])2)c(c(O[H])c([H])c([H])2)C(O[H])1	BGC0000254	oxytetracycline	FYDOORKXBWEKQM-GUQPPTOYSA-N	C[C@@]1([C@H]2[C@@H]([C@H]3[C@@H](C(=O)/C(=C(\N)/O)/C(=O)[C@]3(C(=O)C2=C(C4=C1C=CC=C4O)O)O)N(C)C)O)O
CCMSLIB00000206372	UNFWWIHTNXNPBV-UHFFFAOYSA-N	[H]C([H])([H])N([H])C([H])(C([H])(O[H])1)C([H])(O[H])C([H])(O2)C([H])(OC(O[H])(C(=O)3)C([H])(OC([H])(C([H])([H])[H])C([H])([H])3)2)C([H])(N([H])C([H])([H])[H])1	BGC0000715	Actinospectacin	UNFWWIHTNXNPBV-UHFFFAOYSA-N	CNC1C(O)C(NC)C2OC3(O)C(OC(C)CC3=O)OC2C1O
CCMSLIB00000206372	UNFWWIHTNXNPBV-UHFFFAOYSA-N	[H]C([H])([H])N([H])C([H])(C([H])(O[H])1)C([H])(O[H])C([H])(O2)C([H])(OC(O[H])(C(=O)3)C([H])(OC([H])(C([H])([H])[H])C([H])([H])3)2)C([H])(N([H])C([H])([H])[H])1	BGC0000716	spectinomycin	UNFWWIHTNXNPBV-WXKVUWSESA-N	C[C@@H]1CC(=O)[C@]2([C@@H](O1)O[C@@H]3[C@H]([C@@H]([C@@H]([C@@H]([C@H]3O2)NC)O)NC)O)O
CCMSLIB00000206373	UNFWWIHTNXNPBV-UHFFFAOYSA-N	[H]C([H])([H])N([H])C([H])(C([H])(O[H])1)C([H])(O[H])C([H])(O2)C([H])(OC(O[H])(C(=O)3)C([H])(OC([H])(C([H])([H])[H])C([H])([H])3)2)C([H])(N([H])C([H])([H])[H])1	BGC0000715	Actinospectacin	UNFWWIHTNXNPBV-UHFFFAOYSA-N	CNC1C(O)C(NC)C2OC3(O)C(OC(C)CC3=O)OC2C1O
CCMSLIB00000206373	UNFWWIHTNXNPBV-UHFFFAOYSA-N	[H]C([H])([H])N([H])C([H])(C([H])(O[H])1)C([H])(O[H])C([H])(O2)C([H])(OC(O[H])(C(=O)3)C([H])(OC([H])(C([H])([H])[H])C([H])([H])3)2)C([H])(N([H])C([H])([H])[H])1	BGC0000716	spectinomycin	UNFWWIHTNXNPBV-WXKVUWSESA-N	C[C@@H]1CC(=O)[C@]2([C@@H](O1)O[C@@H]3[C@H]([C@@H]([C@@H]([C@@H]([C@H]3O2)NC)O)NC)O)O
CCMSLIB00000206374	UNFWWIHTNXNPBV-UHFFFAOYSA-N	[H]C([H])([H])N([H])C([H])(C([H])(O[H])1)C([H])(O[H])C([H])(O2)C([H])(OC(O[H])(C(=O)3)C([H])(OC([H])(C([H])([H])[H])C([H])([H])3)2)C([H])(N([H])C([H])([H])[H])1	BGC0000715	Actinospectacin	UNFWWIHTNXNPBV-UHFFFAOYSA-N	CNC1C(O)C(NC)C2OC3(O)C(OC(C)CC3=O)OC2C1O
CCMSLIB00000206374	UNFWWIHTNXNPBV-UHFFFAOYSA-N	[H]C([H])([H])N([H])C([H])(C([H])(O[H])1)C([H])(O[H])C([H])(O2)C([H])(OC(O[H])(C(=O)3)C([H])(OC([H])(C([H])([H])[H])C([H])([H])3)2)C([H])(N([H])C([H])([H])[H])1	BGC0000716	spectinomycin	UNFWWIHTNXNPBV-WXKVUWSESA-N	C[C@@H]1CC(=O)[C@]2([C@@H](O1)O[C@@H]3[C@H]([C@@H]([C@@H]([C@@H]([C@H]3O2)NC)O)NC)O)O
CCMSLIB00000206375	UNFWWIHTNXNPBV-UHFFFAOYSA-N	[H]C([H])([H])N([H])C([H])(C([H])(O[H])1)C([H])(O[H])C([H])(O2)C([H])(OC(O[H])(C(=O)3)C([H])(OC([H])(C([H])([H])[H])C([H])([H])3)2)C([H])(N([H])C([H])([H])[H])1	BGC0000715	Actinospectacin	UNFWWIHTNXNPBV-UHFFFAOYSA-N	CNC1C(O)C(NC)C2OC3(O)C(OC(C)CC3=O)OC2C1O
CCMSLIB00000206375	UNFWWIHTNXNPBV-UHFFFAOYSA-N	[H]C([H])([H])N([H])C([H])(C([H])(O[H])1)C([H])(O[H])C([H])(O2)C([H])(OC(O[H])(C(=O)3)C([H])(OC([H])(C([H])([H])[H])C([H])([H])3)2)C([H])(N([H])C([H])([H])[H])1	BGC0000716	spectinomycin	UNFWWIHTNXNPBV-WXKVUWSESA-N	C[C@@H]1CC(=O)[C@]2([C@@H](O1)O[C@@H]3[C@H]([C@@H]([C@@H]([C@@H]([C@H]3O2)NC)O)NC)O)O
CCMSLIB00000206376	UNFWWIHTNXNPBV-UHFFFAOYSA-N	[H]C([H])([H])N([H])C([H])(C([H])(O[H])1)C([H])(O[H])C([H])(O2)C([H])(OC(O[H])(C(=O)3)C([H])(OC([H])(C([H])([H])[H])C([H])([H])3)2)C([H])(N([H])C([H])([H])[H])1	BGC0000715	Actinospectacin	UNFWWIHTNXNPBV-UHFFFAOYSA-N	CNC1C(O)C(NC)C2OC3(O)C(OC(C)CC3=O)OC2C1O
CCMSLIB00000206376	UNFWWIHTNXNPBV-UHFFFAOYSA-N	[H]C([H])([H])N([H])C([H])(C([H])(O[H])1)C([H])(O[H])C([H])(O2)C([H])(OC(O[H])(C(=O)3)C([H])(OC([H])(C([H])([H])[H])C([H])([H])3)2)C([H])(N([H])C([H])([H])[H])1	BGC0000716	spectinomycin	UNFWWIHTNXNPBV-WXKVUWSESA-N	C[C@@H]1CC(=O)[C@]2([C@@H](O1)O[C@@H]3[C@H]([C@@H]([C@@H]([C@@H]([C@H]3O2)NC)O)NC)O)O
CCMSLIB00000206377	UCSJYZPVAKXKNQ-UHFFFAOYSA-N	[H]N([H])C(N([H])[H])=NC([H])(C([H])(O[H])1)C([H])(O[H])C([H])(N=C(N([H])[H])N([H])[H])C([H])(OC([H])(O2)C([H])(OC([H])(O3)C([H])(N([H])C([H])([H])[H])C([H])(O[H])C([H])(O[H])C([H])(C([H])([H])O[H])3)C(O[H])(C([H])=O)C([H])(C([H])([H])[H])2)C([H])(O[H])1	BGC0000717	streptomycin	UCSJYZPVAKXKNQ-HZYVHMACSA-N	C[C@H]1[C@@]([C@H]([C@@H](O1)O[C@@H]2[C@H]([C@@H]([C@H]([C@@H]([C@H]2O)O)N=C(N)N)O)N=C(N)N)O[C@H]3[C@H]([C@@H]([C@H]([C@@H](O3)CO)O)O)NC)(C=O)O
CCMSLIB00000206377	UCSJYZPVAKXKNQ-UHFFFAOYSA-N	[H]N([H])C(N([H])[H])=NC([H])(C([H])(O[H])1)C([H])(O[H])C([H])(N=C(N([H])[H])N([H])[H])C([H])(OC([H])(O2)C([H])(OC([H])(O3)C([H])(N([H])C([H])([H])[H])C([H])(O[H])C([H])(O[H])C([H])(C([H])([H])O[H])3)C(O[H])(C([H])=O)C([H])(C([H])([H])[H])2)C([H])(O[H])1	BGC0000718	streptomycin	UCSJYZPVAKXKNQ-HZYVHMACSA-N	C[C@H]1[C@@]([C@H]([C@@H](O1)O[C@@H]2[C@H]([C@@H]([C@H]([C@@H]([C@H]2O)O)N=C(N)N)O)N=C(N)N)O[C@H]3[C@H]([C@@H]([C@H]([C@@H](O3)CO)O)O)NC)(C=O)O
CCMSLIB00000206377	UCSJYZPVAKXKNQ-UHFFFAOYSA-N	[H]N([H])C(N([H])[H])=NC([H])(C([H])(O[H])1)C([H])(O[H])C([H])(N=C(N([H])[H])N([H])[H])C([H])(OC([H])(O2)C([H])(OC([H])(O3)C([H])(N([H])C([H])([H])[H])C([H])(O[H])C([H])(O[H])C([H])(C([H])([H])O[H])3)C(O[H])(C([H])=O)C([H])(C([H])([H])[H])2)C([H])(O[H])1	BGC0000724	streptomycin	UCSJYZPVAKXKNQ-HZYVHMACSA-N	C[C@H]1[C@@]([C@H]([C@@H](O1)O[C@@H]2[C@H]([C@@H]([C@H]([C@@H]([C@H]2O)O)N=C(N)N)O)N=C(N)N)O[C@H]3[C@H]([C@@H]([C@H]([C@@H](O3)CO)O)O)NC)(C=O)O
CCMSLIB00000206378	UCSJYZPVAKXKNQ-UHFFFAOYSA-N	[H]N([H])C(N([H])[H])=NC([H])(C([H])(O[H])1)C([H])(O[H])C([H])(N=C(N([H])[H])N([H])[H])C([H])(OC([H])(O2)C([H])(OC([H])(O3)C([H])(N([H])C([H])([H])[H])C([H])(O[H])C([H])(O[H])C([H])(C([H])([H])O[H])3)C(O[H])(C([H])=O)C([H])(C([H])([H])[H])2)C([H])(O[H])1	BGC0000717	streptomycin	UCSJYZPVAKXKNQ-HZYVHMACSA-N	C[C@H]1[C@@]([C@H]([C@@H](O1)O[C@@H]2[C@H]([C@@H]([C@H]([C@@H]([C@H]2O)O)N=C(N)N)O)N=C(N)N)O[C@H]3[C@H]([C@@H]([C@H]([C@@H](O3)CO)O)O)NC)(C=O)O
CCMSLIB00000206378	UCSJYZPVAKXKNQ-UHFFFAOYSA-N	[H]N([H])C(N([H])[H])=NC([H])(C([H])(O[H])1)C([H])(O[H])C([H])(N=C(N([H])[H])N([H])[H])C([H])(OC([H])(O2)C([H])(OC([H])(O3)C([H])(N([H])C([H])([H])[H])C([H])(O[H])C([H])(O[H])C([H])(C([H])([H])O[H])3)C(O[H])(C([H])=O)C([H])(C([H])([H])[H])2)C([H])(O[H])1	BGC0000718	streptomycin	UCSJYZPVAKXKNQ-HZYVHMACSA-N	C[C@H]1[C@@]([C@H]([C@@H](O1)O[C@@H]2[C@H]([C@@H]([C@H]([C@@H]([C@H]2O)O)N=C(N)N)O)N=C(N)N)O[C@H]3[C@H]([C@@H]([C@H]([C@@H](O3)CO)O)O)NC)(C=O)O
CCMSLIB00000206378	UCSJYZPVAKXKNQ-UHFFFAOYSA-N	[H]N([H])C(N([H])[H])=NC([H])(C([H])(O[H])1)C([H])(O[H])C([H])(N=C(N([H])[H])N([H])[H])C([H])(OC([H])(O2)C([H])(OC([H])(O3)C([H])(N([H])C([H])([H])[H])C([H])(O[H])C([H])(O[H])C([H])(C([H])([H])O[H])3)C(O[H])(C([H])=O)C([H])(C([H])([H])[H])2)C([H])(O[H])1	BGC0000724	streptomycin	UCSJYZPVAKXKNQ-HZYVHMACSA-N	C[C@H]1[C@@]([C@H]([C@@H](O1)O[C@@H]2[C@H]([C@@H]([C@H]([C@@H]([C@H]2O)O)N=C(N)N)O)N=C(N)N)O[C@H]3[C@H]([C@@H]([C@H]([C@@H](O3)CO)O)O)NC)(C=O)O
CCMSLIB00000206379	UCSJYZPVAKXKNQ-UHFFFAOYSA-N	[H]N([H])C(N([H])[H])=NC([H])(C([H])(O[H])1)C([H])(O[H])C([H])(N=C(N([H])[H])N([H])[H])C([H])(OC([H])(O2)C([H])(OC([H])(O3)C([H])(N([H])C([H])([H])[H])C([H])(O[H])C([H])(O[H])C([H])(C([H])([H])O[H])3)C(O[H])(C([H])=O)C([H])(C([H])([H])[H])2)C([H])(O[H])1	BGC0000717	streptomycin	UCSJYZPVAKXKNQ-HZYVHMACSA-N	C[C@H]1[C@@]([C@H]([C@@H](O1)O[C@@H]2[C@H]([C@@H]([C@H]([C@@H]([C@H]2O)O)N=C(N)N)O)N=C(N)N)O[C@H]3[C@H]([C@@H]([C@H]([C@@H](O3)CO)O)O)NC)(C=O)O
CCMSLIB00000206379	UCSJYZPVAKXKNQ-UHFFFAOYSA-N	[H]N([H])C(N([H])[H])=NC([H])(C([H])(O[H])1)C([H])(O[H])C([H])(N=C(N([H])[H])N([H])[H])C([H])(OC([H])(O2)C([H])(OC([H])(O3)C([H])(N([H])C([H])([H])[H])C([H])(O[H])C([H])(O[H])C([H])(C([H])([H])O[H])3)C(O[H])(C([H])=O)C([H])(C([H])([H])[H])2)C([H])(O[H])1	BGC0000718	streptomycin	UCSJYZPVAKXKNQ-HZYVHMACSA-N	C[C@H]1[C@@]([C@H]([C@@H](O1)O[C@@H]2[C@H]([C@@H]([C@H]([C@@H]([C@H]2O)O)N=C(N)N)O)N=C(N)N)O[C@H]3[C@H]([C@@H]([C@H]([C@@H](O3)CO)O)O)NC)(C=O)O
CCMSLIB00000206379	UCSJYZPVAKXKNQ-UHFFFAOYSA-N	[H]N([H])C(N([H])[H])=NC([H])(C([H])(O[H])1)C([H])(O[H])C([H])(N=C(N([H])[H])N([H])[H])C([H])(OC([H])(O2)C([H])(OC([H])(O3)C([H])(N([H])C([H])([H])[H])C([H])(O[H])C([H])(O[H])C([H])(C([H])([H])O[H])3)C(O[H])(C([H])=O)C([H])(C([H])([H])[H])2)C([H])(O[H])1	BGC0000724	streptomycin	UCSJYZPVAKXKNQ-HZYVHMACSA-N	C[C@H]1[C@@]([C@H]([C@@H](O1)O[C@@H]2[C@H]([C@@H]([C@H]([C@@H]([C@H]2O)O)N=C(N)N)O)N=C(N)N)O[C@H]3[C@H]([C@@H]([C@H]([C@@H](O3)CO)O)O)NC)(C=O)O
CCMSLIB00000206380	UCSJYZPVAKXKNQ-UHFFFAOYSA-N	[H]N([H])C(N([H])[H])=NC([H])(C([H])(O[H])1)C([H])(O[H])C([H])(N=C(N([H])[H])N([H])[H])C([H])(OC([H])(O2)C([H])(OC([H])(O3)C([H])(N([H])C([H])([H])[H])C([H])(O[H])C([H])(O[H])C([H])(C([H])([H])O[H])3)C(O[H])(C([H])=O)C([H])(C([H])([H])[H])2)C([H])(O[H])1	BGC0000717	streptomycin	UCSJYZPVAKXKNQ-HZYVHMACSA-N	C[C@H]1[C@@]([C@H]([C@@H](O1)O[C@@H]2[C@H]([C@@H]([C@H]([C@@H]([C@H]2O)O)N=C(N)N)O)N=C(N)N)O[C@H]3[C@H]([C@@H]([C@H]([C@@H](O3)CO)O)O)NC)(C=O)O
CCMSLIB00000206380	UCSJYZPVAKXKNQ-UHFFFAOYSA-N	[H]N([H])C(N([H])[H])=NC([H])(C([H])(O[H])1)C([H])(O[H])C([H])(N=C(N([H])[H])N([H])[H])C([H])(OC([H])(O2)C([H])(OC([H])(O3)C([H])(N([H])C([H])([H])[H])C([H])(O[H])C([H])(O[H])C([H])(C([H])([H])O[H])3)C(O[H])(C([H])=O)C([H])(C([H])([H])[H])2)C([H])(O[H])1	BGC0000718	streptomycin	UCSJYZPVAKXKNQ-HZYVHMACSA-N	C[C@H]1[C@@]([C@H]([C@@H](O1)O[C@@H]2[C@H]([C@@H]([C@H]([C@@H]([C@H]2O)O)N=C(N)N)O)N=C(N)N)O[C@H]3[C@H]([C@@H]([C@H]([C@@H](O3)CO)O)O)NC)(C=O)O
CCMSLIB00000206380	UCSJYZPVAKXKNQ-UHFFFAOYSA-N	[H]N([H])C(N([H])[H])=NC([H])(C([H])(O[H])1)C([H])(O[H])C([H])(N=C(N([H])[H])N([H])[H])C([H])(OC([H])(O2)C([H])(OC([H])(O3)C([H])(N([H])C([H])([H])[H])C([H])(O[H])C([H])(O[H])C([H])(C([H])([H])O[H])3)C(O[H])(C([H])=O)C([H])(C([H])([H])[H])2)C([H])(O[H])1	BGC0000724	streptomycin	UCSJYZPVAKXKNQ-HZYVHMACSA-N	C[C@H]1[C@@]([C@H]([C@@H](O1)O[C@@H]2[C@H]([C@@H]([C@H]([C@@H]([C@H]2O)O)N=C(N)N)O)N=C(N)N)O[C@H]3[C@H]([C@@H]([C@H]([C@@H](O3)CO)O)O)NC)(C=O)O
CCMSLIB00000206381	UCSJYZPVAKXKNQ-UHFFFAOYSA-N	[H]N([H])C(N([H])[H])=NC([H])(C([H])(O[H])1)C([H])(O[H])C([H])(N=C(N([H])[H])N([H])[H])C([H])(OC([H])(O2)C([H])(OC([H])(O3)C([H])(N([H])C([H])([H])[H])C([H])(O[H])C([H])(O[H])C([H])(C([H])([H])O[H])3)C(O[H])(C([H])=O)C([H])(C([H])([H])[H])2)C([H])(O[H])1	BGC0000717	streptomycin	UCSJYZPVAKXKNQ-HZYVHMACSA-N	C[C@H]1[C@@]([C@H]([C@@H](O1)O[C@@H]2[C@H]([C@@H]([C@H]([C@@H]([C@H]2O)O)N=C(N)N)O)N=C(N)N)O[C@H]3[C@H]([C@@H]([C@H]([C@@H](O3)CO)O)O)NC)(C=O)O
CCMSLIB00000206381	UCSJYZPVAKXKNQ-UHFFFAOYSA-N	[H]N([H])C(N([H])[H])=NC([H])(C([H])(O[H])1)C([H])(O[H])C([H])(N=C(N([H])[H])N([H])[H])C([H])(OC([H])(O2)C([H])(OC([H])(O3)C([H])(N([H])C([H])([H])[H])C([H])(O[H])C([H])(O[H])C([H])(C([H])([H])O[H])3)C(O[H])(C([H])=O)C([H])(C([H])([H])[H])2)C([H])(O[H])1	BGC0000718	streptomycin	UCSJYZPVAKXKNQ-HZYVHMACSA-N	C[C@H]1[C@@]([C@H]([C@@H](O1)O[C@@H]2[C@H]([C@@H]([C@H]([C@@H]([C@H]2O)O)N=C(N)N)O)N=C(N)N)O[C@H]3[C@H]([C@@H]([C@H]([C@@H](O3)CO)O)O)NC)(C=O)O
CCMSLIB00000206381	UCSJYZPVAKXKNQ-UHFFFAOYSA-N	[H]N([H])C(N([H])[H])=NC([H])(C([H])(O[H])1)C([H])(O[H])C([H])(N=C(N([H])[H])N([H])[H])C([H])(OC([H])(O2)C([H])(OC([H])(O3)C([H])(N([H])C([H])([H])[H])C([H])(O[H])C([H])(O[H])C([H])(C([H])([H])O[H])3)C(O[H])(C([H])=O)C([H])(C([H])([H])[H])2)C([H])(O[H])1	BGC0000724	streptomycin	UCSJYZPVAKXKNQ-HZYVHMACSA-N	C[C@H]1[C@@]([C@H]([C@@H](O1)O[C@@H]2[C@H]([C@@H]([C@H]([C@@H]([C@H]2O)O)N=C(N)N)O)N=C(N)N)O[C@H]3[C@H]([C@@H]([C@H]([C@@H](O3)CO)O)O)NC)(C=O)O
CCMSLIB00000207328	ULGZDMOVFRHVEP-RWJQBGPGSA-N	CC[C@@H]1[C@@]([C@@H]([C@H](C(=O)[C@@H](C[C@@]([C@@H]([C@H]([C@@H]([C@H](C(=O)O1)C)O[C@H]2C[C@@]([C@H]([C@@H](O2)C)O)(C)OC)C)O[C@H]3[C@@H]([C@H](C[C@H](O3)C)N(C)C)O)(C)O)C)C)O)(C)O	BGC0000054	erythromycin	ULGZDMOVFRHVEP-RWJQBGPGSA-N	CC[C@@H]1[C@@]([C@@H]([C@H](C(=O)[C@@H](C[C@@]([C@@H]([C@H]([C@@H]([C@H](C(=O)O1)C)O[C@H]2C[C@@]([C@H]([C@@H](O2)C)O)(C)OC)C)O[C@H]3[C@@H]([C@H](C[C@H](O3)C)N(C)C)O)(C)O)C)C)O)(C)O
CCMSLIB00000207328	ULGZDMOVFRHVEP-RWJQBGPGSA-N	CC[C@@H]1[C@@]([C@@H]([C@H](C(=O)[C@@H](C[C@@]([C@@H]([C@H]([C@@H]([C@H](C(=O)O1)C)O[C@H]2C[C@@]([C@H]([C@@H](O2)C)O)(C)OC)C)O[C@H]3[C@@H]([C@H](C[C@H](O3)C)N(C)C)O)(C)O)C)C)O)(C)O	BGC0000055	Erythromycin A	ULGZDMOVFRHVEP-RWJQBGPGSA-N	CC[C@@H]1[C@@]([C@@H]([C@H](C(=O)[C@@H](C[C@@]([C@@H]([C@H]([C@@H]([C@H](C(=O)O1)C)O[C@H]2C[C@@]([C@H]([C@@H](O2)C)O)(C)OC)C)O[C@H]3[C@@H]([C@H](C[C@H](O3)C)N(C)C)O)(C)O)C)C)O)(C)O
CCMSLIB00000207329	ULGZDMOVFRHVEP-RWJQBGPGSA-N	CC[C@@H]1[C@@]([C@@H]([C@H](C(=O)[C@@H](C[C@@]([C@@H]([C@H]([C@@H]([C@H](C(=O)O1)C)O[C@H]2C[C@@]([C@H]([C@@H](O2)C)O)(C)OC)C)O[C@H]3[C@@H]([C@H](C[C@H](O3)C)N(C)C)O)(C)O)C)C)O)(C)O	BGC0000054	erythromycin	ULGZDMOVFRHVEP-RWJQBGPGSA-N	CC[C@@H]1[C@@]([C@@H]([C@H](C(=O)[C@@H](C[C@@]([C@@H]([C@H]([C@@H]([C@H](C(=O)O1)C)O[C@H]2C[C@@]([C@H]([C@@H](O2)C)O)(C)OC)C)O[C@H]3[C@@H]([C@H](C[C@H](O3)C)N(C)C)O)(C)O)C)C)O)(C)O
CCMSLIB00000207329	ULGZDMOVFRHVEP-RWJQBGPGSA-N	CC[C@@H]1[C@@]([C@@H]([C@H](C(=O)[C@@H](C[C@@]([C@@H]([C@H]([C@@H]([C@H](C(=O)O1)C)O[C@H]2C[C@@]([C@H]([C@@H](O2)C)O)(C)OC)C)O[C@H]3[C@@H]([C@H](C[C@H](O3)C)N(C)C)O)(C)O)C)C)O)(C)O	BGC0000055	Erythromycin A	ULGZDMOVFRHVEP-RWJQBGPGSA-N	CC[C@@H]1[C@@]([C@@H]([C@H](C(=O)[C@@H](C[C@@]([C@@H]([C@H]([C@@H]([C@H](C(=O)O1)C)O[C@H]2C[C@@]([C@H]([C@@H](O2)C)O)(C)OC)C)O[C@H]3[C@@H]([C@H](C[C@H](O3)C)N(C)C)O)(C)O)C)C)O)(C)O
CCMSLIB00000207330	ULGZDMOVFRHVEP-RWJQBGPGSA-N	CC[C@@H]1[C@@]([C@@H]([C@H](C(=O)[C@@H](C[C@@]([C@@H]([C@H]([C@@H]([C@H](C(=O)O1)C)O[C@H]2C[C@@]([C@H]([C@@H](O2)C)O)(C)OC)C)O[C@H]3[C@@H]([C@H](C[C@H](O3)C)N(C)C)O)(C)O)C)C)O)(C)O	BGC0000054	erythromycin	ULGZDMOVFRHVEP-RWJQBGPGSA-N	CC[C@@H]1[C@@]([C@@H]([C@H](C(=O)[C@@H](C[C@@]([C@@H]([C@H]([C@@H]([C@H](C(=O)O1)C)O[C@H]2C[C@@]([C@H]([C@@H](O2)C)O)(C)OC)C)O[C@H]3[C@@H]([C@H](C[C@H](O3)C)N(C)C)O)(C)O)C)C)O)(C)O
CCMSLIB00000207330	ULGZDMOVFRHVEP-RWJQBGPGSA-N	CC[C@@H]1[C@@]([C@@H]([C@H](C(=O)[C@@H](C[C@@]([C@@H]([C@H]([C@@H]([C@H](C(=O)O1)C)O[C@H]2C[C@@]([C@H]([C@@H](O2)C)O)(C)OC)C)O[C@H]3[C@@H]([C@H](C[C@H](O3)C)N(C)C)O)(C)O)C)C)O)(C)O	BGC0000055	Erythromycin A	ULGZDMOVFRHVEP-RWJQBGPGSA-N	CC[C@@H]1[C@@]([C@@H]([C@H](C(=O)[C@@H](C[C@@]([C@@H]([C@H]([C@@H]([C@H](C(=O)O1)C)O[C@H]2C[C@@]([C@H]([C@@H](O2)C)O)(C)OC)C)O[C@H]3[C@@H]([C@H](C[C@H](O3)C)N(C)C)O)(C)O)C)C)O)(C)O
CCMSLIB00000207331	ULGZDMOVFRHVEP-RWJQBGPGSA-N	CC[C@@H]1[C@@]([C@@H]([C@H](C(=O)[C@@H](C[C@@]([C@@H]([C@H]([C@@H]([C@H](C(=O)O1)C)O[C@H]2C[C@@]([C@H]([C@@H](O2)C)O)(C)OC)C)O[C@H]3[C@@H]([C@H](C[C@H](O3)C)N(C)C)O)(C)O)C)C)O)(C)O	BGC0000054	erythromycin	ULGZDMOVFRHVEP-RWJQBGPGSA-N	CC[C@@H]1[C@@]([C@@H]([C@H](C(=O)[C@@H](C[C@@]([C@@H]([C@H]([C@@H]([C@H](C(=O)O1)C)O[C@H]2C[C@@]([C@H]([C@@H](O2)C)O)(C)OC)C)O[C@H]3[C@@H]([C@H](C[C@H](O3)C)N(C)C)O)(C)O)C)C)O)(C)O
CCMSLIB00000207331	ULGZDMOVFRHVEP-RWJQBGPGSA-N	CC[C@@H]1[C@@]([C@@H]([C@H](C(=O)[C@@H](C[C@@]([C@@H]([C@H]([C@@H]([C@H](C(=O)O1)C)O[C@H]2C[C@@]([C@H]([C@@H](O2)C)O)(C)OC)C)O[C@H]3[C@@H]([C@H](C[C@H](O3)C)N(C)C)O)(C)O)C)C)O)(C)O	BGC0000055	Erythromycin A	ULGZDMOVFRHVEP-RWJQBGPGSA-N	CC[C@@H]1[C@@]([C@@H]([C@H](C(=O)[C@@H](C[C@@]([C@@H]([C@H]([C@@H]([C@H](C(=O)O1)C)O[C@H]2C[C@@]([C@H]([C@@H](O2)C)O)(C)OC)C)O[C@H]3[C@@H]([C@H](C[C@H](O3)C)N(C)C)O)(C)O)C)C)O)(C)O
CCMSLIB00000207332	ULGZDMOVFRHVEP-RWJQBGPGSA-N	CC[C@@H]1[C@@]([C@@H]([C@H](C(=O)[C@@H](C[C@@]([C@@H]([C@H]([C@@H]([C@H](C(=O)O1)C)O[C@H]2C[C@@]([C@H]([C@@H](O2)C)O)(C)OC)C)O[C@H]3[C@@H]([C@H](C[C@H](O3)C)N(C)C)O)(C)O)C)C)O)(C)O	BGC0000054	erythromycin	ULGZDMOVFRHVEP-RWJQBGPGSA-N	CC[C@@H]1[C@@]([C@@H]([C@H](C(=O)[C@@H](C[C@@]([C@@H]([C@H]([C@@H]([C@H](C(=O)O1)C)O[C@H]2C[C@@]([C@H]([C@@H](O2)C)O)(C)OC)C)O[C@H]3[C@@H]([C@H](C[C@H](O3)C)N(C)C)O)(C)O)C)C)O)(C)O
CCMSLIB00000207332	ULGZDMOVFRHVEP-RWJQBGPGSA-N	CC[C@@H]1[C@@]([C@@H]([C@H](C(=O)[C@@H](C[C@@]([C@@H]([C@H]([C@@H]([C@H](C(=O)O1)C)O[C@H]2C[C@@]([C@H]([C@@H](O2)C)O)(C)OC)C)O[C@H]3[C@@H]([C@H](C[C@H](O3)C)N(C)C)O)(C)O)C)C)O)(C)O	BGC0000055	Erythromycin A	ULGZDMOVFRHVEP-RWJQBGPGSA-N	CC[C@@H]1[C@@]([C@@H]([C@H](C(=O)[C@@H](C[C@@]([C@@H]([C@H]([C@@H]([C@H](C(=O)O1)C)O[C@H]2C[C@@]([C@H]([C@@H](O2)C)O)(C)OC)C)O[C@H]3[C@@H]([C@H](C[C@H](O3)C)N(C)C)O)(C)O)C)C)O)(C)O
CCMSLIB00000207333	ULGZDMOVFRHVEP-RWJQBGPGSA-N	CC[C@@H]1[C@@]([C@@H]([C@H](C(=O)[C@@H](C[C@@]([C@@H]([C@H]([C@@H]([C@H](C(=O)O1)C)O[C@H]2C[C@@]([C@H]([C@@H](O2)C)O)(C)OC)C)O[C@H]3[C@@H]([C@H](C[C@H](O3)C)N(C)C)O)(C)O)C)C)O)(C)O	BGC0000054	erythromycin	ULGZDMOVFRHVEP-RWJQBGPGSA-N	CC[C@@H]1[C@@]([C@@H]([C@H](C(=O)[C@@H](C[C@@]([C@@H]([C@H]([C@@H]([C@H](C(=O)O1)C)O[C@H]2C[C@@]([C@H]([C@@H](O2)C)O)(C)OC)C)O[C@H]3[C@@H]([C@H](C[C@H](O3)C)N(C)C)O)(C)O)C)C)O)(C)O
CCMSLIB00000207333	ULGZDMOVFRHVEP-RWJQBGPGSA-N	CC[C@@H]1[C@@]([C@@H]([C@H](C(=O)[C@@H](C[C@@]([C@@H]([C@H]([C@@H]([C@H](C(=O)O1)C)O[C@H]2C[C@@]([C@H]([C@@H](O2)C)O)(C)OC)C)O[C@H]3[C@@H]([C@H](C[C@H](O3)C)N(C)C)O)(C)O)C)C)O)(C)O	BGC0000055	Erythromycin A	ULGZDMOVFRHVEP-RWJQBGPGSA-N	CC[C@@H]1[C@@]([C@@H]([C@H](C(=O)[C@@H](C[C@@]([C@@H]([C@H]([C@@H]([C@H](C(=O)O1)C)O[C@H]2C[C@@]([C@H]([C@@H](O2)C)O)(C)OC)C)O[C@H]3[C@@H]([C@H](C[C@H](O3)C)N(C)C)O)(C)O)C)C)O)(C)O
CCMSLIB00000207334	ULGZDMOVFRHVEP-RWJQBGPGSA-N	CC[C@@H]1[C@@]([C@@H]([C@H](C(=O)[C@@H](C[C@@]([C@@H]([C@H]([C@@H]([C@H](C(=O)O1)C)O[C@H]2C[C@@]([C@H]([C@@H](O2)C)O)(C)OC)C)O[C@H]3[C@@H]([C@H](C[C@H](O3)C)N(C)C)O)(C)O)C)C)O)(C)O	BGC0000054	erythromycin	ULGZDMOVFRHVEP-RWJQBGPGSA-N	CC[C@@H]1[C@@]([C@@H]([C@H](C(=O)[C@@H](C[C@@]([C@@H]([C@H]([C@@H]([C@H](C(=O)O1)C)O[C@H]2C[C@@]([C@H]([C@@H](O2)C)O)(C)OC)C)O[C@H]3[C@@H]([C@H](C[C@H](O3)C)N(C)C)O)(C)O)C)C)O)(C)O
CCMSLIB00000207334	ULGZDMOVFRHVEP-RWJQBGPGSA-N	CC[C@@H]1[C@@]([C@@H]([C@H](C(=O)[C@@H](C[C@@]([C@@H]([C@H]([C@@H]([C@H](C(=O)O1)C)O[C@H]2C[C@@]([C@H]([C@@H](O2)C)O)(C)OC)C)O[C@H]3[C@@H]([C@H](C[C@H](O3)C)N(C)C)O)(C)O)C)C)O)(C)O	BGC0000055	Erythromycin A	ULGZDMOVFRHVEP-RWJQBGPGSA-N	CC[C@@H]1[C@@]([C@@H]([C@H](C(=O)[C@@H](C[C@@]([C@@H]([C@H]([C@@H]([C@H](C(=O)O1)C)O[C@H]2C[C@@]([C@H]([C@@H](O2)C)O)(C)OC)C)O[C@H]3[C@@H]([C@H](C[C@H](O3)C)N(C)C)O)(C)O)C)C)O)(C)O
CCMSLIB00000207335	ULGZDMOVFRHVEP-RWJQBGPGSA-N	CC[C@@H]1[C@@]([C@@H]([C@H](C(=O)[C@@H](C[C@@]([C@@H]([C@H]([C@@H]([C@H](C(=O)O1)C)O[C@H]2C[C@@]([C@H]([C@@H](O2)C)O)(C)OC)C)O[C@H]3[C@@H]([C@H](C[C@H](O3)C)N(C)C)O)(C)O)C)C)O)(C)O	BGC0000054	erythromycin	ULGZDMOVFRHVEP-RWJQBGPGSA-N	CC[C@@H]1[C@@]([C@@H]([C@H](C(=O)[C@@H](C[C@@]([C@@H]([C@H]([C@@H]([C@H](C(=O)O1)C)O[C@H]2C[C@@]([C@H]([C@@H](O2)C)O)(C)OC)C)O[C@H]3[C@@H]([C@H](C[C@H](O3)C)N(C)C)O)(C)O)C)C)O)(C)O
CCMSLIB00000207335	ULGZDMOVFRHVEP-RWJQBGPGSA-N	CC[C@@H]1[C@@]([C@@H]([C@H](C(=O)[C@@H](C[C@@]([C@@H]([C@H]([C@@H]([C@H](C(=O)O1)C)O[C@H]2C[C@@]([C@H]([C@@H](O2)C)O)(C)OC)C)O[C@H]3[C@@H]([C@H](C[C@H](O3)C)N(C)C)O)(C)O)C)C)O)(C)O	BGC0000055	Erythromycin A	ULGZDMOVFRHVEP-RWJQBGPGSA-N	CC[C@@H]1[C@@]([C@@H]([C@H](C(=O)[C@@H](C[C@@]([C@@H]([C@H]([C@@H]([C@H](C(=O)O1)C)O[C@H]2C[C@@]([C@H]([C@@H](O2)C)O)(C)OC)C)O[C@H]3[C@@H]([C@H](C[C@H](O3)C)N(C)C)O)(C)O)C)C)O)(C)O
CCMSLIB00000207336	ULGZDMOVFRHVEP-RWJQBGPGSA-N	CC[C@@H]1[C@@]([C@@H]([C@H](C(=O)[C@@H](C[C@@]([C@@H]([C@H]([C@@H]([C@H](C(=O)O1)C)O[C@H]2C[C@@]([C@H]([C@@H](O2)C)O)(C)OC)C)O[C@H]3[C@@H]([C@H](C[C@H](O3)C)N(C)C)O)(C)O)C)C)O)(C)O	BGC0000054	erythromycin	ULGZDMOVFRHVEP-RWJQBGPGSA-N	CC[C@@H]1[C@@]([C@@H]([C@H](C(=O)[C@@H](C[C@@]([C@@H]([C@H]([C@@H]([C@H](C(=O)O1)C)O[C@H]2C[C@@]([C@H]([C@@H](O2)C)O)(C)OC)C)O[C@H]3[C@@H]([C@H](C[C@H](O3)C)N(C)C)O)(C)O)C)C)O)(C)O
CCMSLIB00000207336	ULGZDMOVFRHVEP-RWJQBGPGSA-N	CC[C@@H]1[C@@]([C@@H]([C@H](C(=O)[C@@H](C[C@@]([C@@H]([C@H]([C@@H]([C@H](C(=O)O1)C)O[C@H]2C[C@@]([C@H]([C@@H](O2)C)O)(C)OC)C)O[C@H]3[C@@H]([C@H](C[C@H](O3)C)N(C)C)O)(C)O)C)C)O)(C)O	BGC0000055	Erythromycin A	ULGZDMOVFRHVEP-RWJQBGPGSA-N	CC[C@@H]1[C@@]([C@@H]([C@H](C(=O)[C@@H](C[C@@]([C@@H]([C@H]([C@@H]([C@H](C(=O)O1)C)O[C@H]2C[C@@]([C@H]([C@@H](O2)C)O)(C)OC)C)O[C@H]3[C@@H]([C@H](C[C@H](O3)C)N(C)C)O)(C)O)C)C)O)(C)O
CCMSLIB00000207337	ULGZDMOVFRHVEP-RWJQBGPGSA-N	CC[C@@H]1[C@@]([C@@H]([C@H](C(=O)[C@@H](C[C@@]([C@@H]([C@H]([C@@H]([C@H](C(=O)O1)C)O[C@H]2C[C@@]([C@H]([C@@H](O2)C)O)(C)OC)C)O[C@H]3[C@@H]([C@H](C[C@H](O3)C)N(C)C)O)(C)O)C)C)O)(C)O	BGC0000054	erythromycin	ULGZDMOVFRHVEP-RWJQBGPGSA-N	CC[C@@H]1[C@@]([C@@H]([C@H](C(=O)[C@@H](C[C@@]([C@@H]([C@H]([C@@H]([C@H](C(=O)O1)C)O[C@H]2C[C@@]([C@H]([C@@H](O2)C)O)(C)OC)C)O[C@H]3[C@@H]([C@H](C[C@H](O3)C)N(C)C)O)(C)O)C)C)O)(C)O
CCMSLIB00000207337	ULGZDMOVFRHVEP-RWJQBGPGSA-N	CC[C@@H]1[C@@]([C@@H]([C@H](C(=O)[C@@H](C[C@@]([C@@H]([C@H]([C@@H]([C@H](C(=O)O1)C)O[C@H]2C[C@@]([C@H]([C@@H](O2)C)O)(C)OC)C)O[C@H]3[C@@H]([C@H](C[C@H](O3)C)N(C)C)O)(C)O)C)C)O)(C)O	BGC0000055	Erythromycin A	ULGZDMOVFRHVEP-RWJQBGPGSA-N	CC[C@@H]1[C@@]([C@@H]([C@H](C(=O)[C@@H](C[C@@]([C@@H]([C@H]([C@@H]([C@H](C(=O)O1)C)O[C@H]2C[C@@]([C@H]([C@@H](O2)C)O)(C)OC)C)O[C@H]3[C@@H]([C@H](C[C@H](O3)C)N(C)C)O)(C)O)C)C)O)(C)O
CCMSLIB00000207338	ULGZDMOVFRHVEP-RWJQBGPGSA-N	CC[C@@H]1[C@@]([C@@H]([C@H](C(=O)[C@@H](C[C@@]([C@@H]([C@H]([C@@H]([C@H](C(=O)O1)C)O[C@H]2C[C@@]([C@H]([C@@H](O2)C)O)(C)OC)C)O[C@H]3[C@@H]([C@H](C[C@H](O3)C)N(C)C)O)(C)O)C)C)O)(C)O	BGC0000054	erythromycin	ULGZDMOVFRHVEP-RWJQBGPGSA-N	CC[C@@H]1[C@@]([C@@H]([C@H](C(=O)[C@@H](C[C@@]([C@@H]([C@H]([C@@H]([C@H](C(=O)O1)C)O[C@H]2C[C@@]([C@H]([C@@H](O2)C)O)(C)OC)C)O[C@H]3[C@@H]([C@H](C[C@H](O3)C)N(C)C)O)(C)O)C)C)O)(C)O
CCMSLIB00000207338	ULGZDMOVFRHVEP-RWJQBGPGSA-N	CC[C@@H]1[C@@]([C@@H]([C@H](C(=O)[C@@H](C[C@@]([C@@H]([C@H]([C@@H]([C@H](C(=O)O1)C)O[C@H]2C[C@@]([C@H]([C@@H](O2)C)O)(C)OC)C)O[C@H]3[C@@H]([C@H](C[C@H](O3)C)N(C)C)O)(C)O)C)C)O)(C)O	BGC0000055	Erythromycin A	ULGZDMOVFRHVEP-RWJQBGPGSA-N	CC[C@@H]1[C@@]([C@@H]([C@H](C(=O)[C@@H](C[C@@]([C@@H]([C@H]([C@@H]([C@H](C(=O)O1)C)O[C@H]2C[C@@]([C@H]([C@@H](O2)C)O)(C)OC)C)O[C@H]3[C@@H]([C@H](C[C@H](O3)C)N(C)C)O)(C)O)C)C)O)(C)O
CCMSLIB00000207339	ULGZDMOVFRHVEP-RWJQBGPGSA-N	CC[C@@H]1[C@@]([C@@H]([C@H](C(=O)[C@@H](C[C@@]([C@@H]([C@H]([C@@H]([C@H](C(=O)O1)C)O[C@H]2C[C@@]([C@H]([C@@H](O2)C)O)(C)OC)C)O[C@H]3[C@@H]([C@H](C[C@H](O3)C)N(C)C)O)(C)O)C)C)O)(C)O	BGC0000054	erythromycin	ULGZDMOVFRHVEP-RWJQBGPGSA-N	CC[C@@H]1[C@@]([C@@H]([C@H](C(=O)[C@@H](C[C@@]([C@@H]([C@H]([C@@H]([C@H](C(=O)O1)C)O[C@H]2C[C@@]([C@H]([C@@H](O2)C)O)(C)OC)C)O[C@H]3[C@@H]([C@H](C[C@H](O3)C)N(C)C)O)(C)O)C)C)O)(C)O
CCMSLIB00000207339	ULGZDMOVFRHVEP-RWJQBGPGSA-N	CC[C@@H]1[C@@]([C@@H]([C@H](C(=O)[C@@H](C[C@@]([C@@H]([C@H]([C@@H]([C@H](C(=O)O1)C)O[C@H]2C[C@@]([C@H]([C@@H](O2)C)O)(C)OC)C)O[C@H]3[C@@H]([C@H](C[C@H](O3)C)N(C)C)O)(C)O)C)C)O)(C)O	BGC0000055	Erythromycin A	ULGZDMOVFRHVEP-RWJQBGPGSA-N	CC[C@@H]1[C@@]([C@@H]([C@H](C(=O)[C@@H](C[C@@]([C@@H]([C@H]([C@@H]([C@H](C(=O)O1)C)O[C@H]2C[C@@]([C@H]([C@@H](O2)C)O)(C)OC)C)O[C@H]3[C@@H]([C@H](C[C@H](O3)C)N(C)C)O)(C)O)C)C)O)(C)O
CCMSLIB00000207340	ULGZDMOVFRHVEP-RWJQBGPGSA-N	CC[C@@H]1[C@@]([C@@H]([C@H](C(=O)[C@@H](C[C@@]([C@@H]([C@H]([C@@H]([C@H](C(=O)O1)C)O[C@H]2C[C@@]([C@H]([C@@H](O2)C)O)(C)OC)C)O[C@H]3[C@@H]([C@H](C[C@H](O3)C)N(C)C)O)(C)O)C)C)O)(C)O	BGC0000054	erythromycin	ULGZDMOVFRHVEP-RWJQBGPGSA-N	CC[C@@H]1[C@@]([C@@H]([C@H](C(=O)[C@@H](C[C@@]([C@@H]([C@H]([C@@H]([C@H](C(=O)O1)C)O[C@H]2C[C@@]([C@H]([C@@H](O2)C)O)(C)OC)C)O[C@H]3[C@@H]([C@H](C[C@H](O3)C)N(C)C)O)(C)O)C)C)O)(C)O
CCMSLIB00000207340	ULGZDMOVFRHVEP-RWJQBGPGSA-N	CC[C@@H]1[C@@]([C@@H]([C@H](C(=O)[C@@H](C[C@@]([C@@H]([C@H]([C@@H]([C@H](C(=O)O1)C)O[C@H]2C[C@@]([C@H]([C@@H](O2)C)O)(C)OC)C)O[C@H]3[C@@H]([C@H](C[C@H](O3)C)N(C)C)O)(C)O)C)C)O)(C)O	BGC0000055	Erythromycin A	ULGZDMOVFRHVEP-RWJQBGPGSA-N	CC[C@@H]1[C@@]([C@@H]([C@H](C(=O)[C@@H](C[C@@]([C@@H]([C@H]([C@@H]([C@H](C(=O)O1)C)O[C@H]2C[C@@]([C@H]([C@@H](O2)C)O)(C)OC)C)O[C@H]3[C@@H]([C@H](C[C@H](O3)C)N(C)C)O)(C)O)C)C)O)(C)O
CCMSLIB00000207341	ULGZDMOVFRHVEP-RWJQBGPGSA-N	CC[C@@H]1[C@@]([C@@H]([C@H](C(=O)[C@@H](C[C@@]([C@@H]([C@H]([C@@H]([C@H](C(=O)O1)C)O[C@H]2C[C@@]([C@H]([C@@H](O2)C)O)(C)OC)C)O[C@H]3[C@@H]([C@H](C[C@H](O3)C)N(C)C)O)(C)O)C)C)O)(C)O	BGC0000054	erythromycin	ULGZDMOVFRHVEP-RWJQBGPGSA-N	CC[C@@H]1[C@@]([C@@H]([C@H](C(=O)[C@@H](C[C@@]([C@@H]([C@H]([C@@H]([C@H](C(=O)O1)C)O[C@H]2C[C@@]([C@H]([C@@H](O2)C)O)(C)OC)C)O[C@H]3[C@@H]([C@H](C[C@H](O3)C)N(C)C)O)(C)O)C)C)O)(C)O
CCMSLIB00000207341	ULGZDMOVFRHVEP-RWJQBGPGSA-N	CC[C@@H]1[C@@]([C@@H]([C@H](C(=O)[C@@H](C[C@@]([C@@H]([C@H]([C@@H]([C@H](C(=O)O1)C)O[C@H]2C[C@@]([C@H]([C@@H](O2)C)O)(C)OC)C)O[C@H]3[C@@H]([C@H](C[C@H](O3)C)N(C)C)O)(C)O)C)C)O)(C)O	BGC0000055	Erythromycin A	ULGZDMOVFRHVEP-RWJQBGPGSA-N	CC[C@@H]1[C@@]([C@@H]([C@H](C(=O)[C@@H](C[C@@]([C@@H]([C@H]([C@@H]([C@H](C(=O)O1)C)O[C@H]2C[C@@]([C@H]([C@@H](O2)C)O)(C)OC)C)O[C@H]3[C@@H]([C@H](C[C@H](O3)C)N(C)C)O)(C)O)C)C)O)(C)O
CCMSLIB00000211241	HPNSFSBZBAHARI-RUDMXATFSA-N	c12c(c(c(C\C=C(\CCC(O)=O)C)c(c1C)OC)O)C(=O)OC2	BGC0000104	Mycophenolic acid	HPNSFSBZBAHARI-RUDMXATFSA-N	COC1=C(C\C=C(/C)CCC(O)=O)C(O)=C2C(=O)OCC2=C1C
CCMSLIB00000211241	HPNSFSBZBAHARI-RUDMXATFSA-N	c12c(c(c(C\C=C(\CCC(O)=O)C)c(c1C)OC)O)C(=O)OC2	BGC0001677	mycophenolic acid	HPNSFSBZBAHARI-RUDMXATFSA-N	COC1=C(C\C=C(/C)CCC(O)=O)C(O)=C2C(=O)OCC2=C1C
CCMSLIB00000211243	HPNSFSBZBAHARI-RUDMXATFSA-N	c12c(c(c(C\C=C(\CCC(O)=O)C)c(c1C)OC)O)C(=O)OC2	BGC0000104	Mycophenolic acid	HPNSFSBZBAHARI-RUDMXATFSA-N	COC1=C(C\C=C(/C)CCC(O)=O)C(O)=C2C(=O)OCC2=C1C
CCMSLIB00000211243	HPNSFSBZBAHARI-RUDMXATFSA-N	c12c(c(c(C\C=C(\CCC(O)=O)C)c(c1C)OC)O)C(=O)OC2	BGC0001677	mycophenolic acid	HPNSFSBZBAHARI-RUDMXATFSA-N	COC1=C(C\C=C(/C)CCC(O)=O)C(O)=C2C(=O)OCC2=C1C
CCMSLIB00000211245	HPNSFSBZBAHARI-RUDMXATFSA-N	c12c(c(c(C\C=C(\CCC(O)=O)C)c(c1C)OC)O)C(=O)OC2	BGC0000104	Mycophenolic acid	HPNSFSBZBAHARI-RUDMXATFSA-N	COC1=C(C\C=C(/C)CCC(O)=O)C(O)=C2C(=O)OCC2=C1C
CCMSLIB00000211245	HPNSFSBZBAHARI-RUDMXATFSA-N	c12c(c(c(C\C=C(\CCC(O)=O)C)c(c1C)OC)O)C(=O)OC2	BGC0001677	mycophenolic acid	HPNSFSBZBAHARI-RUDMXATFSA-N	COC1=C(C\C=C(/C)CCC(O)=O)C(O)=C2C(=O)OCC2=C1C
CCMSLIB00000211247	HPNSFSBZBAHARI-RUDMXATFSA-N	c12c(c(c(C\C=C(\CCC(O)=O)C)c(c1C)OC)O)C(=O)OC2	BGC0000104	Mycophenolic acid	HPNSFSBZBAHARI-RUDMXATFSA-N	COC1=C(C\C=C(/C)CCC(O)=O)C(O)=C2C(=O)OCC2=C1C
CCMSLIB00000211247	HPNSFSBZBAHARI-RUDMXATFSA-N	c12c(c(c(C\C=C(\CCC(O)=O)C)c(c1C)OC)O)C(=O)OC2	BGC0001677	mycophenolic acid	HPNSFSBZBAHARI-RUDMXATFSA-N	COC1=C(C\C=C(/C)CCC(O)=O)C(O)=C2C(=O)OCC2=C1C
CCMSLIB00000211249	HPNSFSBZBAHARI-RUDMXATFSA-N	c12c(c(c(C\C=C(\CCC(O)=O)C)c(c1C)OC)O)C(=O)OC2	BGC0000104	Mycophenolic acid	HPNSFSBZBAHARI-RUDMXATFSA-N	COC1=C(C\C=C(/C)CCC(O)=O)C(O)=C2C(=O)OCC2=C1C
CCMSLIB00000211249	HPNSFSBZBAHARI-RUDMXATFSA-N	c12c(c(c(C\C=C(\CCC(O)=O)C)c(c1C)OC)O)C(=O)OC2	BGC0001677	mycophenolic acid	HPNSFSBZBAHARI-RUDMXATFSA-N	COC1=C(C\C=C(/C)CCC(O)=O)C(O)=C2C(=O)OCC2=C1C
CCMSLIB00000211251	HPNSFSBZBAHARI-RUDMXATFSA-N	c12c(c(c(C\C=C(\CCC(O)=O)C)c(c1C)OC)O)C(=O)OC2	BGC0000104	Mycophenolic acid	HPNSFSBZBAHARI-RUDMXATFSA-N	COC1=C(C\C=C(/C)CCC(O)=O)C(O)=C2C(=O)OCC2=C1C
CCMSLIB00000211251	HPNSFSBZBAHARI-RUDMXATFSA-N	c12c(c(c(C\C=C(\CCC(O)=O)C)c(c1C)OC)O)C(=O)OC2	BGC0001677	mycophenolic acid	HPNSFSBZBAHARI-RUDMXATFSA-N	COC1=C(C\C=C(/C)CCC(O)=O)C(O)=C2C(=O)OCC2=C1C
CCMSLIB00000211253	HPNSFSBZBAHARI-RUDMXATFSA-N	c12c(c(c(C\C=C(\CCC(O)=O)C)c(c1C)OC)O)C(=O)OC2	BGC0000104	Mycophenolic acid	HPNSFSBZBAHARI-RUDMXATFSA-N	COC1=C(C\C=C(/C)CCC(O)=O)C(O)=C2C(=O)OCC2=C1C
CCMSLIB00000211253	HPNSFSBZBAHARI-RUDMXATFSA-N	c12c(c(c(C\C=C(\CCC(O)=O)C)c(c1C)OC)O)C(=O)OC2	BGC0001677	mycophenolic acid	HPNSFSBZBAHARI-RUDMXATFSA-N	COC1=C(C\C=C(/C)CCC(O)=O)C(O)=C2C(=O)OCC2=C1C
CCMSLIB00000211256	HPNSFSBZBAHARI-RUDMXATFSA-N	c12c(c(c(C\C=C(\CCC(O)=O)C)c(c1C)OC)O)C(=O)OC2	BGC0000104	Mycophenolic acid	HPNSFSBZBAHARI-RUDMXATFSA-N	COC1=C(C\C=C(/C)CCC(O)=O)C(O)=C2C(=O)OCC2=C1C
CCMSLIB00000211256	HPNSFSBZBAHARI-RUDMXATFSA-N	c12c(c(c(C\C=C(\CCC(O)=O)C)c(c1C)OC)O)C(=O)OC2	BGC0001677	mycophenolic acid	HPNSFSBZBAHARI-RUDMXATFSA-N	COC1=C(C\C=C(/C)CCC(O)=O)C(O)=C2C(=O)OCC2=C1C
CCMSLIB00000211258	HPNSFSBZBAHARI-RUDMXATFSA-N	c12c(c(c(C\C=C(\CCC(O)=O)C)c(c1C)OC)O)C(=O)OC2	BGC0000104	Mycophenolic acid	HPNSFSBZBAHARI-RUDMXATFSA-N	COC1=C(C\C=C(/C)CCC(O)=O)C(O)=C2C(=O)OCC2=C1C
CCMSLIB00000211258	HPNSFSBZBAHARI-RUDMXATFSA-N	c12c(c(c(C\C=C(\CCC(O)=O)C)c(c1C)OC)O)C(=O)OC2	BGC0001677	mycophenolic acid	HPNSFSBZBAHARI-RUDMXATFSA-N	COC1=C(C\C=C(/C)CCC(O)=O)C(O)=C2C(=O)OCC2=C1C
CCMSLIB00000211260	HPNSFSBZBAHARI-RUDMXATFSA-N	c12c(c(c(C\C=C(\CCC(O)=O)C)c(c1C)OC)O)C(=O)OC2	BGC0000104	Mycophenolic acid	HPNSFSBZBAHARI-RUDMXATFSA-N	COC1=C(C\C=C(/C)CCC(O)=O)C(O)=C2C(=O)OCC2=C1C
CCMSLIB00000211260	HPNSFSBZBAHARI-RUDMXATFSA-N	c12c(c(c(C\C=C(\CCC(O)=O)C)c(c1C)OC)O)C(=O)OC2	BGC0001677	mycophenolic acid	HPNSFSBZBAHARI-RUDMXATFSA-N	COC1=C(C\C=C(/C)CCC(O)=O)C(O)=C2C(=O)OCC2=C1C
CCMSLIB00000211262	HPNSFSBZBAHARI-RUDMXATFSA-N	c12c(c(c(C\C=C(\CCC(O)=O)C)c(c1C)OC)O)C(=O)OC2	BGC0000104	Mycophenolic acid	HPNSFSBZBAHARI-RUDMXATFSA-N	COC1=C(C\C=C(/C)CCC(O)=O)C(O)=C2C(=O)OCC2=C1C
CCMSLIB00000211262	HPNSFSBZBAHARI-RUDMXATFSA-N	c12c(c(c(C\C=C(\CCC(O)=O)C)c(c1C)OC)O)C(=O)OC2	BGC0001677	mycophenolic acid	HPNSFSBZBAHARI-RUDMXATFSA-N	COC1=C(C\C=C(/C)CCC(O)=O)C(O)=C2C(=O)OCC2=C1C
CCMSLIB00000211264	HPNSFSBZBAHARI-RUDMXATFSA-N	c12c(c(c(C\C=C(\CCC(O)=O)C)c(c1C)OC)O)C(=O)OC2	BGC0000104	Mycophenolic acid	HPNSFSBZBAHARI-RUDMXATFSA-N	COC1=C(C\C=C(/C)CCC(O)=O)C(O)=C2C(=O)OCC2=C1C
CCMSLIB00000211264	HPNSFSBZBAHARI-RUDMXATFSA-N	c12c(c(c(C\C=C(\CCC(O)=O)C)c(c1C)OC)O)C(=O)OC2	BGC0001677	mycophenolic acid	HPNSFSBZBAHARI-RUDMXATFSA-N	COC1=C(C\C=C(/C)CCC(O)=O)C(O)=C2C(=O)OCC2=C1C
CCMSLIB00000211266	HPNSFSBZBAHARI-RUDMXATFSA-N	c12c(c(c(C\C=C(\CCC(O)=O)C)c(c1C)OC)O)C(=O)OC2	BGC0000104	Mycophenolic acid	HPNSFSBZBAHARI-RUDMXATFSA-N	COC1=C(C\C=C(/C)CCC(O)=O)C(O)=C2C(=O)OCC2=C1C
CCMSLIB00000211266	HPNSFSBZBAHARI-RUDMXATFSA-N	c12c(c(c(C\C=C(\CCC(O)=O)C)c(c1C)OC)O)C(=O)OC2	BGC0001677	mycophenolic acid	HPNSFSBZBAHARI-RUDMXATFSA-N	COC1=C(C\C=C(/C)CCC(O)=O)C(O)=C2C(=O)OCC2=C1C
CCMSLIB00000211268	HPNSFSBZBAHARI-RUDMXATFSA-N	c12c(c(c(C\C=C(\CCC(O)=O)C)c(c1C)OC)O)C(=O)OC2	BGC0000104	Mycophenolic acid	HPNSFSBZBAHARI-RUDMXATFSA-N	COC1=C(C\C=C(/C)CCC(O)=O)C(O)=C2C(=O)OCC2=C1C
CCMSLIB00000211268	HPNSFSBZBAHARI-RUDMXATFSA-N	c12c(c(c(C\C=C(\CCC(O)=O)C)c(c1C)OC)O)C(=O)OC2	BGC0001677	mycophenolic acid	HPNSFSBZBAHARI-RUDMXATFSA-N	COC1=C(C\C=C(/C)CCC(O)=O)C(O)=C2C(=O)OCC2=C1C
CCMSLIB00000213053	ZYZCGGRZINLQBL-UHFFFAOYSA-N	CC1C(NC(=O)C(NC(=O)C(C(NC(=O)C(NC(=O)C(NC(=O)C(=C)N(C(=O)CCC(NC1=O)C(=O)O)C)C)CC(C)C)C(=O)O)C)CCCN=C(N)N)C=CC(=CC(C)C(CC2=CC=CC=C2)OC)C	BGC0001015	microcystin	ZYZCGGRZINLQBL-JCGNTXOTSA-N	C[C@H]1[C@@H](NC(=O)[C@@H](NC(=O)[C@H]([C@@H](NC(=O)[C@H](NC(=O)[C@H](NC(=O)C(=C)N(C(=O)CC[C@@H](NC1=O)C(=O)O)C)C)CC(C)C)C(=O)O)C)CCCN=C(N)N)/C=C/C(=C/[C@H](C)[C@H](CC2=CC=CC=C2)OC)/C
CCMSLIB00000213053	ZYZCGGRZINLQBL-UHFFFAOYSA-N	CC1C(NC(=O)C(NC(=O)C(C(NC(=O)C(NC(=O)C(NC(=O)C(=C)N(C(=O)CCC(NC1=O)C(=O)O)C)C)CC(C)C)C(=O)O)C)CCCN=C(N)N)C=CC(=CC(C)C(CC2=CC=CC=C2)OC)C	BGC0001016	microcystin	ZYZCGGRZINLQBL-GWRQVWKTSA-N	C[C@H]1[C@@H](NC(=O)[C@@H](NC(=O)[C@H]([C@@H](NC(=O)[C@@H](NC(=O)[C@H](NC(=O)C(=C)N(C(=O)CC[C@@H](NC1=O)C(=O)O)C)C)CC(C)C)C(=O)O)C)CCCN=C(N)N)/C=C/C(=C/[C@H](C)[C@H](CC2=CC=CC=C2)OC)/C
CCMSLIB00000213053	ZYZCGGRZINLQBL-UHFFFAOYSA-N	CC1C(NC(=O)C(NC(=O)C(C(NC(=O)C(NC(=O)C(NC(=O)C(=C)N(C(=O)CCC(NC1=O)C(=O)O)C)C)CC(C)C)C(=O)O)C)CCCN=C(N)N)C=CC(=CC(C)C(CC2=CC=CC=C2)OC)C	BGC0001017	microcystin LR	ZYZCGGRZINLQBL-GWRQVWKTSA-N	C[C@H]1[C@@H](NC(=O)[C@@H](NC(=O)[C@H]([C@@H](NC(=O)[C@@H](NC(=O)[C@H](NC(=O)C(=C)N(C(=O)CC[C@@H](NC1=O)C(=O)O)C)C)CC(C)C)C(=O)O)C)CCCN=C(N)N)/C=C/C(=C/[C@H](C)[C@H](CC2=CC=CC=C2)OC)/C
CCMSLIB00000213053	ZYZCGGRZINLQBL-UHFFFAOYSA-N	CC1C(NC(=O)C(NC(=O)C(C(NC(=O)C(NC(=O)C(NC(=O)C(=C)N(C(=O)CCC(NC1=O)C(=O)O)C)C)CC(C)C)C(=O)O)C)CCCN=C(N)N)C=CC(=CC(C)C(CC2=CC=CC=C2)OC)C	BGC0001667	microcystin-LR	ZYZCGGRZINLQBL-GWRQVWKTSA-N	C[C@H]1[C@@H](NC(=O)[C@@H](NC(=O)[C@H]([C@@H](NC(=O)[C@@H](NC(=O)[C@H](NC(=O)C(=C)N(C(=O)CC[C@@H](NC1=O)C(=O)O)C)C)CC(C)C)C(=O)O)C)CCCN=C(N)N)/C=C/C(=C/[C@H](C)[C@H](CC2=CC=CC=C2)OC)/C
CCMSLIB00000213055	ZYZCGGRZINLQBL-UHFFFAOYSA-N	CC1C(NC(=O)C(NC(=O)C(C(NC(=O)C(NC(=O)C(NC(=O)C(=C)N(C(=O)CCC(NC1=O)C(=O)O)C)C)CC(C)C)C(=O)O)C)CCCN=C(N)N)C=CC(=CC(C)C(CC2=CC=CC=C2)OC)C	BGC0001015	microcystin	ZYZCGGRZINLQBL-JCGNTXOTSA-N	C[C@H]1[C@@H](NC(=O)[C@@H](NC(=O)[C@H]([C@@H](NC(=O)[C@H](NC(=O)[C@H](NC(=O)C(=C)N(C(=O)CC[C@@H](NC1=O)C(=O)O)C)C)CC(C)C)C(=O)O)C)CCCN=C(N)N)/C=C/C(=C/[C@H](C)[C@H](CC2=CC=CC=C2)OC)/C
CCMSLIB00000213055	ZYZCGGRZINLQBL-UHFFFAOYSA-N	CC1C(NC(=O)C(NC(=O)C(C(NC(=O)C(NC(=O)C(NC(=O)C(=C)N(C(=O)CCC(NC1=O)C(=O)O)C)C)CC(C)C)C(=O)O)C)CCCN=C(N)N)C=CC(=CC(C)C(CC2=CC=CC=C2)OC)C	BGC0001016	microcystin	ZYZCGGRZINLQBL-GWRQVWKTSA-N	C[C@H]1[C@@H](NC(=O)[C@@H](NC(=O)[C@H]([C@@H](NC(=O)[C@@H](NC(=O)[C@H](NC(=O)C(=C)N(C(=O)CC[C@@H](NC1=O)C(=O)O)C)C)CC(C)C)C(=O)O)C)CCCN=C(N)N)/C=C/C(=C/[C@H](C)[C@H](CC2=CC=CC=C2)OC)/C
CCMSLIB00000213055	ZYZCGGRZINLQBL-UHFFFAOYSA-N	CC1C(NC(=O)C(NC(=O)C(C(NC(=O)C(NC(=O)C(NC(=O)C(=C)N(C(=O)CCC(NC1=O)C(=O)O)C)C)CC(C)C)C(=O)O)C)CCCN=C(N)N)C=CC(=CC(C)C(CC2=CC=CC=C2)OC)C	BGC0001017	microcystin LR	ZYZCGGRZINLQBL-GWRQVWKTSA-N	C[C@H]1[C@@H](NC(=O)[C@@H](NC(=O)[C@H]([C@@H](NC(=O)[C@@H](NC(=O)[C@H](NC(=O)C(=C)N(C(=O)CC[C@@H](NC1=O)C(=O)O)C)C)CC(C)C)C(=O)O)C)CCCN=C(N)N)/C=C/C(=C/[C@H](C)[C@H](CC2=CC=CC=C2)OC)/C
CCMSLIB00000213055	ZYZCGGRZINLQBL-UHFFFAOYSA-N	CC1C(NC(=O)C(NC(=O)C(C(NC(=O)C(NC(=O)C(NC(=O)C(=C)N(C(=O)CCC(NC1=O)C(=O)O)C)C)CC(C)C)C(=O)O)C)CCCN=C(N)N)C=CC(=CC(C)C(CC2=CC=CC=C2)OC)C	BGC0001667	microcystin-LR	ZYZCGGRZINLQBL-GWRQVWKTSA-N	C[C@H]1[C@@H](NC(=O)[C@@H](NC(=O)[C@H]([C@@H](NC(=O)[C@@H](NC(=O)[C@H](NC(=O)C(=C)N(C(=O)CC[C@@H](NC1=O)C(=O)O)C)C)CC(C)C)C(=O)O)C)CCCN=C(N)N)/C=C/C(=C/[C@H](C)[C@H](CC2=CC=CC=C2)OC)/C
CCMSLIB00000213057	ZYZCGGRZINLQBL-UHFFFAOYSA-N	CC1C(NC(=O)C(NC(=O)C(C(NC(=O)C(NC(=O)C(NC(=O)C(=C)N(C(=O)CCC(NC1=O)C(=O)O)C)C)CC(C)C)C(=O)O)C)CCCN=C(N)N)C=CC(=CC(C)C(CC2=CC=CC=C2)OC)C	BGC0001015	microcystin	ZYZCGGRZINLQBL-JCGNTXOTSA-N	C[C@H]1[C@@H](NC(=O)[C@@H](NC(=O)[C@H]([C@@H](NC(=O)[C@H](NC(=O)[C@H](NC(=O)C(=C)N(C(=O)CC[C@@H](NC1=O)C(=O)O)C)C)CC(C)C)C(=O)O)C)CCCN=C(N)N)/C=C/C(=C/[C@H](C)[C@H](CC2=CC=CC=C2)OC)/C
CCMSLIB00000213057	ZYZCGGRZINLQBL-UHFFFAOYSA-N	CC1C(NC(=O)C(NC(=O)C(C(NC(=O)C(NC(=O)C(NC(=O)C(=C)N(C(=O)CCC(NC1=O)C(=O)O)C)C)CC(C)C)C(=O)O)C)CCCN=C(N)N)C=CC(=CC(C)C(CC2=CC=CC=C2)OC)C	BGC0001016	microcystin	ZYZCGGRZINLQBL-GWRQVWKTSA-N	C[C@H]1[C@@H](NC(=O)[C@@H](NC(=O)[C@H]([C@@H](NC(=O)[C@@H](NC(=O)[C@H](NC(=O)C(=C)N(C(=O)CC[C@@H](NC1=O)C(=O)O)C)C)CC(C)C)C(=O)O)C)CCCN=C(N)N)/C=C/C(=C/[C@H](C)[C@H](CC2=CC=CC=C2)OC)/C
CCMSLIB00000213057	ZYZCGGRZINLQBL-UHFFFAOYSA-N	CC1C(NC(=O)C(NC(=O)C(C(NC(=O)C(NC(=O)C(NC(=O)C(=C)N(C(=O)CCC(NC1=O)C(=O)O)C)C)CC(C)C)C(=O)O)C)CCCN=C(N)N)C=CC(=CC(C)C(CC2=CC=CC=C2)OC)C	BGC0001017	microcystin LR	ZYZCGGRZINLQBL-GWRQVWKTSA-N	C[C@H]1[C@@H](NC(=O)[C@@H](NC(=O)[C@H]([C@@H](NC(=O)[C@@H](NC(=O)[C@H](NC(=O)C(=C)N(C(=O)CC[C@@H](NC1=O)C(=O)O)C)C)CC(C)C)C(=O)O)C)CCCN=C(N)N)/C=C/C(=C/[C@H](C)[C@H](CC2=CC=CC=C2)OC)/C
CCMSLIB00000213057	ZYZCGGRZINLQBL-UHFFFAOYSA-N	CC1C(NC(=O)C(NC(=O)C(C(NC(=O)C(NC(=O)C(NC(=O)C(=C)N(C(=O)CCC(NC1=O)C(=O)O)C)C)CC(C)C)C(=O)O)C)CCCN=C(N)N)C=CC(=CC(C)C(CC2=CC=CC=C2)OC)C	BGC0001667	microcystin-LR	ZYZCGGRZINLQBL-GWRQVWKTSA-N	C[C@H]1[C@@H](NC(=O)[C@@H](NC(=O)[C@H]([C@@H](NC(=O)[C@@H](NC(=O)[C@H](NC(=O)C(=C)N(C(=O)CC[C@@H](NC1=O)C(=O)O)C)C)CC(C)C)C(=O)O)C)CCCN=C(N)N)/C=C/C(=C/[C@H](C)[C@H](CC2=CC=CC=C2)OC)/C
CCMSLIB00000213058	ZYZCGGRZINLQBL-UHFFFAOYSA-N	CC1C(NC(=O)C(NC(=O)C(C(NC(=O)C(NC(=O)C(NC(=O)C(=C)N(C(=O)CCC(NC1=O)C(=O)O)C)C)CC(C)C)C(=O)O)C)CCCN=C(N)N)C=CC(=CC(C)C(CC2=CC=CC=C2)OC)C	BGC0001015	microcystin	ZYZCGGRZINLQBL-JCGNTXOTSA-N	C[C@H]1[C@@H](NC(=O)[C@@H](NC(=O)[C@H]([C@@H](NC(=O)[C@H](NC(=O)[C@H](NC(=O)C(=C)N(C(=O)CC[C@@H](NC1=O)C(=O)O)C)C)CC(C)C)C(=O)O)C)CCCN=C(N)N)/C=C/C(=C/[C@H](C)[C@H](CC2=CC=CC=C2)OC)/C
CCMSLIB00000213058	ZYZCGGRZINLQBL-UHFFFAOYSA-N	CC1C(NC(=O)C(NC(=O)C(C(NC(=O)C(NC(=O)C(NC(=O)C(=C)N(C(=O)CCC(NC1=O)C(=O)O)C)C)CC(C)C)C(=O)O)C)CCCN=C(N)N)C=CC(=CC(C)C(CC2=CC=CC=C2)OC)C	BGC0001016	microcystin	ZYZCGGRZINLQBL-GWRQVWKTSA-N	C[C@H]1[C@@H](NC(=O)[C@@H](NC(=O)[C@H]([C@@H](NC(=O)[C@@H](NC(=O)[C@H](NC(=O)C(=C)N(C(=O)CC[C@@H](NC1=O)C(=O)O)C)C)CC(C)C)C(=O)O)C)CCCN=C(N)N)/C=C/C(=C/[C@H](C)[C@H](CC2=CC=CC=C2)OC)/C
CCMSLIB00000213058	ZYZCGGRZINLQBL-UHFFFAOYSA-N	CC1C(NC(=O)C(NC(=O)C(C(NC(=O)C(NC(=O)C(NC(=O)C(=C)N(C(=O)CCC(NC1=O)C(=O)O)C)C)CC(C)C)C(=O)O)C)CCCN=C(N)N)C=CC(=CC(C)C(CC2=CC=CC=C2)OC)C	BGC0001017	microcystin LR	ZYZCGGRZINLQBL-GWRQVWKTSA-N	C[C@H]1[C@@H](NC(=O)[C@@H](NC(=O)[C@H]([C@@H](NC(=O)[C@@H](NC(=O)[C@H](NC(=O)C(=C)N(C(=O)CC[C@@H](NC1=O)C(=O)O)C)C)CC(C)C)C(=O)O)C)CCCN=C(N)N)/C=C/C(=C/[C@H](C)[C@H](CC2=CC=CC=C2)OC)/C
CCMSLIB00000213058	ZYZCGGRZINLQBL-UHFFFAOYSA-N	CC1C(NC(=O)C(NC(=O)C(C(NC(=O)C(NC(=O)C(NC(=O)C(=C)N(C(=O)CCC(NC1=O)C(=O)O)C)C)CC(C)C)C(=O)O)C)CCCN=C(N)N)C=CC(=CC(C)C(CC2=CC=CC=C2)OC)C	BGC0001667	microcystin-LR	ZYZCGGRZINLQBL-GWRQVWKTSA-N	C[C@H]1[C@@H](NC(=O)[C@@H](NC(=O)[C@H]([C@@H](NC(=O)[C@@H](NC(=O)[C@H](NC(=O)C(=C)N(C(=O)CC[C@@H](NC1=O)C(=O)O)C)C)CC(C)C)C(=O)O)C)CCCN=C(N)N)/C=C/C(=C/[C@H](C)[C@H](CC2=CC=CC=C2)OC)/C
CCMSLIB00000213060	ZYZCGGRZINLQBL-UHFFFAOYSA-N	CC1C(NC(=O)C(NC(=O)C(C(NC(=O)C(NC(=O)C(NC(=O)C(=C)N(C(=O)CCC(NC1=O)C(=O)O)C)C)CC(C)C)C(=O)O)C)CCCN=C(N)N)C=CC(=CC(C)C(CC2=CC=CC=C2)OC)C	BGC0001015	microcystin	ZYZCGGRZINLQBL-JCGNTXOTSA-N	C[C@H]1[C@@H](NC(=O)[C@@H](NC(=O)[C@H]([C@@H](NC(=O)[C@H](NC(=O)[C@H](NC(=O)C(=C)N(C(=O)CC[C@@H](NC1=O)C(=O)O)C)C)CC(C)C)C(=O)O)C)CCCN=C(N)N)/C=C/C(=C/[C@H](C)[C@H](CC2=CC=CC=C2)OC)/C
CCMSLIB00000213060	ZYZCGGRZINLQBL-UHFFFAOYSA-N	CC1C(NC(=O)C(NC(=O)C(C(NC(=O)C(NC(=O)C(NC(=O)C(=C)N(C(=O)CCC(NC1=O)C(=O)O)C)C)CC(C)C)C(=O)O)C)CCCN=C(N)N)C=CC(=CC(C)C(CC2=CC=CC=C2)OC)C	BGC0001016	microcystin	ZYZCGGRZINLQBL-GWRQVWKTSA-N	C[C@H]1[C@@H](NC(=O)[C@@H](NC(=O)[C@H]([C@@H](NC(=O)[C@@H](NC(=O)[C@H](NC(=O)C(=C)N(C(=O)CC[C@@H](NC1=O)C(=O)O)C)C)CC(C)C)C(=O)O)C)CCCN=C(N)N)/C=C/C(=C/[C@H](C)[C@H](CC2=CC=CC=C2)OC)/C
CCMSLIB00000213060	ZYZCGGRZINLQBL-UHFFFAOYSA-N	CC1C(NC(=O)C(NC(=O)C(C(NC(=O)C(NC(=O)C(NC(=O)C(=C)N(C(=O)CCC(NC1=O)C(=O)O)C)C)CC(C)C)C(=O)O)C)CCCN=C(N)N)C=CC(=CC(C)C(CC2=CC=CC=C2)OC)C	BGC0001017	microcystin LR	ZYZCGGRZINLQBL-GWRQVWKTSA-N	C[C@H]1[C@@H](NC(=O)[C@@H](NC(=O)[C@H]([C@@H](NC(=O)[C@@H](NC(=O)[C@H](NC(=O)C(=C)N(C(=O)CC[C@@H](NC1=O)C(=O)O)C)C)CC(C)C)C(=O)O)C)CCCN=C(N)N)/C=C/C(=C/[C@H](C)[C@H](CC2=CC=CC=C2)OC)/C
CCMSLIB00000213060	ZYZCGGRZINLQBL-UHFFFAOYSA-N	CC1C(NC(=O)C(NC(=O)C(C(NC(=O)C(NC(=O)C(NC(=O)C(=C)N(C(=O)CCC(NC1=O)C(=O)O)C)C)CC(C)C)C(=O)O)C)CCCN=C(N)N)C=CC(=CC(C)C(CC2=CC=CC=C2)OC)C	BGC0001667	microcystin-LR	ZYZCGGRZINLQBL-GWRQVWKTSA-N	C[C@H]1[C@@H](NC(=O)[C@@H](NC(=O)[C@H]([C@@H](NC(=O)[C@@H](NC(=O)[C@H](NC(=O)C(=C)N(C(=O)CC[C@@H](NC1=O)C(=O)O)C)C)CC(C)C)C(=O)O)C)CCCN=C(N)N)/C=C/C(=C/[C@H](C)[C@H](CC2=CC=CC=C2)OC)/C
CCMSLIB00000213063	ZYZCGGRZINLQBL-UHFFFAOYSA-N	CC1C(NC(=O)C(NC(=O)C(C(NC(=O)C(NC(=O)C(NC(=O)C(=C)N(C(=O)CCC(NC1=O)C(=O)O)C)C)CC(C)C)C(=O)O)C)CCCN=C(N)N)C=CC(=CC(C)C(CC2=CC=CC=C2)OC)C	BGC0001015	microcystin	ZYZCGGRZINLQBL-JCGNTXOTSA-N	C[C@H]1[C@@H](NC(=O)[C@@H](NC(=O)[C@H]([C@@H](NC(=O)[C@H](NC(=O)[C@H](NC(=O)C(=C)N(C(=O)CC[C@@H](NC1=O)C(=O)O)C)C)CC(C)C)C(=O)O)C)CCCN=C(N)N)/C=C/C(=C/[C@H](C)[C@H](CC2=CC=CC=C2)OC)/C
CCMSLIB00000213063	ZYZCGGRZINLQBL-UHFFFAOYSA-N	CC1C(NC(=O)C(NC(=O)C(C(NC(=O)C(NC(=O)C(NC(=O)C(=C)N(C(=O)CCC(NC1=O)C(=O)O)C)C)CC(C)C)C(=O)O)C)CCCN=C(N)N)C=CC(=CC(C)C(CC2=CC=CC=C2)OC)C	BGC0001016	microcystin	ZYZCGGRZINLQBL-GWRQVWKTSA-N	C[C@H]1[C@@H](NC(=O)[C@@H](NC(=O)[C@H]([C@@H](NC(=O)[C@@H](NC(=O)[C@H](NC(=O)C(=C)N(C(=O)CC[C@@H](NC1=O)C(=O)O)C)C)CC(C)C)C(=O)O)C)CCCN=C(N)N)/C=C/C(=C/[C@H](C)[C@H](CC2=CC=CC=C2)OC)/C
CCMSLIB00000213063	ZYZCGGRZINLQBL-UHFFFAOYSA-N	CC1C(NC(=O)C(NC(=O)C(C(NC(=O)C(NC(=O)C(NC(=O)C(=C)N(C(=O)CCC(NC1=O)C(=O)O)C)C)CC(C)C)C(=O)O)C)CCCN=C(N)N)C=CC(=CC(C)C(CC2=CC=CC=C2)OC)C	BGC0001017	microcystin LR	ZYZCGGRZINLQBL-GWRQVWKTSA-N	C[C@H]1[C@@H](NC(=O)[C@@H](NC(=O)[C@H]([C@@H](NC(=O)[C@@H](NC(=O)[C@H](NC(=O)C(=C)N(C(=O)CC[C@@H](NC1=O)C(=O)O)C)C)CC(C)C)C(=O)O)C)CCCN=C(N)N)/C=C/C(=C/[C@H](C)[C@H](CC2=CC=CC=C2)OC)/C
CCMSLIB00000213063	ZYZCGGRZINLQBL-UHFFFAOYSA-N	CC1C(NC(=O)C(NC(=O)C(C(NC(=O)C(NC(=O)C(NC(=O)C(=C)N(C(=O)CCC(NC1=O)C(=O)O)C)C)CC(C)C)C(=O)O)C)CCCN=C(N)N)C=CC(=CC(C)C(CC2=CC=CC=C2)OC)C	BGC0001667	microcystin-LR	ZYZCGGRZINLQBL-GWRQVWKTSA-N	C[C@H]1[C@@H](NC(=O)[C@@H](NC(=O)[C@H]([C@@H](NC(=O)[C@@H](NC(=O)[C@H](NC(=O)C(=C)N(C(=O)CC[C@@H](NC1=O)C(=O)O)C)C)CC(C)C)C(=O)O)C)CCCN=C(N)N)/C=C/C(=C/[C@H](C)[C@H](CC2=CC=CC=C2)OC)/C
CCMSLIB00000213064	ZYZCGGRZINLQBL-UHFFFAOYSA-N	CC1C(NC(=O)C(NC(=O)C(C(NC(=O)C(NC(=O)C(NC(=O)C(=C)N(C(=O)CCC(NC1=O)C(=O)O)C)C)CC(C)C)C(=O)O)C)CCCN=C(N)N)C=CC(=CC(C)C(CC2=CC=CC=C2)OC)C	BGC0001015	microcystin	ZYZCGGRZINLQBL-JCGNTXOTSA-N	C[C@H]1[C@@H](NC(=O)[C@@H](NC(=O)[C@H]([C@@H](NC(=O)[C@H](NC(=O)[C@H](NC(=O)C(=C)N(C(=O)CC[C@@H](NC1=O)C(=O)O)C)C)CC(C)C)C(=O)O)C)CCCN=C(N)N)/C=C/C(=C/[C@H](C)[C@H](CC2=CC=CC=C2)OC)/C
CCMSLIB00000213064	ZYZCGGRZINLQBL-UHFFFAOYSA-N	CC1C(NC(=O)C(NC(=O)C(C(NC(=O)C(NC(=O)C(NC(=O)C(=C)N(C(=O)CCC(NC1=O)C(=O)O)C)C)CC(C)C)C(=O)O)C)CCCN=C(N)N)C=CC(=CC(C)C(CC2=CC=CC=C2)OC)C	BGC0001016	microcystin	ZYZCGGRZINLQBL-GWRQVWKTSA-N	C[C@H]1[C@@H](NC(=O)[C@@H](NC(=O)[C@H]([C@@H](NC(=O)[C@@H](NC(=O)[C@H](NC(=O)C(=C)N(C(=O)CC[C@@H](NC1=O)C(=O)O)C)C)CC(C)C)C(=O)O)C)CCCN=C(N)N)/C=C/C(=C/[C@H](C)[C@H](CC2=CC=CC=C2)OC)/C
CCMSLIB00000213064	ZYZCGGRZINLQBL-UHFFFAOYSA-N	CC1C(NC(=O)C(NC(=O)C(C(NC(=O)C(NC(=O)C(NC(=O)C(=C)N(C(=O)CCC(NC1=O)C(=O)O)C)C)CC(C)C)C(=O)O)C)CCCN=C(N)N)C=CC(=CC(C)C(CC2=CC=CC=C2)OC)C	BGC0001017	microcystin LR	ZYZCGGRZINLQBL-GWRQVWKTSA-N	C[C@H]1[C@@H](NC(=O)[C@@H](NC(=O)[C@H]([C@@H](NC(=O)[C@@H](NC(=O)[C@H](NC(=O)C(=C)N(C(=O)CC[C@@H](NC1=O)C(=O)O)C)C)CC(C)C)C(=O)O)C)CCCN=C(N)N)/C=C/C(=C/[C@H](C)[C@H](CC2=CC=CC=C2)OC)/C
CCMSLIB00000213064	ZYZCGGRZINLQBL-UHFFFAOYSA-N	CC1C(NC(=O)C(NC(=O)C(C(NC(=O)C(NC(=O)C(NC(=O)C(=C)N(C(=O)CCC(NC1=O)C(=O)O)C)C)CC(C)C)C(=O)O)C)CCCN=C(N)N)C=CC(=CC(C)C(CC2=CC=CC=C2)OC)C	BGC0001667	microcystin-LR	ZYZCGGRZINLQBL-GWRQVWKTSA-N	C[C@H]1[C@@H](NC(=O)[C@@H](NC(=O)[C@H]([C@@H](NC(=O)[C@@H](NC(=O)[C@H](NC(=O)C(=C)N(C(=O)CC[C@@H](NC1=O)C(=O)O)C)C)CC(C)C)C(=O)O)C)CCCN=C(N)N)/C=C/C(=C/[C@H](C)[C@H](CC2=CC=CC=C2)OC)/C
CCMSLIB00000213066	ZYZCGGRZINLQBL-UHFFFAOYSA-N	CC1C(NC(=O)C(NC(=O)C(C(NC(=O)C(NC(=O)C(NC(=O)C(=C)N(C(=O)CCC(NC1=O)C(=O)O)C)C)CC(C)C)C(=O)O)C)CCCN=C(N)N)C=CC(=CC(C)C(CC2=CC=CC=C2)OC)C	BGC0001015	microcystin	ZYZCGGRZINLQBL-JCGNTXOTSA-N	C[C@H]1[C@@H](NC(=O)[C@@H](NC(=O)[C@H]([C@@H](NC(=O)[C@H](NC(=O)[C@H](NC(=O)C(=C)N(C(=O)CC[C@@H](NC1=O)C(=O)O)C)C)CC(C)C)C(=O)O)C)CCCN=C(N)N)/C=C/C(=C/[C@H](C)[C@H](CC2=CC=CC=C2)OC)/C
CCMSLIB00000213066	ZYZCGGRZINLQBL-UHFFFAOYSA-N	CC1C(NC(=O)C(NC(=O)C(C(NC(=O)C(NC(=O)C(NC(=O)C(=C)N(C(=O)CCC(NC1=O)C(=O)O)C)C)CC(C)C)C(=O)O)C)CCCN=C(N)N)C=CC(=CC(C)C(CC2=CC=CC=C2)OC)C	BGC0001016	microcystin	ZYZCGGRZINLQBL-GWRQVWKTSA-N	C[C@H]1[C@@H](NC(=O)[C@@H](NC(=O)[C@H]([C@@H](NC(=O)[C@@H](NC(=O)[C@H](NC(=O)C(=C)N(C(=O)CC[C@@H](NC1=O)C(=O)O)C)C)CC(C)C)C(=O)O)C)CCCN=C(N)N)/C=C/C(=C/[C@H](C)[C@H](CC2=CC=CC=C2)OC)/C
CCMSLIB00000213066	ZYZCGGRZINLQBL-UHFFFAOYSA-N	CC1C(NC(=O)C(NC(=O)C(C(NC(=O)C(NC(=O)C(NC(=O)C(=C)N(C(=O)CCC(NC1=O)C(=O)O)C)C)CC(C)C)C(=O)O)C)CCCN=C(N)N)C=CC(=CC(C)C(CC2=CC=CC=C2)OC)C	BGC0001017	microcystin LR	ZYZCGGRZINLQBL-GWRQVWKTSA-N	C[C@H]1[C@@H](NC(=O)[C@@H](NC(=O)[C@H]([C@@H](NC(=O)[C@@H](NC(=O)[C@H](NC(=O)C(=C)N(C(=O)CC[C@@H](NC1=O)C(=O)O)C)C)CC(C)C)C(=O)O)C)CCCN=C(N)N)/C=C/C(=C/[C@H](C)[C@H](CC2=CC=CC=C2)OC)/C
CCMSLIB00000213066	ZYZCGGRZINLQBL-UHFFFAOYSA-N	CC1C(NC(=O)C(NC(=O)C(C(NC(=O)C(NC(=O)C(NC(=O)C(=C)N(C(=O)CCC(NC1=O)C(=O)O)C)C)CC(C)C)C(=O)O)C)CCCN=C(N)N)C=CC(=CC(C)C(CC2=CC=CC=C2)OC)C	BGC0001667	microcystin-LR	ZYZCGGRZINLQBL-GWRQVWKTSA-N	C[C@H]1[C@@H](NC(=O)[C@@H](NC(=O)[C@H]([C@@H](NC(=O)[C@@H](NC(=O)[C@H](NC(=O)C(=C)N(C(=O)CC[C@@H](NC1=O)C(=O)O)C)C)CC(C)C)C(=O)O)C)CCCN=C(N)N)/C=C/C(=C/[C@H](C)[C@H](CC2=CC=CC=C2)OC)/C
CCMSLIB00000213068	ZYZCGGRZINLQBL-UHFFFAOYSA-N	CC1C(NC(=O)C(NC(=O)C(C(NC(=O)C(NC(=O)C(NC(=O)C(=C)N(C(=O)CCC(NC1=O)C(=O)O)C)C)CC(C)C)C(=O)O)C)CCCN=C(N)N)C=CC(=CC(C)C(CC2=CC=CC=C2)OC)C	BGC0001015	microcystin	ZYZCGGRZINLQBL-JCGNTXOTSA-N	C[C@H]1[C@@H](NC(=O)[C@@H](NC(=O)[C@H]([C@@H](NC(=O)[C@H](NC(=O)[C@H](NC(=O)C(=C)N(C(=O)CC[C@@H](NC1=O)C(=O)O)C)C)CC(C)C)C(=O)O)C)CCCN=C(N)N)/C=C/C(=C/[C@H](C)[C@H](CC2=CC=CC=C2)OC)/C
CCMSLIB00000213068	ZYZCGGRZINLQBL-UHFFFAOYSA-N	CC1C(NC(=O)C(NC(=O)C(C(NC(=O)C(NC(=O)C(NC(=O)C(=C)N(C(=O)CCC(NC1=O)C(=O)O)C)C)CC(C)C)C(=O)O)C)CCCN=C(N)N)C=CC(=CC(C)C(CC2=CC=CC=C2)OC)C	BGC0001016	microcystin	ZYZCGGRZINLQBL-GWRQVWKTSA-N	C[C@H]1[C@@H](NC(=O)[C@@H](NC(=O)[C@H]([C@@H](NC(=O)[C@@H](NC(=O)[C@H](NC(=O)C(=C)N(C(=O)CC[C@@H](NC1=O)C(=O)O)C)C)CC(C)C)C(=O)O)C)CCCN=C(N)N)/C=C/C(=C/[C@H](C)[C@H](CC2=CC=CC=C2)OC)/C
CCMSLIB00000213068	ZYZCGGRZINLQBL-UHFFFAOYSA-N	CC1C(NC(=O)C(NC(=O)C(C(NC(=O)C(NC(=O)C(NC(=O)C(=C)N(C(=O)CCC(NC1=O)C(=O)O)C)C)CC(C)C)C(=O)O)C)CCCN=C(N)N)C=CC(=CC(C)C(CC2=CC=CC=C2)OC)C	BGC0001017	microcystin LR	ZYZCGGRZINLQBL-GWRQVWKTSA-N	C[C@H]1[C@@H](NC(=O)[C@@H](NC(=O)[C@H]([C@@H](NC(=O)[C@@H](NC(=O)[C@H](NC(=O)C(=C)N(C(=O)CC[C@@H](NC1=O)C(=O)O)C)C)CC(C)C)C(=O)O)C)CCCN=C(N)N)/C=C/C(=C/[C@H](C)[C@H](CC2=CC=CC=C2)OC)/C
CCMSLIB00000213068	ZYZCGGRZINLQBL-UHFFFAOYSA-N	CC1C(NC(=O)C(NC(=O)C(C(NC(=O)C(NC(=O)C(NC(=O)C(=C)N(C(=O)CCC(NC1=O)C(=O)O)C)C)CC(C)C)C(=O)O)C)CCCN=C(N)N)C=CC(=CC(C)C(CC2=CC=CC=C2)OC)C	BGC0001667	microcystin-LR	ZYZCGGRZINLQBL-GWRQVWKTSA-N	C[C@H]1[C@@H](NC(=O)[C@@H](NC(=O)[C@H]([C@@H](NC(=O)[C@@H](NC(=O)[C@H](NC(=O)C(=C)N(C(=O)CC[C@@H](NC1=O)C(=O)O)C)C)CC(C)C)C(=O)O)C)CCCN=C(N)N)/C=C/C(=C/[C@H](C)[C@H](CC2=CC=CC=C2)OC)/C
CCMSLIB00000213070	ZYZCGGRZINLQBL-UHFFFAOYSA-N	CC1C(NC(=O)C(NC(=O)C(C(NC(=O)C(NC(=O)C(NC(=O)C(=C)N(C(=O)CCC(NC1=O)C(=O)O)C)C)CC(C)C)C(=O)O)C)CCCN=C(N)N)C=CC(=CC(C)C(CC2=CC=CC=C2)OC)C	BGC0001015	microcystin	ZYZCGGRZINLQBL-JCGNTXOTSA-N	C[C@H]1[C@@H](NC(=O)[C@@H](NC(=O)[C@H]([C@@H](NC(=O)[C@H](NC(=O)[C@H](NC(=O)C(=C)N(C(=O)CC[C@@H](NC1=O)C(=O)O)C)C)CC(C)C)C(=O)O)C)CCCN=C(N)N)/C=C/C(=C/[C@H](C)[C@H](CC2=CC=CC=C2)OC)/C
CCMSLIB00000213070	ZYZCGGRZINLQBL-UHFFFAOYSA-N	CC1C(NC(=O)C(NC(=O)C(C(NC(=O)C(NC(=O)C(NC(=O)C(=C)N(C(=O)CCC(NC1=O)C(=O)O)C)C)CC(C)C)C(=O)O)C)CCCN=C(N)N)C=CC(=CC(C)C(CC2=CC=CC=C2)OC)C	BGC0001016	microcystin	ZYZCGGRZINLQBL-GWRQVWKTSA-N	C[C@H]1[C@@H](NC(=O)[C@@H](NC(=O)[C@H]([C@@H](NC(=O)[C@@H](NC(=O)[C@H](NC(=O)C(=C)N(C(=O)CC[C@@H](NC1=O)C(=O)O)C)C)CC(C)C)C(=O)O)C)CCCN=C(N)N)/C=C/C(=C/[C@H](C)[C@H](CC2=CC=CC=C2)OC)/C
CCMSLIB00000213070	ZYZCGGRZINLQBL-UHFFFAOYSA-N	CC1C(NC(=O)C(NC(=O)C(C(NC(=O)C(NC(=O)C(NC(=O)C(=C)N(C(=O)CCC(NC1=O)C(=O)O)C)C)CC(C)C)C(=O)O)C)CCCN=C(N)N)C=CC(=CC(C)C(CC2=CC=CC=C2)OC)C	BGC0001017	microcystin LR	ZYZCGGRZINLQBL-GWRQVWKTSA-N	C[C@H]1[C@@H](NC(=O)[C@@H](NC(=O)[C@H]([C@@H](NC(=O)[C@@H](NC(=O)[C@H](NC(=O)C(=C)N(C(=O)CC[C@@H](NC1=O)C(=O)O)C)C)CC(C)C)C(=O)O)C)CCCN=C(N)N)/C=C/C(=C/[C@H](C)[C@H](CC2=CC=CC=C2)OC)/C
CCMSLIB00000213070	ZYZCGGRZINLQBL-UHFFFAOYSA-N	CC1C(NC(=O)C(NC(=O)C(C(NC(=O)C(NC(=O)C(NC(=O)C(=C)N(C(=O)CCC(NC1=O)C(=O)O)C)C)CC(C)C)C(=O)O)C)CCCN=C(N)N)C=CC(=CC(C)C(CC2=CC=CC=C2)OC)C	BGC0001667	microcystin-LR	ZYZCGGRZINLQBL-GWRQVWKTSA-N	C[C@H]1[C@@H](NC(=O)[C@@H](NC(=O)[C@H]([C@@H](NC(=O)[C@@H](NC(=O)[C@H](NC(=O)C(=C)N(C(=O)CC[C@@H](NC1=O)C(=O)O)C)C)CC(C)C)C(=O)O)C)CCCN=C(N)N)/C=C/C(=C/[C@H](C)[C@H](CC2=CC=CC=C2)OC)/C
CCMSLIB00000213072	ZYZCGGRZINLQBL-UHFFFAOYSA-N	CC1C(NC(=O)C(NC(=O)C(C(NC(=O)C(NC(=O)C(NC(=O)C(=C)N(C(=O)CCC(NC1=O)C(=O)O)C)C)CC(C)C)C(=O)O)C)CCCN=C(N)N)C=CC(=CC(C)C(CC2=CC=CC=C2)OC)C	BGC0001015	microcystin	ZYZCGGRZINLQBL-JCGNTXOTSA-N	C[C@H]1[C@@H](NC(=O)[C@@H](NC(=O)[C@H]([C@@H](NC(=O)[C@H](NC(=O)[C@H](NC(=O)C(=C)N(C(=O)CC[C@@H](NC1=O)C(=O)O)C)C)CC(C)C)C(=O)O)C)CCCN=C(N)N)/C=C/C(=C/[C@H](C)[C@H](CC2=CC=CC=C2)OC)/C
CCMSLIB00000213072	ZYZCGGRZINLQBL-UHFFFAOYSA-N	CC1C(NC(=O)C(NC(=O)C(C(NC(=O)C(NC(=O)C(NC(=O)C(=C)N(C(=O)CCC(NC1=O)C(=O)O)C)C)CC(C)C)C(=O)O)C)CCCN=C(N)N)C=CC(=CC(C)C(CC2=CC=CC=C2)OC)C	BGC0001016	microcystin	ZYZCGGRZINLQBL-GWRQVWKTSA-N	C[C@H]1[C@@H](NC(=O)[C@@H](NC(=O)[C@H]([C@@H](NC(=O)[C@@H](NC(=O)[C@H](NC(=O)C(=C)N(C(=O)CC[C@@H](NC1=O)C(=O)O)C)C)CC(C)C)C(=O)O)C)CCCN=C(N)N)/C=C/C(=C/[C@H](C)[C@H](CC2=CC=CC=C2)OC)/C
CCMSLIB00000213072	ZYZCGGRZINLQBL-UHFFFAOYSA-N	CC1C(NC(=O)C(NC(=O)C(C(NC(=O)C(NC(=O)C(NC(=O)C(=C)N(C(=O)CCC(NC1=O)C(=O)O)C)C)CC(C)C)C(=O)O)C)CCCN=C(N)N)C=CC(=CC(C)C(CC2=CC=CC=C2)OC)C	BGC0001017	microcystin LR	ZYZCGGRZINLQBL-GWRQVWKTSA-N	C[C@H]1[C@@H](NC(=O)[C@@H](NC(=O)[C@H]([C@@H](NC(=O)[C@@H](NC(=O)[C@H](NC(=O)C(=C)N(C(=O)CC[C@@H](NC1=O)C(=O)O)C)C)CC(C)C)C(=O)O)C)CCCN=C(N)N)/C=C/C(=C/[C@H](C)[C@H](CC2=CC=CC=C2)OC)/C
CCMSLIB00000213072	ZYZCGGRZINLQBL-UHFFFAOYSA-N	CC1C(NC(=O)C(NC(=O)C(C(NC(=O)C(NC(=O)C(NC(=O)C(=C)N(C(=O)CCC(NC1=O)C(=O)O)C)C)CC(C)C)C(=O)O)C)CCCN=C(N)N)C=CC(=CC(C)C(CC2=CC=CC=C2)OC)C	BGC0001667	microcystin-LR	ZYZCGGRZINLQBL-GWRQVWKTSA-N	C[C@H]1[C@@H](NC(=O)[C@@H](NC(=O)[C@H]([C@@H](NC(=O)[C@@H](NC(=O)[C@H](NC(=O)C(=C)N(C(=O)CC[C@@H](NC1=O)C(=O)O)C)C)CC(C)C)C(=O)O)C)CCCN=C(N)N)/C=C/C(=C/[C@H](C)[C@H](CC2=CC=CC=C2)OC)/C
CCMSLIB00000213075	ZYZCGGRZINLQBL-UHFFFAOYSA-N	CC1C(NC(=O)C(NC(=O)C(C(NC(=O)C(NC(=O)C(NC(=O)C(=C)N(C(=O)CCC(NC1=O)C(=O)O)C)C)CC(C)C)C(=O)O)C)CCCN=C(N)N)C=CC(=CC(C)C(CC2=CC=CC=C2)OC)C	BGC0001015	microcystin	ZYZCGGRZINLQBL-JCGNTXOTSA-N	C[C@H]1[C@@H](NC(=O)[C@@H](NC(=O)[C@H]([C@@H](NC(=O)[C@H](NC(=O)[C@H](NC(=O)C(=C)N(C(=O)CC[C@@H](NC1=O)C(=O)O)C)C)CC(C)C)C(=O)O)C)CCCN=C(N)N)/C=C/C(=C/[C@H](C)[C@H](CC2=CC=CC=C2)OC)/C
CCMSLIB00000213075	ZYZCGGRZINLQBL-UHFFFAOYSA-N	CC1C(NC(=O)C(NC(=O)C(C(NC(=O)C(NC(=O)C(NC(=O)C(=C)N(C(=O)CCC(NC1=O)C(=O)O)C)C)CC(C)C)C(=O)O)C)CCCN=C(N)N)C=CC(=CC(C)C(CC2=CC=CC=C2)OC)C	BGC0001016	microcystin	ZYZCGGRZINLQBL-GWRQVWKTSA-N	C[C@H]1[C@@H](NC(=O)[C@@H](NC(=O)[C@H]([C@@H](NC(=O)[C@@H](NC(=O)[C@H](NC(=O)C(=C)N(C(=O)CC[C@@H](NC1=O)C(=O)O)C)C)CC(C)C)C(=O)O)C)CCCN=C(N)N)/C=C/C(=C/[C@H](C)[C@H](CC2=CC=CC=C2)OC)/C
CCMSLIB00000213075	ZYZCGGRZINLQBL-UHFFFAOYSA-N	CC1C(NC(=O)C(NC(=O)C(C(NC(=O)C(NC(=O)C(NC(=O)C(=C)N(C(=O)CCC(NC1=O)C(=O)O)C)C)CC(C)C)C(=O)O)C)CCCN=C(N)N)C=CC(=CC(C)C(CC2=CC=CC=C2)OC)C	BGC0001017	microcystin LR	ZYZCGGRZINLQBL-GWRQVWKTSA-N	C[C@H]1[C@@H](NC(=O)[C@@H](NC(=O)[C@H]([C@@H](NC(=O)[C@@H](NC(=O)[C@H](NC(=O)C(=C)N(C(=O)CC[C@@H](NC1=O)C(=O)O)C)C)CC(C)C)C(=O)O)C)CCCN=C(N)N)/C=C/C(=C/[C@H](C)[C@H](CC2=CC=CC=C2)OC)/C
CCMSLIB00000213075	ZYZCGGRZINLQBL-UHFFFAOYSA-N	CC1C(NC(=O)C(NC(=O)C(C(NC(=O)C(NC(=O)C(NC(=O)C(=C)N(C(=O)CCC(NC1=O)C(=O)O)C)C)CC(C)C)C(=O)O)C)CCCN=C(N)N)C=CC(=CC(C)C(CC2=CC=CC=C2)OC)C	BGC0001667	microcystin-LR	ZYZCGGRZINLQBL-GWRQVWKTSA-N	C[C@H]1[C@@H](NC(=O)[C@@H](NC(=O)[C@H]([C@@H](NC(=O)[C@@H](NC(=O)[C@H](NC(=O)C(=C)N(C(=O)CC[C@@H](NC1=O)C(=O)O)C)C)CC(C)C)C(=O)O)C)CCCN=C(N)N)/C=C/C(=C/[C@H](C)[C@H](CC2=CC=CC=C2)OC)/C
CCMSLIB00000213077	ZYZCGGRZINLQBL-UHFFFAOYSA-N	CC1C(NC(=O)C(NC(=O)C(C(NC(=O)C(NC(=O)C(NC(=O)C(=C)N(C(=O)CCC(NC1=O)C(=O)O)C)C)CC(C)C)C(=O)O)C)CCCN=C(N)N)C=CC(=CC(C)C(CC2=CC=CC=C2)OC)C	BGC0001015	microcystin	ZYZCGGRZINLQBL-JCGNTXOTSA-N	C[C@H]1[C@@H](NC(=O)[C@@H](NC(=O)[C@H]([C@@H](NC(=O)[C@H](NC(=O)[C@H](NC(=O)C(=C)N(C(=O)CC[C@@H](NC1=O)C(=O)O)C)C)CC(C)C)C(=O)O)C)CCCN=C(N)N)/C=C/C(=C/[C@H](C)[C@H](CC2=CC=CC=C2)OC)/C
CCMSLIB00000213077	ZYZCGGRZINLQBL-UHFFFAOYSA-N	CC1C(NC(=O)C(NC(=O)C(C(NC(=O)C(NC(=O)C(NC(=O)C(=C)N(C(=O)CCC(NC1=O)C(=O)O)C)C)CC(C)C)C(=O)O)C)CCCN=C(N)N)C=CC(=CC(C)C(CC2=CC=CC=C2)OC)C	BGC0001016	microcystin	ZYZCGGRZINLQBL-GWRQVWKTSA-N	C[C@H]1[C@@H](NC(=O)[C@@H](NC(=O)[C@H]([C@@H](NC(=O)[C@@H](NC(=O)[C@H](NC(=O)C(=C)N(C(=O)CC[C@@H](NC1=O)C(=O)O)C)C)CC(C)C)C(=O)O)C)CCCN=C(N)N)/C=C/C(=C/[C@H](C)[C@H](CC2=CC=CC=C2)OC)/C
CCMSLIB00000213077	ZYZCGGRZINLQBL-UHFFFAOYSA-N	CC1C(NC(=O)C(NC(=O)C(C(NC(=O)C(NC(=O)C(NC(=O)C(=C)N(C(=O)CCC(NC1=O)C(=O)O)C)C)CC(C)C)C(=O)O)C)CCCN=C(N)N)C=CC(=CC(C)C(CC2=CC=CC=C2)OC)C	BGC0001017	microcystin LR	ZYZCGGRZINLQBL-GWRQVWKTSA-N	C[C@H]1[C@@H](NC(=O)[C@@H](NC(=O)[C@H]([C@@H](NC(=O)[C@@H](NC(=O)[C@H](NC(=O)C(=C)N(C(=O)CC[C@@H](NC1=O)C(=O)O)C)C)CC(C)C)C(=O)O)C)CCCN=C(N)N)/C=C/C(=C/[C@H](C)[C@H](CC2=CC=CC=C2)OC)/C
CCMSLIB00000213077	ZYZCGGRZINLQBL-UHFFFAOYSA-N	CC1C(NC(=O)C(NC(=O)C(C(NC(=O)C(NC(=O)C(NC(=O)C(=C)N(C(=O)CCC(NC1=O)C(=O)O)C)C)CC(C)C)C(=O)O)C)CCCN=C(N)N)C=CC(=CC(C)C(CC2=CC=CC=C2)OC)C	BGC0001667	microcystin-LR	ZYZCGGRZINLQBL-GWRQVWKTSA-N	C[C@H]1[C@@H](NC(=O)[C@@H](NC(=O)[C@H]([C@@H](NC(=O)[C@@H](NC(=O)[C@H](NC(=O)C(=C)N(C(=O)CC[C@@H](NC1=O)C(=O)O)C)C)CC(C)C)C(=O)O)C)CCCN=C(N)N)/C=C/C(=C/[C@H](C)[C@H](CC2=CC=CC=C2)OC)/C
CCMSLIB00000213079	ZYZCGGRZINLQBL-UHFFFAOYSA-N	CC1C(NC(=O)C(NC(=O)C(C(NC(=O)C(NC(=O)C(NC(=O)C(=C)N(C(=O)CCC(NC1=O)C(=O)O)C)C)CC(C)C)C(=O)O)C)CCCN=C(N)N)C=CC(=CC(C)C(CC2=CC=CC=C2)OC)C	BGC0001015	microcystin	ZYZCGGRZINLQBL-JCGNTXOTSA-N	C[C@H]1[C@@H](NC(=O)[C@@H](NC(=O)[C@H]([C@@H](NC(=O)[C@H](NC(=O)[C@H](NC(=O)C(=C)N(C(=O)CC[C@@H](NC1=O)C(=O)O)C)C)CC(C)C)C(=O)O)C)CCCN=C(N)N)/C=C/C(=C/[C@H](C)[C@H](CC2=CC=CC=C2)OC)/C
CCMSLIB00000213079	ZYZCGGRZINLQBL-UHFFFAOYSA-N	CC1C(NC(=O)C(NC(=O)C(C(NC(=O)C(NC(=O)C(NC(=O)C(=C)N(C(=O)CCC(NC1=O)C(=O)O)C)C)CC(C)C)C(=O)O)C)CCCN=C(N)N)C=CC(=CC(C)C(CC2=CC=CC=C2)OC)C	BGC0001016	microcystin	ZYZCGGRZINLQBL-GWRQVWKTSA-N	C[C@H]1[C@@H](NC(=O)[C@@H](NC(=O)[C@H]([C@@H](NC(=O)[C@@H](NC(=O)[C@H](NC(=O)C(=C)N(C(=O)CC[C@@H](NC1=O)C(=O)O)C)C)CC(C)C)C(=O)O)C)CCCN=C(N)N)/C=C/C(=C/[C@H](C)[C@H](CC2=CC=CC=C2)OC)/C
CCMSLIB00000213079	ZYZCGGRZINLQBL-UHFFFAOYSA-N	CC1C(NC(=O)C(NC(=O)C(C(NC(=O)C(NC(=O)C(NC(=O)C(=C)N(C(=O)CCC(NC1=O)C(=O)O)C)C)CC(C)C)C(=O)O)C)CCCN=C(N)N)C=CC(=CC(C)C(CC2=CC=CC=C2)OC)C	BGC0001017	microcystin LR	ZYZCGGRZINLQBL-GWRQVWKTSA-N	C[C@H]1[C@@H](NC(=O)[C@@H](NC(=O)[C@H]([C@@H](NC(=O)[C@@H](NC(=O)[C@H](NC(=O)C(=C)N(C(=O)CC[C@@H](NC1=O)C(=O)O)C)C)CC(C)C)C(=O)O)C)CCCN=C(N)N)/C=C/C(=C/[C@H](C)[C@H](CC2=CC=CC=C2)OC)/C
CCMSLIB00000213079	ZYZCGGRZINLQBL-UHFFFAOYSA-N	CC1C(NC(=O)C(NC(=O)C(C(NC(=O)C(NC(=O)C(NC(=O)C(=C)N(C(=O)CCC(NC1=O)C(=O)O)C)C)CC(C)C)C(=O)O)C)CCCN=C(N)N)C=CC(=CC(C)C(CC2=CC=CC=C2)OC)C	BGC0001667	microcystin-LR	ZYZCGGRZINLQBL-GWRQVWKTSA-N	C[C@H]1[C@@H](NC(=O)[C@@H](NC(=O)[C@H]([C@@H](NC(=O)[C@@H](NC(=O)[C@H](NC(=O)C(=C)N(C(=O)CC[C@@H](NC1=O)C(=O)O)C)C)CC(C)C)C(=O)O)C)CCCN=C(N)N)/C=C/C(=C/[C@H](C)[C@H](CC2=CC=CC=C2)OC)/C
CCMSLIB00000213618	YBJHBAHKTGYVGT-ZKWXMUAHSA-N	OC(=O)CCCC[C@H](S1)[C@@]([H])(N2)[C@@]([H])(NC(=O)2)C1	BGC0001238	Biotin	YBJHBAHKTGYVGT-ZKWXMUAHSA-N	OC(=O)CCCC[C@@H]1SC[C@@H]2NC(=O)N[C@H]12
CCMSLIB00000213618	YBJHBAHKTGYVGT-ZKWXMUAHSA-N	OC(=O)CCCC[C@H](S1)[C@@]([H])(N2)[C@@]([H])(NC(=O)2)C1	BGC0001239	biotin	YBJHBAHKTGYVGT-ZKWXMUAHSA-N	C1[C@H]2[C@@H]([C@@H](S1)CCCCC(=O)O)NC(=O)N2
CCMSLIB00000213620	YBJHBAHKTGYVGT-ZKWXMUAHSA-N	OC(=O)CCCC[C@H](S1)[C@@]([H])(N2)[C@@]([H])(NC(=O)2)C1	BGC0001238	Biotin	YBJHBAHKTGYVGT-ZKWXMUAHSA-N	OC(=O)CCCC[C@@H]1SC[C@@H]2NC(=O)N[C@H]12
CCMSLIB00000213620	YBJHBAHKTGYVGT-ZKWXMUAHSA-N	OC(=O)CCCC[C@H](S1)[C@@]([H])(N2)[C@@]([H])(NC(=O)2)C1	BGC0001239	biotin	YBJHBAHKTGYVGT-ZKWXMUAHSA-N	C1[C@H]2[C@@H]([C@@H](S1)CCCCC(=O)O)NC(=O)N2
CCMSLIB00000213622	YBJHBAHKTGYVGT-ZKWXMUAHSA-N	OC(=O)CCCC[C@H](S1)[C@@]([H])(N2)[C@@]([H])(NC(=O)2)C1	BGC0001238	Biotin	YBJHBAHKTGYVGT-ZKWXMUAHSA-N	OC(=O)CCCC[C@@H]1SC[C@@H]2NC(=O)N[C@H]12
CCMSLIB00000213622	YBJHBAHKTGYVGT-ZKWXMUAHSA-N	OC(=O)CCCC[C@H](S1)[C@@]([H])(N2)[C@@]([H])(NC(=O)2)C1	BGC0001239	biotin	YBJHBAHKTGYVGT-ZKWXMUAHSA-N	C1[C@H]2[C@@H]([C@@H](S1)CCCCC(=O)O)NC(=O)N2
CCMSLIB00000213624	YBJHBAHKTGYVGT-ZKWXMUAHSA-N	OC(=O)CCCC[C@H](S1)[C@@]([H])(N2)[C@@]([H])(NC(=O)2)C1	BGC0001238	Biotin	YBJHBAHKTGYVGT-ZKWXMUAHSA-N	OC(=O)CCCC[C@@H]1SC[C@@H]2NC(=O)N[C@H]12
CCMSLIB00000213624	YBJHBAHKTGYVGT-ZKWXMUAHSA-N	OC(=O)CCCC[C@H](S1)[C@@]([H])(N2)[C@@]([H])(NC(=O)2)C1	BGC0001239	biotin	YBJHBAHKTGYVGT-ZKWXMUAHSA-N	C1[C@H]2[C@@H]([C@@H](S1)CCCCC(=O)O)NC(=O)N2
CCMSLIB00000213626	YBJHBAHKTGYVGT-ZKWXMUAHSA-N	OC(=O)CCCC[C@H](S1)[C@@]([H])(N2)[C@@]([H])(NC(=O)2)C1	BGC0001238	Biotin	YBJHBAHKTGYVGT-ZKWXMUAHSA-N	OC(=O)CCCC[C@@H]1SC[C@@H]2NC(=O)N[C@H]12
CCMSLIB00000213626	YBJHBAHKTGYVGT-ZKWXMUAHSA-N	OC(=O)CCCC[C@H](S1)[C@@]([H])(N2)[C@@]([H])(NC(=O)2)C1	BGC0001239	biotin	YBJHBAHKTGYVGT-ZKWXMUAHSA-N	C1[C@H]2[C@@H]([C@@H](S1)CCCCC(=O)O)NC(=O)N2
CCMSLIB00000213688	RHMXXJGYXNZAPX-UHFFFAOYSA-N	Cc(c3)cc(c(=O)1)c(c(O)3)c(=O)c(c(O)2)c(cc(O)c2)1	BGC0000101	emodin	RHMXXJGYXNZAPX-UHFFFAOYSA-N	CC1=CC(=C2C(=C1)C(=O)C3=CC(=CC(=C3C2=O)O)O)O
CCMSLIB00000213688	RHMXXJGYXNZAPX-UHFFFAOYSA-N	Cc(c3)cc(c(=O)1)c(c(O)3)c(=O)c(c(O)2)c(cc(O)c2)1	BGC0001583	emodin	RHMXXJGYXNZAPX-UHFFFAOYSA-N	CC1=CC(=C2C(=C1)C(=O)C3=CC(=CC(=C3C2=O)O)O)O
CCMSLIB00000213690	RHMXXJGYXNZAPX-UHFFFAOYSA-N	Cc(c3)cc(c(=O)1)c(c(O)3)c(=O)c(c(O)2)c(cc(O)c2)1	BGC0000101	emodin	RHMXXJGYXNZAPX-UHFFFAOYSA-N	CC1=CC(=C2C(=C1)C(=O)C3=CC(=CC(=C3C2=O)O)O)O
CCMSLIB00000213690	RHMXXJGYXNZAPX-UHFFFAOYSA-N	Cc(c3)cc(c(=O)1)c(c(O)3)c(=O)c(c(O)2)c(cc(O)c2)1	BGC0001583	emodin	RHMXXJGYXNZAPX-UHFFFAOYSA-N	CC1=CC(=C2C(=C1)C(=O)C3=CC(=CC(=C3C2=O)O)O)O
CCMSLIB00000213692	RHMXXJGYXNZAPX-UHFFFAOYSA-N	Cc(c3)cc(c(=O)1)c(c(O)3)c(=O)c(c(O)2)c(cc(O)c2)1	BGC0000101	emodin	RHMXXJGYXNZAPX-UHFFFAOYSA-N	CC1=CC(=C2C(=C1)C(=O)C3=CC(=CC(=C3C2=O)O)O)O
CCMSLIB00000213692	RHMXXJGYXNZAPX-UHFFFAOYSA-N	Cc(c3)cc(c(=O)1)c(c(O)3)c(=O)c(c(O)2)c(cc(O)c2)1	BGC0001583	emodin	RHMXXJGYXNZAPX-UHFFFAOYSA-N	CC1=CC(=C2C(=C1)C(=O)C3=CC(=CC(=C3C2=O)O)O)O
CCMSLIB00000213694	RHMXXJGYXNZAPX-UHFFFAOYSA-N	Cc(c3)cc(c(=O)1)c(c(O)3)c(=O)c(c(O)2)c(cc(O)c2)1	BGC0000101	emodin	RHMXXJGYXNZAPX-UHFFFAOYSA-N	CC1=CC(=C2C(=C1)C(=O)C3=CC(=CC(=C3C2=O)O)O)O
CCMSLIB00000213694	RHMXXJGYXNZAPX-UHFFFAOYSA-N	Cc(c3)cc(c(=O)1)c(c(O)3)c(=O)c(c(O)2)c(cc(O)c2)1	BGC0001583	emodin	RHMXXJGYXNZAPX-UHFFFAOYSA-N	CC1=CC(=C2C(=C1)C(=O)C3=CC(=CC(=C3C2=O)O)O)O
CCMSLIB00000213696	RHMXXJGYXNZAPX-UHFFFAOYSA-N	Cc(c3)cc(c(=O)1)c(c(O)3)c(=O)c(c(O)2)c(cc(O)c2)1	BGC0000101	emodin	RHMXXJGYXNZAPX-UHFFFAOYSA-N	CC1=CC(=C2C(=C1)C(=O)C3=CC(=CC(=C3C2=O)O)O)O
CCMSLIB00000213696	RHMXXJGYXNZAPX-UHFFFAOYSA-N	Cc(c3)cc(c(=O)1)c(c(O)3)c(=O)c(c(O)2)c(cc(O)c2)1	BGC0001583	emodin	RHMXXJGYXNZAPX-UHFFFAOYSA-N	CC1=CC(=C2C(=C1)C(=O)C3=CC(=CC(=C3C2=O)O)O)O
CCMSLIB00000213863	FTVWIRXFELQLPI-ZDUSSCGKSA-N	Oc(c3)ccc(c3)[C@H](C1)Oc(c2)c(c(O)cc(O)2)C(=O)1	BGC0001310	naringenin	FTVWIRXFELQLPI-UHFFFAOYSA-N	C1C(OC2=CC(=CC(=C2C1=O)O)O)C3=CC=C(C=C3)O
CCMSLIB00000213865	FTVWIRXFELQLPI-ZDUSSCGKSA-N	Oc(c3)ccc(c3)[C@H](C1)Oc(c2)c(c(O)cc(O)2)C(=O)1	BGC0001310	naringenin	FTVWIRXFELQLPI-UHFFFAOYSA-N	C1C(OC2=CC(=CC(=C2C1=O)O)O)C3=CC=C(C=C3)O
CCMSLIB00000213868	FTVWIRXFELQLPI-ZDUSSCGKSA-N	Oc(c3)ccc(c3)[C@H](C1)Oc(c2)c(c(O)cc(O)2)C(=O)1	BGC0001310	naringenin	FTVWIRXFELQLPI-UHFFFAOYSA-N	C1C(OC2=CC(=CC(=C2C1=O)O)O)C3=CC=C(C=C3)O
CCMSLIB00000213870	FTVWIRXFELQLPI-ZDUSSCGKSA-N	Oc(c3)ccc(c3)[C@H](C1)Oc(c2)c(c(O)cc(O)2)C(=O)1	BGC0001310	naringenin	FTVWIRXFELQLPI-UHFFFAOYSA-N	C1C(OC2=CC(=CC(=C2C1=O)O)O)C3=CC=C(C=C3)O
CCMSLIB00000213872	FTVWIRXFELQLPI-ZDUSSCGKSA-N	Oc(c3)ccc(c3)[C@H](C1)Oc(c2)c(c(O)cc(O)2)C(=O)1	BGC0001310	naringenin	FTVWIRXFELQLPI-UHFFFAOYSA-N	C1C(OC2=CC(=CC(=C2C1=O)O)O)C3=CC=C(C=C3)O
CCMSLIB00000213923	ZGVSETXHNHBTRK-HNBJKBKASA-N	[C@@H](O1)(O[C@H](C9)CC[C@@](C)(C9=8)[C@]([C@](CC8)([H])4)(CC[C@]([C@]57[H])([C@]([H])4C[C@]([H])(N(C6)[C@]([H])([C@H]7C)CC[C@@H]6C)5)C)[H])[C@H](O[C@@H]([C@@H]3O)O[C@H]([C@@H]([C@@H](O)3)O)C)[C@@H](O[C@@H]([C@@H]2O)O[C@@H]([C@H]([C@@H]2O)O)CO)[C@@H](O)[C@H]1CO	BGC0001320	alpha-solanine	ZGVSETXHNHBTRK-UDJLNJFBSA-N	C[C@H]1CC[C@@H]2[C@H]([C@H]3[C@@H](N2C1)C[C@@H]4[C@@]3(CC[C@H]5[C@H]4CC=C6[C@@]5(CC[C@@H](C6)O[C@H]7[C@@H]([C@H]([C@H]([C@H](O7)CO)O)O[C@H]8[C@@H]([C@H]([C@@H]([C@H](O8)CO)O)O)O)O[C@H]9[C@@H]([C@@H]([C@H]([C@@H](O9)C)O)O)O)C)C)C
CCMSLIB00000213926	ZGVSETXHNHBTRK-HNBJKBKASA-N	[C@@H](O1)(O[C@H](C9)CC[C@@](C)(C9=8)[C@]([C@](CC8)([H])4)(CC[C@]([C@]57[H])([C@]([H])4C[C@]([H])(N(C6)[C@]([H])([C@H]7C)CC[C@@H]6C)5)C)[H])[C@H](O[C@@H]([C@@H]3O)O[C@H]([C@@H]([C@@H](O)3)O)C)[C@@H](O[C@@H]([C@@H]2O)O[C@@H]([C@H]([C@@H]2O)O)CO)[C@@H](O)[C@H]1CO	BGC0001320	alpha-solanine	ZGVSETXHNHBTRK-UDJLNJFBSA-N	C[C@H]1CC[C@@H]2[C@H]([C@H]3[C@@H](N2C1)C[C@@H]4[C@@]3(CC[C@H]5[C@H]4CC=C6[C@@]5(CC[C@@H](C6)O[C@H]7[C@@H]([C@H]([C@H]([C@H](O7)CO)O)O[C@H]8[C@@H]([C@H]([C@@H]([C@H](O8)CO)O)O)O)O[C@H]9[C@@H]([C@@H]([C@H]([C@@H](O9)C)O)O)O)C)C)C
CCMSLIB00000213928	ZGVSETXHNHBTRK-HNBJKBKASA-N	[C@@H](O1)(O[C@H](C9)CC[C@@](C)(C9=8)[C@]([C@](CC8)([H])4)(CC[C@]([C@]57[H])([C@]([H])4C[C@]([H])(N(C6)[C@]([H])([C@H]7C)CC[C@@H]6C)5)C)[H])[C@H](O[C@@H]([C@@H]3O)O[C@H]([C@@H]([C@@H](O)3)O)C)[C@@H](O[C@@H]([C@@H]2O)O[C@@H]([C@H]([C@@H]2O)O)CO)[C@@H](O)[C@H]1CO	BGC0001320	alpha-solanine	ZGVSETXHNHBTRK-UDJLNJFBSA-N	C[C@H]1CC[C@@H]2[C@H]([C@H]3[C@@H](N2C1)C[C@@H]4[C@@]3(CC[C@H]5[C@H]4CC=C6[C@@]5(CC[C@@H](C6)O[C@H]7[C@@H]([C@H]([C@H]([C@H](O7)CO)O)O[C@H]8[C@@H]([C@H]([C@@H]([C@H](O8)CO)O)O)O)O[C@H]9[C@@H]([C@@H]([C@H]([C@@H](O9)C)O)O)O)C)C)C
CCMSLIB00000213930	ZGVSETXHNHBTRK-HNBJKBKASA-N	[C@@H](O1)(O[C@H](C9)CC[C@@](C)(C9=8)[C@]([C@](CC8)([H])4)(CC[C@]([C@]57[H])([C@]([H])4C[C@]([H])(N(C6)[C@]([H])([C@H]7C)CC[C@@H]6C)5)C)[H])[C@H](O[C@@H]([C@@H]3O)O[C@H]([C@@H]([C@@H](O)3)O)C)[C@@H](O[C@@H]([C@@H]2O)O[C@@H]([C@H]([C@@H]2O)O)CO)[C@@H](O)[C@H]1CO	BGC0001320	alpha-solanine	ZGVSETXHNHBTRK-UDJLNJFBSA-N	C[C@H]1CC[C@@H]2[C@H]([C@H]3[C@@H](N2C1)C[C@@H]4[C@@]3(CC[C@H]5[C@H]4CC=C6[C@@]5(CC[C@@H](C6)O[C@H]7[C@@H]([C@H]([C@H]([C@H](O7)CO)O)O[C@H]8[C@@H]([C@H]([C@@H]([C@H](O8)CO)O)O)O)O[C@H]9[C@@H]([C@@H]([C@H]([C@@H](O9)C)O)O)O)C)C)C
CCMSLIB00000213932	ZGVSETXHNHBTRK-HNBJKBKASA-N	[C@@H](O1)(O[C@H](C9)CC[C@@](C)(C9=8)[C@]([C@](CC8)([H])4)(CC[C@]([C@]57[H])([C@]([H])4C[C@]([H])(N(C6)[C@]([H])([C@H]7C)CC[C@@H]6C)5)C)[H])[C@H](O[C@@H]([C@@H]3O)O[C@H]([C@@H]([C@@H](O)3)O)C)[C@@H](O[C@@H]([C@@H]2O)O[C@@H]([C@H]([C@@H]2O)O)CO)[C@@H](O)[C@H]1CO	BGC0001320	alpha-solanine	ZGVSETXHNHBTRK-UDJLNJFBSA-N	C[C@H]1CC[C@@H]2[C@H]([C@H]3[C@@H](N2C1)C[C@@H]4[C@@]3(CC[C@H]5[C@H]4CC=C6[C@@]5(CC[C@@H](C6)O[C@H]7[C@@H]([C@H]([C@H]([C@H](O7)CO)O)O[C@H]8[C@@H]([C@H]([C@@H]([C@H](O8)CO)O)O)O)O[C@H]9[C@@H]([C@@H]([C@H]([C@@H](O9)C)O)O)O)C)C)C
CCMSLIB00000214415	KQNZDYYTLMIZCT-XPABHHOTSA-N	C[C@@H](C2)OC(=O)C=C[C@@H](O)[C@]([H])(C1)[C@]([H])(C=CCC2)C[C@H](O)1	BGC0001141	4-epi-15-epi-brefeldin A	KQNZDYYTLMIZCT-QQRMDHKLSA-N	[H][C@@]12C[C@H](O)C[C@@]1([H])[C@@H](O)\C=C\C(=O)O[C@H](C)CCC\C=C\2
CCMSLIB00000214418	KQNZDYYTLMIZCT-XPABHHOTSA-N	C[C@@H](C2)OC(=O)C=C[C@@H](O)[C@]([H])(C1)[C@]([H])(C=CCC2)C[C@H](O)1	BGC0001141	4-epi-15-epi-brefeldin A	KQNZDYYTLMIZCT-QQRMDHKLSA-N	[H][C@@]12C[C@H](O)C[C@@]1([H])[C@@H](O)\C=C\C(=O)O[C@H](C)CCC\C=C\2
CCMSLIB00000214420	KQNZDYYTLMIZCT-XPABHHOTSA-N	C[C@@H](C2)OC(=O)C=C[C@@H](O)[C@]([H])(C1)[C@]([H])(C=CCC2)C[C@H](O)1	BGC0001141	4-epi-15-epi-brefeldin A	KQNZDYYTLMIZCT-QQRMDHKLSA-N	[H][C@@]12C[C@H](O)C[C@@]1([H])[C@@H](O)\C=C\C(=O)O[C@H](C)CCC\C=C\2
CCMSLIB00000214422	KQNZDYYTLMIZCT-XPABHHOTSA-N	C[C@@H](C2)OC(=O)C=C[C@@H](O)[C@]([H])(C1)[C@]([H])(C=CCC2)C[C@H](O)1	BGC0001141	4-epi-15-epi-brefeldin A	KQNZDYYTLMIZCT-QQRMDHKLSA-N	[H][C@@]12C[C@H](O)C[C@@]1([H])[C@@H](O)\C=C\C(=O)O[C@H](C)CCC\C=C\2
CCMSLIB00000214424	KQNZDYYTLMIZCT-XPABHHOTSA-N	C[C@@H](C2)OC(=O)C=C[C@@H](O)[C@]([H])(C1)[C@]([H])(C=CCC2)C[C@H](O)1	BGC0001141	4-epi-15-epi-brefeldin A	KQNZDYYTLMIZCT-QQRMDHKLSA-N	[H][C@@]12C[C@H](O)C[C@@]1([H])[C@@H](O)\C=C\C(=O)O[C@H](C)CCC\C=C\2
CCMSLIB00000215102	YBJHBAHKTGYVGT-ZKWXMUAHSA-N	OC(=O)CCCC[C@H](S1)[C@@]([H])(N2)[C@@]([H])(NC(=O)2)C1	BGC0001238	Biotin	YBJHBAHKTGYVGT-ZKWXMUAHSA-N	OC(=O)CCCC[C@@H]1SC[C@@H]2NC(=O)N[C@H]12
CCMSLIB00000215102	YBJHBAHKTGYVGT-ZKWXMUAHSA-N	OC(=O)CCCC[C@H](S1)[C@@]([H])(N2)[C@@]([H])(NC(=O)2)C1	BGC0001239	biotin	YBJHBAHKTGYVGT-ZKWXMUAHSA-N	C1[C@H]2[C@@H]([C@@H](S1)CCCCC(=O)O)NC(=O)N2
CCMSLIB00000215104	YBJHBAHKTGYVGT-ZKWXMUAHSA-N	OC(=O)CCCC[C@H](S1)[C@@]([H])(N2)[C@@]([H])(NC(=O)2)C1	BGC0001238	Biotin	YBJHBAHKTGYVGT-ZKWXMUAHSA-N	OC(=O)CCCC[C@@H]1SC[C@@H]2NC(=O)N[C@H]12
CCMSLIB00000215104	YBJHBAHKTGYVGT-ZKWXMUAHSA-N	OC(=O)CCCC[C@H](S1)[C@@]([H])(N2)[C@@]([H])(NC(=O)2)C1	BGC0001239	biotin	YBJHBAHKTGYVGT-ZKWXMUAHSA-N	C1[C@H]2[C@@H]([C@@H](S1)CCCCC(=O)O)NC(=O)N2
CCMSLIB00000215106	YBJHBAHKTGYVGT-ZKWXMUAHSA-N	OC(=O)CCCC[C@H](S1)[C@@]([H])(N2)[C@@]([H])(NC(=O)2)C1	BGC0001238	Biotin	YBJHBAHKTGYVGT-ZKWXMUAHSA-N	OC(=O)CCCC[C@@H]1SC[C@@H]2NC(=O)N[C@H]12
CCMSLIB00000215106	YBJHBAHKTGYVGT-ZKWXMUAHSA-N	OC(=O)CCCC[C@H](S1)[C@@]([H])(N2)[C@@]([H])(NC(=O)2)C1	BGC0001239	biotin	YBJHBAHKTGYVGT-ZKWXMUAHSA-N	C1[C@H]2[C@@H]([C@@H](S1)CCCCC(=O)O)NC(=O)N2
CCMSLIB00000215108	YBJHBAHKTGYVGT-ZKWXMUAHSA-N	OC(=O)CCCC[C@H](S1)[C@@]([H])(N2)[C@@]([H])(NC(=O)2)C1	BGC0001238	Biotin	YBJHBAHKTGYVGT-ZKWXMUAHSA-N	OC(=O)CCCC[C@@H]1SC[C@@H]2NC(=O)N[C@H]12
CCMSLIB00000215108	YBJHBAHKTGYVGT-ZKWXMUAHSA-N	OC(=O)CCCC[C@H](S1)[C@@]([H])(N2)[C@@]([H])(NC(=O)2)C1	BGC0001239	biotin	YBJHBAHKTGYVGT-ZKWXMUAHSA-N	C1[C@H]2[C@@H]([C@@H](S1)CCCCC(=O)O)NC(=O)N2
CCMSLIB00000215110	YBJHBAHKTGYVGT-ZKWXMUAHSA-N	OC(=O)CCCC[C@H](S1)[C@@]([H])(N2)[C@@]([H])(NC(=O)2)C1	BGC0001238	Biotin	YBJHBAHKTGYVGT-ZKWXMUAHSA-N	OC(=O)CCCC[C@@H]1SC[C@@H]2NC(=O)N[C@H]12
CCMSLIB00000215110	YBJHBAHKTGYVGT-ZKWXMUAHSA-N	OC(=O)CCCC[C@H](S1)[C@@]([H])(N2)[C@@]([H])(NC(=O)2)C1	BGC0001239	biotin	YBJHBAHKTGYVGT-ZKWXMUAHSA-N	C1[C@H]2[C@@H]([C@@H](S1)CCCCC(=O)O)NC(=O)N2
CCMSLIB00000215173	RHMXXJGYXNZAPX-UHFFFAOYSA-N	Cc(c3)cc(c(=O)1)c(c(O)3)c(=O)c(c(O)2)c(cc(O)c2)1	BGC0000101	emodin	RHMXXJGYXNZAPX-UHFFFAOYSA-N	CC1=CC(=C2C(=C1)C(=O)C3=CC(=CC(=C3C2=O)O)O)O
CCMSLIB00000215173	RHMXXJGYXNZAPX-UHFFFAOYSA-N	Cc(c3)cc(c(=O)1)c(c(O)3)c(=O)c(c(O)2)c(cc(O)c2)1	BGC0001583	emodin	RHMXXJGYXNZAPX-UHFFFAOYSA-N	CC1=CC(=C2C(=C1)C(=O)C3=CC(=CC(=C3C2=O)O)O)O
CCMSLIB00000215175	RHMXXJGYXNZAPX-UHFFFAOYSA-N	Cc(c3)cc(c(=O)1)c(c(O)3)c(=O)c(c(O)2)c(cc(O)c2)1	BGC0000101	emodin	RHMXXJGYXNZAPX-UHFFFAOYSA-N	CC1=CC(=C2C(=C1)C(=O)C3=CC(=CC(=C3C2=O)O)O)O
CCMSLIB00000215175	RHMXXJGYXNZAPX-UHFFFAOYSA-N	Cc(c3)cc(c(=O)1)c(c(O)3)c(=O)c(c(O)2)c(cc(O)c2)1	BGC0001583	emodin	RHMXXJGYXNZAPX-UHFFFAOYSA-N	CC1=CC(=C2C(=C1)C(=O)C3=CC(=CC(=C3C2=O)O)O)O
CCMSLIB00000215177	RHMXXJGYXNZAPX-UHFFFAOYSA-N	Cc(c3)cc(c(=O)1)c(c(O)3)c(=O)c(c(O)2)c(cc(O)c2)1	BGC0000101	emodin	RHMXXJGYXNZAPX-UHFFFAOYSA-N	CC1=CC(=C2C(=C1)C(=O)C3=CC(=CC(=C3C2=O)O)O)O
CCMSLIB00000215177	RHMXXJGYXNZAPX-UHFFFAOYSA-N	Cc(c3)cc(c(=O)1)c(c(O)3)c(=O)c(c(O)2)c(cc(O)c2)1	BGC0001583	emodin	RHMXXJGYXNZAPX-UHFFFAOYSA-N	CC1=CC(=C2C(=C1)C(=O)C3=CC(=CC(=C3C2=O)O)O)O
CCMSLIB00000215179	RHMXXJGYXNZAPX-UHFFFAOYSA-N	Cc(c3)cc(c(=O)1)c(c(O)3)c(=O)c(c(O)2)c(cc(O)c2)1	BGC0000101	emodin	RHMXXJGYXNZAPX-UHFFFAOYSA-N	CC1=CC(=C2C(=C1)C(=O)C3=CC(=CC(=C3C2=O)O)O)O
CCMSLIB00000215179	RHMXXJGYXNZAPX-UHFFFAOYSA-N	Cc(c3)cc(c(=O)1)c(c(O)3)c(=O)c(c(O)2)c(cc(O)c2)1	BGC0001583	emodin	RHMXXJGYXNZAPX-UHFFFAOYSA-N	CC1=CC(=C2C(=C1)C(=O)C3=CC(=CC(=C3C2=O)O)O)O
CCMSLIB00000215181	RHMXXJGYXNZAPX-UHFFFAOYSA-N	Cc(c3)cc(c(=O)1)c(c(O)3)c(=O)c(c(O)2)c(cc(O)c2)1	BGC0000101	emodin	RHMXXJGYXNZAPX-UHFFFAOYSA-N	CC1=CC(=C2C(=C1)C(=O)C3=CC(=CC(=C3C2=O)O)O)O
CCMSLIB00000215181	RHMXXJGYXNZAPX-UHFFFAOYSA-N	Cc(c3)cc(c(=O)1)c(c(O)3)c(=O)c(c(O)2)c(cc(O)c2)1	BGC0001583	emodin	RHMXXJGYXNZAPX-UHFFFAOYSA-N	CC1=CC(=C2C(=C1)C(=O)C3=CC(=CC(=C3C2=O)O)O)O
CCMSLIB00000215347	FTVWIRXFELQLPI-ZDUSSCGKSA-N	Oc(c3)ccc(c3)[C@H](C1)Oc(c2)c(c(O)cc(O)2)C(=O)1	BGC0001310	naringenin	FTVWIRXFELQLPI-UHFFFAOYSA-N	C1C(OC2=CC(=CC(=C2C1=O)O)O)C3=CC=C(C=C3)O
CCMSLIB00000215349	FTVWIRXFELQLPI-ZDUSSCGKSA-N	Oc(c3)ccc(c3)[C@H](C1)Oc(c2)c(c(O)cc(O)2)C(=O)1	BGC0001310	naringenin	FTVWIRXFELQLPI-UHFFFAOYSA-N	C1C(OC2=CC(=CC(=C2C1=O)O)O)C3=CC=C(C=C3)O
CCMSLIB00000215351	FTVWIRXFELQLPI-ZDUSSCGKSA-N	Oc(c3)ccc(c3)[C@H](C1)Oc(c2)c(c(O)cc(O)2)C(=O)1	BGC0001310	naringenin	FTVWIRXFELQLPI-UHFFFAOYSA-N	C1C(OC2=CC(=CC(=C2C1=O)O)O)C3=CC=C(C=C3)O
CCMSLIB00000215353	FTVWIRXFELQLPI-ZDUSSCGKSA-N	Oc(c3)ccc(c3)[C@H](C1)Oc(c2)c(c(O)cc(O)2)C(=O)1	BGC0001310	naringenin	FTVWIRXFELQLPI-UHFFFAOYSA-N	C1C(OC2=CC(=CC(=C2C1=O)O)O)C3=CC=C(C=C3)O
CCMSLIB00000215355	FTVWIRXFELQLPI-ZDUSSCGKSA-N	Oc(c3)ccc(c3)[C@H](C1)Oc(c2)c(c(O)cc(O)2)C(=O)1	BGC0001310	naringenin	FTVWIRXFELQLPI-UHFFFAOYSA-N	C1C(OC2=CC(=CC(=C2C1=O)O)O)C3=CC=C(C=C3)O
CCMSLIB00000215407	ZGVSETXHNHBTRK-HNBJKBKASA-N	[C@@H](O1)(O[C@H](C9)CC[C@@](C)(C9=8)[C@]([C@](CC8)([H])4)(CC[C@]([C@]57[H])([C@]([H])4C[C@]([H])(N(C6)[C@]([H])([C@H]7C)CC[C@@H]6C)5)C)[H])[C@H](O[C@@H]([C@@H]3O)O[C@H]([C@@H]([C@@H](O)3)O)C)[C@@H](O[C@@H]([C@@H]2O)O[C@@H]([C@H]([C@@H]2O)O)CO)[C@@H](O)[C@H]1CO	BGC0001320	alpha-solanine	ZGVSETXHNHBTRK-UDJLNJFBSA-N	C[C@H]1CC[C@@H]2[C@H]([C@H]3[C@@H](N2C1)C[C@@H]4[C@@]3(CC[C@H]5[C@H]4CC=C6[C@@]5(CC[C@@H](C6)O[C@H]7[C@@H]([C@H]([C@H]([C@H](O7)CO)O)O[C@H]8[C@@H]([C@H]([C@@H]([C@H](O8)CO)O)O)O)O[C@H]9[C@@H]([C@@H]([C@H]([C@@H](O9)C)O)O)O)C)C)C
CCMSLIB00000215409	ZGVSETXHNHBTRK-HNBJKBKASA-N	[C@@H](O1)(O[C@H](C9)CC[C@@](C)(C9=8)[C@]([C@](CC8)([H])4)(CC[C@]([C@]57[H])([C@]([H])4C[C@]([H])(N(C6)[C@]([H])([C@H]7C)CC[C@@H]6C)5)C)[H])[C@H](O[C@@H]([C@@H]3O)O[C@H]([C@@H]([C@@H](O)3)O)C)[C@@H](O[C@@H]([C@@H]2O)O[C@@H]([C@H]([C@@H]2O)O)CO)[C@@H](O)[C@H]1CO	BGC0001320	alpha-solanine	ZGVSETXHNHBTRK-UDJLNJFBSA-N	C[C@H]1CC[C@@H]2[C@H]([C@H]3[C@@H](N2C1)C[C@@H]4[C@@]3(CC[C@H]5[C@H]4CC=C6[C@@]5(CC[C@@H](C6)O[C@H]7[C@@H]([C@H]([C@H]([C@H](O7)CO)O)O[C@H]8[C@@H]([C@H]([C@@H]([C@H](O8)CO)O)O)O)O[C@H]9[C@@H]([C@@H]([C@H]([C@@H](O9)C)O)O)O)C)C)C
CCMSLIB00000215411	ZGVSETXHNHBTRK-HNBJKBKASA-N	[C@@H](O1)(O[C@H](C9)CC[C@@](C)(C9=8)[C@]([C@](CC8)([H])4)(CC[C@]([C@]57[H])([C@]([H])4C[C@]([H])(N(C6)[C@]([H])([C@H]7C)CC[C@@H]6C)5)C)[H])[C@H](O[C@@H]([C@@H]3O)O[C@H]([C@@H]([C@@H](O)3)O)C)[C@@H](O[C@@H]([C@@H]2O)O[C@@H]([C@H]([C@@H]2O)O)CO)[C@@H](O)[C@H]1CO	BGC0001320	alpha-solanine	ZGVSETXHNHBTRK-UDJLNJFBSA-N	C[C@H]1CC[C@@H]2[C@H]([C@H]3[C@@H](N2C1)C[C@@H]4[C@@]3(CC[C@H]5[C@H]4CC=C6[C@@]5(CC[C@@H](C6)O[C@H]7[C@@H]([C@H]([C@H]([C@H](O7)CO)O)O[C@H]8[C@@H]([C@H]([C@@H]([C@H](O8)CO)O)O)O)O[C@H]9[C@@H]([C@@H]([C@H]([C@@H](O9)C)O)O)O)C)C)C
CCMSLIB00000215413	ZGVSETXHNHBTRK-HNBJKBKASA-N	[C@@H](O1)(O[C@H](C9)CC[C@@](C)(C9=8)[C@]([C@](CC8)([H])4)(CC[C@]([C@]57[H])([C@]([H])4C[C@]([H])(N(C6)[C@]([H])([C@H]7C)CC[C@@H]6C)5)C)[H])[C@H](O[C@@H]([C@@H]3O)O[C@H]([C@@H]([C@@H](O)3)O)C)[C@@H](O[C@@H]([C@@H]2O)O[C@@H]([C@H]([C@@H]2O)O)CO)[C@@H](O)[C@H]1CO	BGC0001320	alpha-solanine	ZGVSETXHNHBTRK-UDJLNJFBSA-N	C[C@H]1CC[C@@H]2[C@H]([C@H]3[C@@H](N2C1)C[C@@H]4[C@@]3(CC[C@H]5[C@H]4CC=C6[C@@]5(CC[C@@H](C6)O[C@H]7[C@@H]([C@H]([C@H]([C@H](O7)CO)O)O[C@H]8[C@@H]([C@H]([C@@H]([C@H](O8)CO)O)O)O)O[C@H]9[C@@H]([C@@H]([C@H]([C@@H](O9)C)O)O)O)C)C)C
CCMSLIB00000215415	ZGVSETXHNHBTRK-HNBJKBKASA-N	[C@@H](O1)(O[C@H](C9)CC[C@@](C)(C9=8)[C@]([C@](CC8)([H])4)(CC[C@]([C@]57[H])([C@]([H])4C[C@]([H])(N(C6)[C@]([H])([C@H]7C)CC[C@@H]6C)5)C)[H])[C@H](O[C@@H]([C@@H]3O)O[C@H]([C@@H]([C@@H](O)3)O)C)[C@@H](O[C@@H]([C@@H]2O)O[C@@H]([C@H]([C@@H]2O)O)CO)[C@@H](O)[C@H]1CO	BGC0001320	alpha-solanine	ZGVSETXHNHBTRK-UDJLNJFBSA-N	C[C@H]1CC[C@@H]2[C@H]([C@H]3[C@@H](N2C1)C[C@@H]4[C@@]3(CC[C@H]5[C@H]4CC=C6[C@@]5(CC[C@@H](C6)O[C@H]7[C@@H]([C@H]([C@H]([C@H](O7)CO)O)O[C@H]8[C@@H]([C@H]([C@@H]([C@H](O8)CO)O)O)O)O[C@H]9[C@@H]([C@@H]([C@H]([C@@H](O9)C)O)O)O)C)C)C
CCMSLIB00000215902	KQNZDYYTLMIZCT-XPABHHOTSA-N	C[C@@H](C2)OC(=O)C=C[C@@H](O)[C@]([H])(C1)[C@]([H])(C=CCC2)C[C@H](O)1	BGC0001141	4-epi-15-epi-brefeldin A	KQNZDYYTLMIZCT-QQRMDHKLSA-N	[H][C@@]12C[C@H](O)C[C@@]1([H])[C@@H](O)\C=C\C(=O)O[C@H](C)CCC\C=C\2
CCMSLIB00000215904	KQNZDYYTLMIZCT-XPABHHOTSA-N	C[C@@H](C2)OC(=O)C=C[C@@H](O)[C@]([H])(C1)[C@]([H])(C=CCC2)C[C@H](O)1	BGC0001141	4-epi-15-epi-brefeldin A	KQNZDYYTLMIZCT-QQRMDHKLSA-N	[H][C@@]12C[C@H](O)C[C@@]1([H])[C@@H](O)\C=C\C(=O)O[C@H](C)CCC\C=C\2
CCMSLIB00000215907	KQNZDYYTLMIZCT-XPABHHOTSA-N	C[C@@H](C2)OC(=O)C=C[C@@H](O)[C@]([H])(C1)[C@]([H])(C=CCC2)C[C@H](O)1	BGC0001141	4-epi-15-epi-brefeldin A	KQNZDYYTLMIZCT-QQRMDHKLSA-N	[H][C@@]12C[C@H](O)C[C@@]1([H])[C@@H](O)\C=C\C(=O)O[C@H](C)CCC\C=C\2
CCMSLIB00000215909	KQNZDYYTLMIZCT-XPABHHOTSA-N	C[C@@H](C2)OC(=O)C=C[C@@H](O)[C@]([H])(C1)[C@]([H])(C=CCC2)C[C@H](O)1	BGC0001141	4-epi-15-epi-brefeldin A	KQNZDYYTLMIZCT-QQRMDHKLSA-N	[H][C@@]12C[C@H](O)C[C@@]1([H])[C@@H](O)\C=C\C(=O)O[C@H](C)CCC\C=C\2
CCMSLIB00000215911	KQNZDYYTLMIZCT-XPABHHOTSA-N	C[C@@H](C2)OC(=O)C=C[C@@H](O)[C@]([H])(C1)[C@]([H])(C=CCC2)C[C@H](O)1	BGC0001141	4-epi-15-epi-brefeldin A	KQNZDYYTLMIZCT-QQRMDHKLSA-N	[H][C@@]12C[C@H](O)C[C@@]1([H])[C@@H](O)\C=C\C(=O)O[C@H](C)CCC\C=C\2
CCMSLIB00000216103	RHGKLRLOHDJJDR-BYPYZUCNSA-N	NC(=O)NCCC[C@H](N)C(O)=O	BGC0000895	citrulline	RHGKLRLOHDJJDR-BYPYZUCNSA-N	C(C[C@@H](C(=O)O)N)CNC(=O)N
CCMSLIB00000216105	RHGKLRLOHDJJDR-BYPYZUCNSA-N	NC(=O)NCCC[C@H](N)C(O)=O	BGC0000895	citrulline	RHGKLRLOHDJJDR-BYPYZUCNSA-N	C(C[C@@H](C(=O)O)N)CNC(=O)N
CCMSLIB00000216131	OIRDTQYFTABQOQ-KQYNXXCUSA-N	OC[C@@H](O1)[C@@H](O)[C@@H](O)[C@@H]1n(c3)c(n2)c(n3)c(N)nc2	BGC0001735	vidarabine	OIRDTQYFTABQOQ-UHTZMRCNSA-N	C1=NC2=C(C(=N1)N)N=CN2[C@H]3[C@H]([C@@H]([C@H](O3)CO)O)O
CCMSLIB00000216133	OIRDTQYFTABQOQ-KQYNXXCUSA-N	OC[C@@H](O1)[C@@H](O)[C@@H](O)[C@@H]1n(c3)c(n2)c(n3)c(N)nc2	BGC0001735	vidarabine	OIRDTQYFTABQOQ-UHTZMRCNSA-N	C1=NC2=C(C(=N1)N)N=CN2[C@H]3[C@H]([C@@H]([C@H](O3)CO)O)O
CCMSLIB00000216347	OIRDTQYFTABQOQ-KQYNXXCUSA-N	OC[C@@H](O1)[C@@H](O)[C@@H](O)[C@@H]1n(c3)c(n2)c(n3)c(N)nc2	BGC0001735	vidarabine	OIRDTQYFTABQOQ-UHTZMRCNSA-N	C1=NC2=C(C(=N1)N)N=CN2[C@H]3[C@H]([C@@H]([C@H](O3)CO)O)O
CCMSLIB00000216502	RHGKLRLOHDJJDR-BYPYZUCNSA-N	NC(=O)NCCC[C@H](N)C(O)=O	BGC0000895	citrulline	RHGKLRLOHDJJDR-BYPYZUCNSA-N	C(C[C@@H](C(=O)O)N)CNC(=O)N
CCMSLIB00000216504	RHGKLRLOHDJJDR-BYPYZUCNSA-N	NC(=O)NCCC[C@H](N)C(O)=O	BGC0000895	citrulline	RHGKLRLOHDJJDR-BYPYZUCNSA-N	C(C[C@@H](C(=O)O)N)CNC(=O)N
CCMSLIB00000216506	RHGKLRLOHDJJDR-BYPYZUCNSA-N	NC(=O)NCCC[C@H](N)C(O)=O	BGC0000895	citrulline	RHGKLRLOHDJJDR-BYPYZUCNSA-N	C(C[C@@H](C(=O)O)N)CNC(=O)N
CCMSLIB00000216557	OIRDTQYFTABQOQ-KQYNXXCUSA-N	OC[C@@H](O1)[C@@H](O)[C@@H](O)[C@@H]1n(c3)c(n2)c(n3)c(N)nc2	BGC0001735	vidarabine	OIRDTQYFTABQOQ-UHTZMRCNSA-N	C1=NC2=C(C(=N1)N)N=CN2[C@H]3[C@H]([C@@H]([C@H](O3)CO)O)O
CCMSLIB00000216560	OIRDTQYFTABQOQ-KQYNXXCUSA-N	OC[C@@H](O1)[C@@H](O)[C@@H](O)[C@@H]1n(c3)c(n2)c(n3)c(N)nc2	BGC0001735	vidarabine	OIRDTQYFTABQOQ-UHTZMRCNSA-N	C1=NC2=C(C(=N1)N)N=CN2[C@H]3[C@H]([C@@H]([C@H](O3)CO)O)O
CCMSLIB00000216561	OIRDTQYFTABQOQ-KQYNXXCUSA-N	OC[C@@H](O1)[C@@H](O)[C@@H](O)[C@@H]1n(c3)c(n2)c(n3)c(N)nc2	BGC0001735	vidarabine	OIRDTQYFTABQOQ-UHTZMRCNSA-N	C1=NC2=C(C(=N1)N)N=CN2[C@H]3[C@H]([C@@H]([C@H](O3)CO)O)O
CCMSLIB00000216564	OIRDTQYFTABQOQ-KQYNXXCUSA-N	OC[C@@H](O1)[C@@H](O)[C@@H](O)[C@@H]1n(c3)c(n2)c(n3)c(N)nc2	BGC0001735	vidarabine	OIRDTQYFTABQOQ-UHTZMRCNSA-N	C1=NC2=C(C(=N1)N)N=CN2[C@H]3[C@H]([C@@H]([C@H](O3)CO)O)O
CCMSLIB00000216566	OIRDTQYFTABQOQ-KQYNXXCUSA-N	OC[C@@H](O1)[C@@H](O)[C@@H](O)[C@@H]1n(c3)c(n2)c(n3)c(N)nc2	BGC0001735	vidarabine	OIRDTQYFTABQOQ-UHTZMRCNSA-N	C1=NC2=C(C(=N1)N)N=CN2[C@H]3[C@H]([C@@H]([C@H](O3)CO)O)O
CCMSLIB00000216967	XZNUGFQTQHRASN-UXNWEDNLSA-N	OC[C@@H](O1)[C@@H](N)[C@H](O)[C@@H](O)[C@H]1O[C@H](O2)[C@@H](NC)[C@@H](O)[C@@H](O3)[C@@H](C[C@@H](N)[C@@H](O[C@H]([C@@H](N)4)[C@H](O)[C@@H](O)[C@H](N)C4)3)2	BGC0000692	apramycin	XZNUGFQTQHRASN-XZEBHBPDSA-N	CN[C@H]1[C@H]([C@@H]2[C@H](C[C@H](C(O2)O[C@@H]3[C@H](C[C@H]([C@@H]([C@H]3O)O)N)N)N)O[C@@H]1O[C@@H]4[C@@H]([C@H]([C@@H]([C@H](O4)CO)N)O)O)O
CCMSLIB00000216969	XZNUGFQTQHRASN-UXNWEDNLSA-N	OC[C@@H](O1)[C@@H](N)[C@H](O)[C@@H](O)[C@H]1O[C@H](O2)[C@@H](NC)[C@@H](O)[C@@H](O3)[C@@H](C[C@@H](N)[C@@H](O[C@H]([C@@H](N)4)[C@H](O)[C@@H](O)[C@H](N)C4)3)2	BGC0000692	apramycin	XZNUGFQTQHRASN-XZEBHBPDSA-N	CN[C@H]1[C@H]([C@@H]2[C@H](C[C@H](C(O2)O[C@@H]3[C@H](C[C@H]([C@@H]([C@H]3O)O)N)N)N)O[C@@H]1O[C@@H]4[C@@H]([C@H]([C@@H]([C@H](O4)CO)N)O)O)O
CCMSLIB00000216971	XZNUGFQTQHRASN-UXNWEDNLSA-N	OC[C@@H](O1)[C@@H](N)[C@H](O)[C@@H](O)[C@H]1O[C@H](O2)[C@@H](NC)[C@@H](O)[C@@H](O3)[C@@H](C[C@@H](N)[C@@H](O[C@H]([C@@H](N)4)[C@H](O)[C@@H](O)[C@H](N)C4)3)2	BGC0000692	apramycin	XZNUGFQTQHRASN-XZEBHBPDSA-N	CN[C@H]1[C@H]([C@@H]2[C@H](C[C@H](C(O2)O[C@@H]3[C@H](C[C@H]([C@@H]([C@H]3O)O)N)N)N)O[C@@H]1O[C@@H]4[C@@H]([C@H]([C@@H]([C@H](O4)CO)N)O)O)O
CCMSLIB00000216973	XZNUGFQTQHRASN-UXNWEDNLSA-N	OC[C@@H](O1)[C@@H](N)[C@H](O)[C@@H](O)[C@H]1O[C@H](O2)[C@@H](NC)[C@@H](O)[C@@H](O3)[C@@H](C[C@@H](N)[C@@H](O[C@H]([C@@H](N)4)[C@H](O)[C@@H](O)[C@H](N)C4)3)2	BGC0000692	apramycin	XZNUGFQTQHRASN-XZEBHBPDSA-N	CN[C@H]1[C@H]([C@@H]2[C@H](C[C@H](C(O2)O[C@@H]3[C@H](C[C@H]([C@@H]([C@H]3O)O)N)N)N)O[C@@H]1O[C@@H]4[C@@H]([C@H]([C@@H]([C@H](O4)CO)N)O)O)O
CCMSLIB00000216975	XZNUGFQTQHRASN-UXNWEDNLSA-N	OC[C@@H](O1)[C@@H](N)[C@H](O)[C@@H](O)[C@H]1O[C@H](O2)[C@@H](NC)[C@@H](O)[C@@H](O3)[C@@H](C[C@@H](N)[C@@H](O[C@H]([C@@H](N)4)[C@H](O)[C@@H](O)[C@H](N)C4)3)2	BGC0000692	apramycin	XZNUGFQTQHRASN-XZEBHBPDSA-N	CN[C@H]1[C@H]([C@@H]2[C@H](C[C@H](C(O2)O[C@@H]3[C@H](C[C@H]([C@@H]([C@H]3O)O)N)N)N)O[C@@H]1O[C@@H]4[C@@H]([C@H]([C@@H]([C@H](O4)CO)N)O)O)O
CCMSLIB00000216977	XZNUGFQTQHRASN-UXNWEDNLSA-N	OC[C@@H](O1)[C@@H](N)[C@H](O)[C@@H](O)[C@H]1O[C@H](O2)[C@@H](NC)[C@@H](O)[C@@H](O3)[C@@H](C[C@@H](N)[C@@H](O[C@H]([C@@H](N)4)[C@H](O)[C@@H](O)[C@H](N)C4)3)2	BGC0000692	apramycin	XZNUGFQTQHRASN-XZEBHBPDSA-N	CN[C@H]1[C@H]([C@@H]2[C@H](C[C@H](C(O2)O[C@@H]3[C@H](C[C@H]([C@@H]([C@H]3O)O)N)N)N)O[C@@H]1O[C@@H]4[C@@H]([C@H]([C@@H]([C@H](O4)CO)N)O)O)O
CCMSLIB00000216978	XZNUGFQTQHRASN-UXNWEDNLSA-N	OC[C@@H](O1)[C@@H](N)[C@H](O)[C@@H](O)[C@H]1O[C@H](O2)[C@@H](NC)[C@@H](O)[C@@H](O3)[C@@H](C[C@@H](N)[C@@H](O[C@H]([C@@H](N)4)[C@H](O)[C@@H](O)[C@H](N)C4)3)2	BGC0000692	apramycin	XZNUGFQTQHRASN-XZEBHBPDSA-N	CN[C@H]1[C@H]([C@@H]2[C@H](C[C@H](C(O2)O[C@@H]3[C@H](C[C@H]([C@@H]([C@H]3O)O)N)N)N)O[C@@H]1O[C@@H]4[C@@H]([C@H]([C@@H]([C@H](O4)CO)N)O)O)O
CCMSLIB00000216981	XZNUGFQTQHRASN-UXNWEDNLSA-N	OC[C@@H](O1)[C@@H](N)[C@H](O)[C@@H](O)[C@H]1O[C@H](O2)[C@@H](NC)[C@@H](O)[C@@H](O3)[C@@H](C[C@@H](N)[C@@H](O[C@H]([C@@H](N)4)[C@H](O)[C@@H](O)[C@H](N)C4)3)2	BGC0000692	apramycin	XZNUGFQTQHRASN-XZEBHBPDSA-N	CN[C@H]1[C@H]([C@@H]2[C@H](C[C@H](C(O2)O[C@@H]3[C@H](C[C@H]([C@@H]([C@H]3O)O)N)N)N)O[C@@H]1O[C@@H]4[C@@H]([C@H]([C@@H]([C@H](O4)CO)N)O)O)O
CCMSLIB00000216983	XZNUGFQTQHRASN-UXNWEDNLSA-N	OC[C@@H](O1)[C@@H](N)[C@H](O)[C@@H](O)[C@H]1O[C@H](O2)[C@@H](NC)[C@@H](O)[C@@H](O3)[C@@H](C[C@@H](N)[C@@H](O[C@H]([C@@H](N)4)[C@H](O)[C@@H](O)[C@H](N)C4)3)2	BGC0000692	apramycin	XZNUGFQTQHRASN-XZEBHBPDSA-N	CN[C@H]1[C@H]([C@@H]2[C@H](C[C@H](C(O2)O[C@@H]3[C@H](C[C@H]([C@@H]([C@H]3O)O)N)N)N)O[C@@H]1O[C@@H]4[C@@H]([C@H]([C@@H]([C@H](O4)CO)N)O)O)O
CCMSLIB00000216985	XZNUGFQTQHRASN-UXNWEDNLSA-N	OC[C@@H](O1)[C@@H](N)[C@H](O)[C@@H](O)[C@H]1O[C@H](O2)[C@@H](NC)[C@@H](O)[C@@H](O3)[C@@H](C[C@@H](N)[C@@H](O[C@H]([C@@H](N)4)[C@H](O)[C@@H](O)[C@H](N)C4)3)2	BGC0000692	apramycin	XZNUGFQTQHRASN-XZEBHBPDSA-N	CN[C@H]1[C@H]([C@@H]2[C@H](C[C@H](C(O2)O[C@@H]3[C@H](C[C@H]([C@@H]([C@H]3O)O)N)N)N)O[C@@H]1O[C@@H]4[C@@H]([C@H]([C@@H]([C@H](O4)CO)N)O)O)O
CCMSLIB00000217431	CXNPLSGKWMLZPZ-QOBDMFJFSA-N	NC(=N)N(C)CC[C@@H](N)CC(=O)N[C@@H](C=2)[C@@H](C(O)=O)O[C@H](C2)N(C=1)C(=O)N=C(N)C1	BGC0000874	Blasticidin S	CXNPLSGKWMLZPZ-ZNIXKSQXSA-N	CN(C(N)=N)CC[C@H](N)CC(N[C@H]1C=C[C@H](N2C=CC(N)=NC2=O)O[C@@H]1C(O)=O)=O
CCMSLIB00000217433	CXNPLSGKWMLZPZ-QOBDMFJFSA-N	NC(=N)N(C)CC[C@@H](N)CC(=O)N[C@@H](C=2)[C@@H](C(O)=O)O[C@H](C2)N(C=1)C(=O)N=C(N)C1	BGC0000874	Blasticidin S	CXNPLSGKWMLZPZ-ZNIXKSQXSA-N	CN(C(N)=N)CC[C@H](N)CC(N[C@H]1C=C[C@H](N2C=CC(N)=NC2=O)O[C@@H]1C(O)=O)=O
CCMSLIB00000217435	CXNPLSGKWMLZPZ-QOBDMFJFSA-N	NC(=N)N(C)CC[C@@H](N)CC(=O)N[C@@H](C=2)[C@@H](C(O)=O)O[C@H](C2)N(C=1)C(=O)N=C(N)C1	BGC0000874	Blasticidin S	CXNPLSGKWMLZPZ-ZNIXKSQXSA-N	CN(C(N)=N)CC[C@H](N)CC(N[C@H]1C=C[C@H](N2C=CC(N)=NC2=O)O[C@@H]1C(O)=O)=O
CCMSLIB00000217437	CXNPLSGKWMLZPZ-QOBDMFJFSA-N	NC(=N)N(C)CC[C@@H](N)CC(=O)N[C@@H](C=2)[C@@H](C(O)=O)O[C@H](C2)N(C=1)C(=O)N=C(N)C1	BGC0000874	Blasticidin S	CXNPLSGKWMLZPZ-ZNIXKSQXSA-N	CN(C(N)=N)CC[C@H](N)CC(N[C@H]1C=C[C@H](N2C=CC(N)=NC2=O)O[C@@H]1C(O)=O)=O
CCMSLIB00000217439	CXNPLSGKWMLZPZ-QOBDMFJFSA-N	NC(=N)N(C)CC[C@@H](N)CC(=O)N[C@@H](C=2)[C@@H](C(O)=O)O[C@H](C2)N(C=1)C(=O)N=C(N)C1	BGC0000874	Blasticidin S	CXNPLSGKWMLZPZ-ZNIXKSQXSA-N	CN(C(N)=N)CC[C@H](N)CC(N[C@H]1C=C[C@H](N2C=CC(N)=NC2=O)O[C@@H]1C(O)=O)=O
CCMSLIB00000217551	RHGKLRLOHDJJDR-BYPYZUCNSA-N	NC(=O)NCCC[C@H](N)C(O)=O	BGC0000895	citrulline	RHGKLRLOHDJJDR-BYPYZUCNSA-N	C(C[C@@H](C(=O)O)N)CNC(=O)N
CCMSLIB00000217553	RHGKLRLOHDJJDR-BYPYZUCNSA-N	NC(=O)NCCC[C@H](N)C(O)=O	BGC0000895	citrulline	RHGKLRLOHDJJDR-BYPYZUCNSA-N	C(C[C@@H](C(=O)O)N)CNC(=O)N
CCMSLIB00000217554	RHGKLRLOHDJJDR-BYPYZUCNSA-N	NC(=O)NCCC[C@H](N)C(O)=O	BGC0000895	citrulline	RHGKLRLOHDJJDR-BYPYZUCNSA-N	C(C[C@@H](C(=O)O)N)CNC(=O)N
CCMSLIB00000217555	RHGKLRLOHDJJDR-BYPYZUCNSA-N	NC(=O)NCCC[C@H](N)C(O)=O	BGC0000895	citrulline	RHGKLRLOHDJJDR-BYPYZUCNSA-N	C(C[C@@H](C(=O)O)N)CNC(=O)N
CCMSLIB00000217557	RHGKLRLOHDJJDR-BYPYZUCNSA-N	NC(=O)NCCC[C@H](N)C(O)=O	BGC0000895	citrulline	RHGKLRLOHDJJDR-BYPYZUCNSA-N	C(C[C@@H](C(=O)O)N)CNC(=O)N
CCMSLIB00000217923	DTFAJAKTSMLKAT-JDCCYXBGSA-N	N[C@H](C1)[C@H](O)[C@@H](O)[C@H](O)[C@@H](N)1	BGC0000689	2-deoxystreptamine	DTFAJAKTSMLKAT-UHFFFAOYSA-N	C1C(C(C(C(C1N)O)O)O)N
CCMSLIB00000217925	DTFAJAKTSMLKAT-JDCCYXBGSA-N	N[C@H](C1)[C@H](O)[C@@H](O)[C@H](O)[C@@H](N)1	BGC0000689	2-deoxystreptamine	DTFAJAKTSMLKAT-UHFFFAOYSA-N	C1C(C(C(C(C1N)O)O)O)N
CCMSLIB00000217927	DTFAJAKTSMLKAT-JDCCYXBGSA-N	N[C@H](C1)[C@H](O)[C@@H](O)[C@H](O)[C@@H](N)1	BGC0000689	2-deoxystreptamine	DTFAJAKTSMLKAT-UHFFFAOYSA-N	C1C(C(C(C(C1N)O)O)O)N
CCMSLIB00000217929	DTFAJAKTSMLKAT-JDCCYXBGSA-N	N[C@H](C1)[C@H](O)[C@@H](O)[C@H](O)[C@@H](N)1	BGC0000689	2-deoxystreptamine	DTFAJAKTSMLKAT-UHFFFAOYSA-N	C1C(C(C(C(C1N)O)O)O)N
CCMSLIB00000217931	DTFAJAKTSMLKAT-JDCCYXBGSA-N	N[C@H](C1)[C@H](O)[C@@H](O)[C@H](O)[C@@H](N)1	BGC0000689	2-deoxystreptamine	DTFAJAKTSMLKAT-UHFFFAOYSA-N	C1C(C(C(C(C1N)O)O)O)N
CCMSLIB00000217933	AOJJSUZBOXZQNB-DCBNVMRFSA-N	c(c43)(C[C@](C(=O)CO)(C[C@@H]4OC(C5)O[C@@H](C)[C@@H](O)[C@@H](N)5)O)c(O)c(c1c(O)3)c(c(c2)c(c(OC)cc2)c1=O)=O	BGC0000218	doxorubicin	AOJJSUZBOXZQNB-TZSSRYMLSA-N	C[C@H]1[C@H]([C@H](C[C@@H](O1)O[C@H]2C[C@@](CC3=C(C4=C(C(=C23)O)C(=O)C5=C(C4=O)C=CC=C5OC)O)(C(=O)CO)O)N)O
CCMSLIB00000217935	AOJJSUZBOXZQNB-DCBNVMRFSA-N	c(c43)(C[C@](C(=O)CO)(C[C@@H]4OC(C5)O[C@@H](C)[C@@H](O)[C@@H](N)5)O)c(O)c(c1c(O)3)c(c(c2)c(c(OC)cc2)c1=O)=O	BGC0000218	doxorubicin	AOJJSUZBOXZQNB-TZSSRYMLSA-N	C[C@H]1[C@H]([C@H](C[C@@H](O1)O[C@H]2C[C@@](CC3=C(C4=C(C(=C23)O)C(=O)C5=C(C4=O)C=CC=C5OC)O)(C(=O)CO)O)N)O
CCMSLIB00000217937	AOJJSUZBOXZQNB-DCBNVMRFSA-N	c(c43)(C[C@](C(=O)CO)(C[C@@H]4OC(C5)O[C@@H](C)[C@@H](O)[C@@H](N)5)O)c(O)c(c1c(O)3)c(c(c2)c(c(OC)cc2)c1=O)=O	BGC0000218	doxorubicin	AOJJSUZBOXZQNB-TZSSRYMLSA-N	C[C@H]1[C@H]([C@H](C[C@@H](O1)O[C@H]2C[C@@](CC3=C(C4=C(C(=C23)O)C(=O)C5=C(C4=O)C=CC=C5OC)O)(C(=O)CO)O)N)O
CCMSLIB00000217939	AOJJSUZBOXZQNB-DCBNVMRFSA-N	c(c43)(C[C@](C(=O)CO)(C[C@@H]4OC(C5)O[C@@H](C)[C@@H](O)[C@@H](N)5)O)c(O)c(c1c(O)3)c(c(c2)c(c(OC)cc2)c1=O)=O	BGC0000218	doxorubicin	AOJJSUZBOXZQNB-TZSSRYMLSA-N	C[C@H]1[C@H]([C@H](C[C@@H](O1)O[C@H]2C[C@@](CC3=C(C4=C(C(=C23)O)C(=O)C5=C(C4=O)C=CC=C5OC)O)(C(=O)CO)O)N)O
CCMSLIB00000217941	AOJJSUZBOXZQNB-DCBNVMRFSA-N	c(c43)(C[C@](C(=O)CO)(C[C@@H]4OC(C5)O[C@@H](C)[C@@H](O)[C@@H](N)5)O)c(O)c(c1c(O)3)c(c(c2)c(c(OC)cc2)c1=O)=O	BGC0000218	doxorubicin	AOJJSUZBOXZQNB-TZSSRYMLSA-N	C[C@H]1[C@H]([C@H](C[C@@H](O1)O[C@H]2C[C@@](CC3=C(C4=C(C(=C23)O)C(=O)C5=C(C4=O)C=CC=C5OC)O)(C(=O)CO)O)N)O
CCMSLIB00000218022	STQGQHZAVUOBTE-ZFRRIORRSA-N	Oc(c34)c(c1c(O)c3c(c(c(OC)5)c(ccc5)c4=O)=O)C[C@](C(C)=O)(C[C@@H]1OC(C2)O[C@@H](C)[C@@H](O)[C@@H](N)2)O	BGC0000217	daunorubicin	STQGQHZAVUOBTE-VGBVRHCVSA-N	C[C@H]1[C@H]([C@H](C[C@@H](O1)O[C@H]2C[C@@](CC3=C(C4=C(C(=C23)O)C(=O)C5=C(C4=O)C=CC=C5OC)O)(C(=O)C)O)N)O
CCMSLIB00000218024	STQGQHZAVUOBTE-ZFRRIORRSA-N	Oc(c34)c(c1c(O)c3c(c(c(OC)5)c(ccc5)c4=O)=O)C[C@](C(C)=O)(C[C@@H]1OC(C2)O[C@@H](C)[C@@H](O)[C@@H](N)2)O	BGC0000217	daunorubicin	STQGQHZAVUOBTE-VGBVRHCVSA-N	C[C@H]1[C@H]([C@H](C[C@@H](O1)O[C@H]2C[C@@](CC3=C(C4=C(C(=C23)O)C(=O)C5=C(C4=O)C=CC=C5OC)O)(C(=O)C)O)N)O
CCMSLIB00000218026	STQGQHZAVUOBTE-ZFRRIORRSA-N	Oc(c34)c(c1c(O)c3c(c(c(OC)5)c(ccc5)c4=O)=O)C[C@](C(C)=O)(C[C@@H]1OC(C2)O[C@@H](C)[C@@H](O)[C@@H](N)2)O	BGC0000217	daunorubicin	STQGQHZAVUOBTE-VGBVRHCVSA-N	C[C@H]1[C@H]([C@H](C[C@@H](O1)O[C@H]2C[C@@](CC3=C(C4=C(C(=C23)O)C(=O)C5=C(C4=O)C=CC=C5OC)O)(C(=O)C)O)N)O
CCMSLIB00000218028	STQGQHZAVUOBTE-ZFRRIORRSA-N	Oc(c34)c(c1c(O)c3c(c(c(OC)5)c(ccc5)c4=O)=O)C[C@](C(C)=O)(C[C@@H]1OC(C2)O[C@@H](C)[C@@H](O)[C@@H](N)2)O	BGC0000217	daunorubicin	STQGQHZAVUOBTE-VGBVRHCVSA-N	C[C@H]1[C@H]([C@H](C[C@@H](O1)O[C@H]2C[C@@](CC3=C(C4=C(C(=C23)O)C(=O)C5=C(C4=O)C=CC=C5OC)O)(C(=O)C)O)N)O
CCMSLIB00000218030	STQGQHZAVUOBTE-ZFRRIORRSA-N	Oc(c34)c(c1c(O)c3c(c(c(OC)5)c(ccc5)c4=O)=O)C[C@](C(C)=O)(C[C@@H]1OC(C2)O[C@@H](C)[C@@H](O)[C@@H](N)2)O	BGC0000217	daunorubicin	STQGQHZAVUOBTE-VGBVRHCVSA-N	C[C@H]1[C@H]([C@H](C[C@@H](O1)O[C@H]2C[C@@](CC3=C(C4=C(C(=C23)O)C(=O)C5=C(C4=O)C=CC=C5OC)O)(C(=O)C)O)N)O
CCMSLIB00000218150	PIJVFDBKTWXHHD-UHFFFAOYSA-N	CNC(=O)Oc(c3)cc(c(c3)1)C(C)(C2)C(N(C)C2)N(C)1	BGC0000820	Physostigmine	PIJVFDBKTWXHHD-HIFRSBDPSA-N	[H][C@]12N(C)CC[C@@]1(C)C1=C(C=CC(OC(=O)NC)=C1)N2C
CCMSLIB00000218152	PIJVFDBKTWXHHD-UHFFFAOYSA-N	CNC(=O)Oc(c3)cc(c(c3)1)C(C)(C2)C(N(C)C2)N(C)1	BGC0000820	Physostigmine	PIJVFDBKTWXHHD-HIFRSBDPSA-N	[H][C@]12N(C)CC[C@@]1(C)C1=C(C=CC(OC(=O)NC)=C1)N2C
CCMSLIB00000218155	PIJVFDBKTWXHHD-UHFFFAOYSA-N	CNC(=O)Oc(c3)cc(c(c3)1)C(C)(C2)C(N(C)C2)N(C)1	BGC0000820	Physostigmine	PIJVFDBKTWXHHD-HIFRSBDPSA-N	[H][C@]12N(C)CC[C@@]1(C)C1=C(C=CC(OC(=O)NC)=C1)N2C
CCMSLIB00000218156	PIJVFDBKTWXHHD-UHFFFAOYSA-N	CNC(=O)Oc(c3)cc(c(c3)1)C(C)(C2)C(N(C)C2)N(C)1	BGC0000820	Physostigmine	PIJVFDBKTWXHHD-HIFRSBDPSA-N	[H][C@]12N(C)CC[C@@]1(C)C1=C(C=CC(OC(=O)NC)=C1)N2C
CCMSLIB00000218159	PIJVFDBKTWXHHD-UHFFFAOYSA-N	CNC(=O)Oc(c3)cc(c(c3)1)C(C)(C2)C(N(C)C2)N(C)1	BGC0000820	Physostigmine	PIJVFDBKTWXHHD-HIFRSBDPSA-N	[H][C@]12N(C)CC[C@@]1(C)C1=C(C=CC(OC(=O)NC)=C1)N2C
CCMSLIB00000218169	WQXNXVUDBPYKBA-UHFFFAOYSA-N	CC(N1)=NC(CC1)C(O)=O	BGC0000852	ectoine	WQXNXVUDBPYKBA-YFKPBYRVSA-N	CC1=NCC[C@H](N1)C(=O)O
CCMSLIB00000218169	WQXNXVUDBPYKBA-UHFFFAOYSA-N	CC(N1)=NC(CC1)C(O)=O	BGC0000853	ectoine	WQXNXVUDBPYKBA-YFKPBYRVSA-N	CC1=NCC[C@H](N1)C(=O)O
CCMSLIB00000218169	WQXNXVUDBPYKBA-UHFFFAOYSA-N	CC(N1)=NC(CC1)C(O)=O	BGC0000854	ectoine	WQXNXVUDBPYKBA-YFKPBYRVSA-N	CC1=NCC[C@H](N1)C(=O)O
CCMSLIB00000218169	WQXNXVUDBPYKBA-UHFFFAOYSA-N	CC(N1)=NC(CC1)C(O)=O	BGC0000855	ectoine	WQXNXVUDBPYKBA-YFKPBYRVSA-N	CC1=NCC[C@H](N1)C(=O)O
CCMSLIB00000218169	WQXNXVUDBPYKBA-UHFFFAOYSA-N	CC(N1)=NC(CC1)C(O)=O	BGC0000856	ectoine	WQXNXVUDBPYKBA-YFKPBYRVSA-N	CC1=NCC[C@H](N1)C(=O)O
CCMSLIB00000218169	WQXNXVUDBPYKBA-UHFFFAOYSA-N	CC(N1)=NC(CC1)C(O)=O	BGC0000857	ectoine	WQXNXVUDBPYKBA-YFKPBYRVSA-N	CC1=NCC[C@H](N1)C(=O)O
CCMSLIB00000218169	WQXNXVUDBPYKBA-UHFFFAOYSA-N	CC(N1)=NC(CC1)C(O)=O	BGC0000858	ectoine	WQXNXVUDBPYKBA-YFKPBYRVSA-N	CC1=NCC[C@H](N1)C(=O)O
CCMSLIB00000218169	WQXNXVUDBPYKBA-UHFFFAOYSA-N	CC(N1)=NC(CC1)C(O)=O	BGC0000859	ectoine	WQXNXVUDBPYKBA-YFKPBYRVSA-N	CC1=NCC[C@H](N1)C(=O)O
CCMSLIB00000218169	WQXNXVUDBPYKBA-UHFFFAOYSA-N	CC(N1)=NC(CC1)C(O)=O	BGC0000860	ectoine	WQXNXVUDBPYKBA-YFKPBYRVSA-N	CC1=NCC[C@H](N1)C(=O)O
CCMSLIB00000218171	WQXNXVUDBPYKBA-UHFFFAOYSA-N	CC(N1)=NC(CC1)C(O)=O	BGC0000852	ectoine	WQXNXVUDBPYKBA-YFKPBYRVSA-N	CC1=NCC[C@H](N1)C(=O)O
CCMSLIB00000218171	WQXNXVUDBPYKBA-UHFFFAOYSA-N	CC(N1)=NC(CC1)C(O)=O	BGC0000853	ectoine	WQXNXVUDBPYKBA-YFKPBYRVSA-N	CC1=NCC[C@H](N1)C(=O)O
CCMSLIB00000218171	WQXNXVUDBPYKBA-UHFFFAOYSA-N	CC(N1)=NC(CC1)C(O)=O	BGC0000854	ectoine	WQXNXVUDBPYKBA-YFKPBYRVSA-N	CC1=NCC[C@H](N1)C(=O)O
CCMSLIB00000218171	WQXNXVUDBPYKBA-UHFFFAOYSA-N	CC(N1)=NC(CC1)C(O)=O	BGC0000855	ectoine	WQXNXVUDBPYKBA-YFKPBYRVSA-N	CC1=NCC[C@H](N1)C(=O)O
CCMSLIB00000218171	WQXNXVUDBPYKBA-UHFFFAOYSA-N	CC(N1)=NC(CC1)C(O)=O	BGC0000856	ectoine	WQXNXVUDBPYKBA-YFKPBYRVSA-N	CC1=NCC[C@H](N1)C(=O)O
CCMSLIB00000218171	WQXNXVUDBPYKBA-UHFFFAOYSA-N	CC(N1)=NC(CC1)C(O)=O	BGC0000857	ectoine	WQXNXVUDBPYKBA-YFKPBYRVSA-N	CC1=NCC[C@H](N1)C(=O)O
CCMSLIB00000218171	WQXNXVUDBPYKBA-UHFFFAOYSA-N	CC(N1)=NC(CC1)C(O)=O	BGC0000858	ectoine	WQXNXVUDBPYKBA-YFKPBYRVSA-N	CC1=NCC[C@H](N1)C(=O)O
CCMSLIB00000218171	WQXNXVUDBPYKBA-UHFFFAOYSA-N	CC(N1)=NC(CC1)C(O)=O	BGC0000859	ectoine	WQXNXVUDBPYKBA-YFKPBYRVSA-N	CC1=NCC[C@H](N1)C(=O)O
CCMSLIB00000218171	WQXNXVUDBPYKBA-UHFFFAOYSA-N	CC(N1)=NC(CC1)C(O)=O	BGC0000860	ectoine	WQXNXVUDBPYKBA-YFKPBYRVSA-N	CC1=NCC[C@H](N1)C(=O)O
CCMSLIB00000218173	WQXNXVUDBPYKBA-UHFFFAOYSA-N	CC(N1)=NC(CC1)C(O)=O	BGC0000852	ectoine	WQXNXVUDBPYKBA-YFKPBYRVSA-N	CC1=NCC[C@H](N1)C(=O)O
CCMSLIB00000218173	WQXNXVUDBPYKBA-UHFFFAOYSA-N	CC(N1)=NC(CC1)C(O)=O	BGC0000853	ectoine	WQXNXVUDBPYKBA-YFKPBYRVSA-N	CC1=NCC[C@H](N1)C(=O)O
CCMSLIB00000218173	WQXNXVUDBPYKBA-UHFFFAOYSA-N	CC(N1)=NC(CC1)C(O)=O	BGC0000854	ectoine	WQXNXVUDBPYKBA-YFKPBYRVSA-N	CC1=NCC[C@H](N1)C(=O)O
CCMSLIB00000218173	WQXNXVUDBPYKBA-UHFFFAOYSA-N	CC(N1)=NC(CC1)C(O)=O	BGC0000855	ectoine	WQXNXVUDBPYKBA-YFKPBYRVSA-N	CC1=NCC[C@H](N1)C(=O)O
CCMSLIB00000218173	WQXNXVUDBPYKBA-UHFFFAOYSA-N	CC(N1)=NC(CC1)C(O)=O	BGC0000856	ectoine	WQXNXVUDBPYKBA-YFKPBYRVSA-N	CC1=NCC[C@H](N1)C(=O)O
CCMSLIB00000218173	WQXNXVUDBPYKBA-UHFFFAOYSA-N	CC(N1)=NC(CC1)C(O)=O	BGC0000857	ectoine	WQXNXVUDBPYKBA-YFKPBYRVSA-N	CC1=NCC[C@H](N1)C(=O)O
CCMSLIB00000218173	WQXNXVUDBPYKBA-UHFFFAOYSA-N	CC(N1)=NC(CC1)C(O)=O	BGC0000858	ectoine	WQXNXVUDBPYKBA-YFKPBYRVSA-N	CC1=NCC[C@H](N1)C(=O)O
CCMSLIB00000218173	WQXNXVUDBPYKBA-UHFFFAOYSA-N	CC(N1)=NC(CC1)C(O)=O	BGC0000859	ectoine	WQXNXVUDBPYKBA-YFKPBYRVSA-N	CC1=NCC[C@H](N1)C(=O)O
CCMSLIB00000218173	WQXNXVUDBPYKBA-UHFFFAOYSA-N	CC(N1)=NC(CC1)C(O)=O	BGC0000860	ectoine	WQXNXVUDBPYKBA-YFKPBYRVSA-N	CC1=NCC[C@H](N1)C(=O)O
CCMSLIB00000218175	WQXNXVUDBPYKBA-UHFFFAOYSA-N	CC(N1)=NC(CC1)C(O)=O	BGC0000852	ectoine	WQXNXVUDBPYKBA-YFKPBYRVSA-N	CC1=NCC[C@H](N1)C(=O)O
CCMSLIB00000218175	WQXNXVUDBPYKBA-UHFFFAOYSA-N	CC(N1)=NC(CC1)C(O)=O	BGC0000853	ectoine	WQXNXVUDBPYKBA-YFKPBYRVSA-N	CC1=NCC[C@H](N1)C(=O)O
CCMSLIB00000218175	WQXNXVUDBPYKBA-UHFFFAOYSA-N	CC(N1)=NC(CC1)C(O)=O	BGC0000854	ectoine	WQXNXVUDBPYKBA-YFKPBYRVSA-N	CC1=NCC[C@H](N1)C(=O)O
CCMSLIB00000218175	WQXNXVUDBPYKBA-UHFFFAOYSA-N	CC(N1)=NC(CC1)C(O)=O	BGC0000855	ectoine	WQXNXVUDBPYKBA-YFKPBYRVSA-N	CC1=NCC[C@H](N1)C(=O)O
CCMSLIB00000218175	WQXNXVUDBPYKBA-UHFFFAOYSA-N	CC(N1)=NC(CC1)C(O)=O	BGC0000856	ectoine	WQXNXVUDBPYKBA-YFKPBYRVSA-N	CC1=NCC[C@H](N1)C(=O)O
CCMSLIB00000218175	WQXNXVUDBPYKBA-UHFFFAOYSA-N	CC(N1)=NC(CC1)C(O)=O	BGC0000857	ectoine	WQXNXVUDBPYKBA-YFKPBYRVSA-N	CC1=NCC[C@H](N1)C(=O)O
CCMSLIB00000218175	WQXNXVUDBPYKBA-UHFFFAOYSA-N	CC(N1)=NC(CC1)C(O)=O	BGC0000858	ectoine	WQXNXVUDBPYKBA-YFKPBYRVSA-N	CC1=NCC[C@H](N1)C(=O)O
CCMSLIB00000218175	WQXNXVUDBPYKBA-UHFFFAOYSA-N	CC(N1)=NC(CC1)C(O)=O	BGC0000859	ectoine	WQXNXVUDBPYKBA-YFKPBYRVSA-N	CC1=NCC[C@H](N1)C(=O)O
CCMSLIB00000218175	WQXNXVUDBPYKBA-UHFFFAOYSA-N	CC(N1)=NC(CC1)C(O)=O	BGC0000860	ectoine	WQXNXVUDBPYKBA-YFKPBYRVSA-N	CC1=NCC[C@H](N1)C(=O)O
CCMSLIB00000218178	WQXNXVUDBPYKBA-UHFFFAOYSA-N	CC(N1)=NC(CC1)C(O)=O	BGC0000852	ectoine	WQXNXVUDBPYKBA-YFKPBYRVSA-N	CC1=NCC[C@H](N1)C(=O)O
CCMSLIB00000218178	WQXNXVUDBPYKBA-UHFFFAOYSA-N	CC(N1)=NC(CC1)C(O)=O	BGC0000853	ectoine	WQXNXVUDBPYKBA-YFKPBYRVSA-N	CC1=NCC[C@H](N1)C(=O)O
CCMSLIB00000218178	WQXNXVUDBPYKBA-UHFFFAOYSA-N	CC(N1)=NC(CC1)C(O)=O	BGC0000854	ectoine	WQXNXVUDBPYKBA-YFKPBYRVSA-N	CC1=NCC[C@H](N1)C(=O)O
CCMSLIB00000218178	WQXNXVUDBPYKBA-UHFFFAOYSA-N	CC(N1)=NC(CC1)C(O)=O	BGC0000855	ectoine	WQXNXVUDBPYKBA-YFKPBYRVSA-N	CC1=NCC[C@H](N1)C(=O)O
CCMSLIB00000218178	WQXNXVUDBPYKBA-UHFFFAOYSA-N	CC(N1)=NC(CC1)C(O)=O	BGC0000856	ectoine	WQXNXVUDBPYKBA-YFKPBYRVSA-N	CC1=NCC[C@H](N1)C(=O)O
CCMSLIB00000218178	WQXNXVUDBPYKBA-UHFFFAOYSA-N	CC(N1)=NC(CC1)C(O)=O	BGC0000857	ectoine	WQXNXVUDBPYKBA-YFKPBYRVSA-N	CC1=NCC[C@H](N1)C(=O)O
CCMSLIB00000218178	WQXNXVUDBPYKBA-UHFFFAOYSA-N	CC(N1)=NC(CC1)C(O)=O	BGC0000858	ectoine	WQXNXVUDBPYKBA-YFKPBYRVSA-N	CC1=NCC[C@H](N1)C(=O)O
CCMSLIB00000218178	WQXNXVUDBPYKBA-UHFFFAOYSA-N	CC(N1)=NC(CC1)C(O)=O	BGC0000859	ectoine	WQXNXVUDBPYKBA-YFKPBYRVSA-N	CC1=NCC[C@H](N1)C(=O)O
CCMSLIB00000218178	WQXNXVUDBPYKBA-UHFFFAOYSA-N	CC(N1)=NC(CC1)C(O)=O	BGC0000860	ectoine	WQXNXVUDBPYKBA-YFKPBYRVSA-N	CC1=NCC[C@H](N1)C(=O)O
CCMSLIB00000218272	DGMPVYSXXIOGJY-UHFFFAOYSA-N	CCCCc(c1)cnc(c1)C(O)=O	BGC0001190	fusaric acid	DGMPVYSXXIOGJY-UHFFFAOYSA-N	CCCCC1=CN=C(C=C1)C(=O)O
CCMSLIB00000218274	DGMPVYSXXIOGJY-UHFFFAOYSA-N	CCCCc(c1)cnc(c1)C(O)=O	BGC0001190	fusaric acid	DGMPVYSXXIOGJY-UHFFFAOYSA-N	CCCCC1=CN=C(C=C1)C(=O)O
CCMSLIB00000218278	DGMPVYSXXIOGJY-UHFFFAOYSA-N	CCCCc(c1)cnc(c1)C(O)=O	BGC0001190	fusaric acid	DGMPVYSXXIOGJY-UHFFFAOYSA-N	CCCCC1=CN=C(C=C1)C(=O)O
CCMSLIB00000218280	DGMPVYSXXIOGJY-UHFFFAOYSA-N	CCCCc(c1)cnc(c1)C(O)=O	BGC0001190	fusaric acid	DGMPVYSXXIOGJY-UHFFFAOYSA-N	CCCCC1=CN=C(C=C1)C(=O)O
CCMSLIB00000218282	DGMPVYSXXIOGJY-UHFFFAOYSA-N	CCCCc(c1)cnc(c1)C(O)=O	BGC0001190	fusaric acid	DGMPVYSXXIOGJY-UHFFFAOYSA-N	CCCCC1=CN=C(C=C1)C(=O)O
CCMSLIB00000219034	SBUJHOSQTJFQJX-UHFFFAOYSA-N	NCC(O1)C(O)C(O)C(O)C1OC(C(N)3)C(O)C(C(N)C3)OC(O2)C(O)C(N)C(O)C(CO)2	BGC0000702	kanamycin	SBUJHOSQTJFQJX-NOAMYHISSA-N	C1[C@H]([C@@H]([C@H]([C@@H]([C@H]1N)O[C@@H]2[C@@H]([C@H]([C@@H]([C@H](O2)CN)O)O)O)O)O[C@@H]3[C@@H]([C@H]([C@@H]([C@H](O3)CO)O)N)O)N
CCMSLIB00000219034	SBUJHOSQTJFQJX-UHFFFAOYSA-N	NCC(O1)C(O)C(O)C(O)C1OC(C(N)3)C(O)C(C(N)C3)OC(O2)C(O)C(N)C(O)C(CO)2	BGC0000703	kanamycin	SBUJHOSQTJFQJX-NOAMYHISSA-N	C1[C@H]([C@@H]([C@H]([C@@H]([C@H]1N)O[C@@H]2[C@@H]([C@H]([C@@H]([C@H](O2)CN)O)O)O)O)O[C@@H]3[C@@H]([C@H]([C@@H]([C@H](O3)CO)O)N)O)N
CCMSLIB00000219034	SBUJHOSQTJFQJX-UHFFFAOYSA-N	NCC(O1)C(O)C(O)C(O)C1OC(C(N)3)C(O)C(C(N)C3)OC(O2)C(O)C(N)C(O)C(CO)2	BGC0000704	kanamycin	SBUJHOSQTJFQJX-NOAMYHISSA-N	C1[C@H]([C@@H]([C@H]([C@@H]([C@H]1N)O[C@@H]2[C@@H]([C@H]([C@@H]([C@H](O2)CN)O)O)O)O)O[C@@H]3[C@@H]([C@H]([C@@H]([C@H](O3)CO)O)N)O)N
CCMSLIB00000219034	SBUJHOSQTJFQJX-UHFFFAOYSA-N	NCC(O1)C(O)C(O)C(O)C1OC(C(N)3)C(O)C(C(N)C3)OC(O2)C(O)C(N)C(O)C(CO)2	BGC0000705	kanamycin	SBUJHOSQTJFQJX-NOAMYHISSA-N	C1[C@H]([C@@H]([C@H]([C@@H]([C@H]1N)O[C@@H]2[C@@H]([C@H]([C@@H]([C@H](O2)CN)O)O)O)O)O[C@@H]3[C@@H]([C@H]([C@@H]([C@H](O3)CO)O)N)O)N
CCMSLIB00000219034	SBUJHOSQTJFQJX-UHFFFAOYSA-N	NCC(O1)C(O)C(O)C(O)C1OC(C(N)3)C(O)C(C(N)C3)OC(O2)C(O)C(N)C(O)C(CO)2	BGC0000706	kanamycin	SBUJHOSQTJFQJX-NOAMYHISSA-N	C1[C@H]([C@@H]([C@H]([C@@H]([C@H]1N)O[C@@H]2[C@@H]([C@H]([C@@H]([C@H](O2)CN)O)O)O)O)O[C@@H]3[C@@H]([C@H]([C@@H]([C@H](O3)CO)O)N)O)N
CCMSLIB00000219036	SBUJHOSQTJFQJX-UHFFFAOYSA-N	NCC(O1)C(O)C(O)C(O)C1OC(C(N)3)C(O)C(C(N)C3)OC(O2)C(O)C(N)C(O)C(CO)2	BGC0000702	kanamycin	SBUJHOSQTJFQJX-NOAMYHISSA-N	C1[C@H]([C@@H]([C@H]([C@@H]([C@H]1N)O[C@@H]2[C@@H]([C@H]([C@@H]([C@H](O2)CN)O)O)O)O)O[C@@H]3[C@@H]([C@H]([C@@H]([C@H](O3)CO)O)N)O)N
CCMSLIB00000219036	SBUJHOSQTJFQJX-UHFFFAOYSA-N	NCC(O1)C(O)C(O)C(O)C1OC(C(N)3)C(O)C(C(N)C3)OC(O2)C(O)C(N)C(O)C(CO)2	BGC0000703	kanamycin	SBUJHOSQTJFQJX-NOAMYHISSA-N	C1[C@H]([C@@H]([C@H]([C@@H]([C@H]1N)O[C@@H]2[C@@H]([C@H]([C@@H]([C@H](O2)CN)O)O)O)O)O[C@@H]3[C@@H]([C@H]([C@@H]([C@H](O3)CO)O)N)O)N
CCMSLIB00000219036	SBUJHOSQTJFQJX-UHFFFAOYSA-N	NCC(O1)C(O)C(O)C(O)C1OC(C(N)3)C(O)C(C(N)C3)OC(O2)C(O)C(N)C(O)C(CO)2	BGC0000704	kanamycin	SBUJHOSQTJFQJX-NOAMYHISSA-N	C1[C@H]([C@@H]([C@H]([C@@H]([C@H]1N)O[C@@H]2[C@@H]([C@H]([C@@H]([C@H](O2)CN)O)O)O)O)O[C@@H]3[C@@H]([C@H]([C@@H]([C@H](O3)CO)O)N)O)N
CCMSLIB00000219036	SBUJHOSQTJFQJX-UHFFFAOYSA-N	NCC(O1)C(O)C(O)C(O)C1OC(C(N)3)C(O)C(C(N)C3)OC(O2)C(O)C(N)C(O)C(CO)2	BGC0000705	kanamycin	SBUJHOSQTJFQJX-NOAMYHISSA-N	C1[C@H]([C@@H]([C@H]([C@@H]([C@H]1N)O[C@@H]2[C@@H]([C@H]([C@@H]([C@H](O2)CN)O)O)O)O)O[C@@H]3[C@@H]([C@H]([C@@H]([C@H](O3)CO)O)N)O)N
CCMSLIB00000219036	SBUJHOSQTJFQJX-UHFFFAOYSA-N	NCC(O1)C(O)C(O)C(O)C1OC(C(N)3)C(O)C(C(N)C3)OC(O2)C(O)C(N)C(O)C(CO)2	BGC0000706	kanamycin	SBUJHOSQTJFQJX-NOAMYHISSA-N	C1[C@H]([C@@H]([C@H]([C@@H]([C@H]1N)O[C@@H]2[C@@H]([C@H]([C@@H]([C@H](O2)CN)O)O)O)O)O[C@@H]3[C@@H]([C@H]([C@@H]([C@H](O3)CO)O)N)O)N
CCMSLIB00000219038	SBUJHOSQTJFQJX-UHFFFAOYSA-N	NCC(O1)C(O)C(O)C(O)C1OC(C(N)3)C(O)C(C(N)C3)OC(O2)C(O)C(N)C(O)C(CO)2	BGC0000702	kanamycin	SBUJHOSQTJFQJX-NOAMYHISSA-N	C1[C@H]([C@@H]([C@H]([C@@H]([C@H]1N)O[C@@H]2[C@@H]([C@H]([C@@H]([C@H](O2)CN)O)O)O)O)O[C@@H]3[C@@H]([C@H]([C@@H]([C@H](O3)CO)O)N)O)N
CCMSLIB00000219038	SBUJHOSQTJFQJX-UHFFFAOYSA-N	NCC(O1)C(O)C(O)C(O)C1OC(C(N)3)C(O)C(C(N)C3)OC(O2)C(O)C(N)C(O)C(CO)2	BGC0000703	kanamycin	SBUJHOSQTJFQJX-NOAMYHISSA-N	C1[C@H]([C@@H]([C@H]([C@@H]([C@H]1N)O[C@@H]2[C@@H]([C@H]([C@@H]([C@H](O2)CN)O)O)O)O)O[C@@H]3[C@@H]([C@H]([C@@H]([C@H](O3)CO)O)N)O)N
CCMSLIB00000219038	SBUJHOSQTJFQJX-UHFFFAOYSA-N	NCC(O1)C(O)C(O)C(O)C1OC(C(N)3)C(O)C(C(N)C3)OC(O2)C(O)C(N)C(O)C(CO)2	BGC0000704	kanamycin	SBUJHOSQTJFQJX-NOAMYHISSA-N	C1[C@H]([C@@H]([C@H]([C@@H]([C@H]1N)O[C@@H]2[C@@H]([C@H]([C@@H]([C@H](O2)CN)O)O)O)O)O[C@@H]3[C@@H]([C@H]([C@@H]([C@H](O3)CO)O)N)O)N
CCMSLIB00000219038	SBUJHOSQTJFQJX-UHFFFAOYSA-N	NCC(O1)C(O)C(O)C(O)C1OC(C(N)3)C(O)C(C(N)C3)OC(O2)C(O)C(N)C(O)C(CO)2	BGC0000705	kanamycin	SBUJHOSQTJFQJX-NOAMYHISSA-N	C1[C@H]([C@@H]([C@H]([C@@H]([C@H]1N)O[C@@H]2[C@@H]([C@H]([C@@H]([C@H](O2)CN)O)O)O)O)O[C@@H]3[C@@H]([C@H]([C@@H]([C@H](O3)CO)O)N)O)N
CCMSLIB00000219038	SBUJHOSQTJFQJX-UHFFFAOYSA-N	NCC(O1)C(O)C(O)C(O)C1OC(C(N)3)C(O)C(C(N)C3)OC(O2)C(O)C(N)C(O)C(CO)2	BGC0000706	kanamycin	SBUJHOSQTJFQJX-NOAMYHISSA-N	C1[C@H]([C@@H]([C@H]([C@@H]([C@H]1N)O[C@@H]2[C@@H]([C@H]([C@@H]([C@H](O2)CN)O)O)O)O)O[C@@H]3[C@@H]([C@H]([C@@H]([C@H](O3)CO)O)N)O)N
CCMSLIB00000219040	SBUJHOSQTJFQJX-UHFFFAOYSA-N	NCC(O1)C(O)C(O)C(O)C1OC(C(N)3)C(O)C(C(N)C3)OC(O2)C(O)C(N)C(O)C(CO)2	BGC0000702	kanamycin	SBUJHOSQTJFQJX-NOAMYHISSA-N	C1[C@H]([C@@H]([C@H]([C@@H]([C@H]1N)O[C@@H]2[C@@H]([C@H]([C@@H]([C@H](O2)CN)O)O)O)O)O[C@@H]3[C@@H]([C@H]([C@@H]([C@H](O3)CO)O)N)O)N
CCMSLIB00000219040	SBUJHOSQTJFQJX-UHFFFAOYSA-N	NCC(O1)C(O)C(O)C(O)C1OC(C(N)3)C(O)C(C(N)C3)OC(O2)C(O)C(N)C(O)C(CO)2	BGC0000703	kanamycin	SBUJHOSQTJFQJX-NOAMYHISSA-N	C1[C@H]([C@@H]([C@H]([C@@H]([C@H]1N)O[C@@H]2[C@@H]([C@H]([C@@H]([C@H](O2)CN)O)O)O)O)O[C@@H]3[C@@H]([C@H]([C@@H]([C@H](O3)CO)O)N)O)N
CCMSLIB00000219040	SBUJHOSQTJFQJX-UHFFFAOYSA-N	NCC(O1)C(O)C(O)C(O)C1OC(C(N)3)C(O)C(C(N)C3)OC(O2)C(O)C(N)C(O)C(CO)2	BGC0000704	kanamycin	SBUJHOSQTJFQJX-NOAMYHISSA-N	C1[C@H]([C@@H]([C@H]([C@@H]([C@H]1N)O[C@@H]2[C@@H]([C@H]([C@@H]([C@H](O2)CN)O)O)O)O)O[C@@H]3[C@@H]([C@H]([C@@H]([C@H](O3)CO)O)N)O)N
CCMSLIB00000219040	SBUJHOSQTJFQJX-UHFFFAOYSA-N	NCC(O1)C(O)C(O)C(O)C1OC(C(N)3)C(O)C(C(N)C3)OC(O2)C(O)C(N)C(O)C(CO)2	BGC0000705	kanamycin	SBUJHOSQTJFQJX-NOAMYHISSA-N	C1[C@H]([C@@H]([C@H]([C@@H]([C@H]1N)O[C@@H]2[C@@H]([C@H]([C@@H]([C@H](O2)CN)O)O)O)O)O[C@@H]3[C@@H]([C@H]([C@@H]([C@H](O3)CO)O)N)O)N
CCMSLIB00000219040	SBUJHOSQTJFQJX-UHFFFAOYSA-N	NCC(O1)C(O)C(O)C(O)C1OC(C(N)3)C(O)C(C(N)C3)OC(O2)C(O)C(N)C(O)C(CO)2	BGC0000706	kanamycin	SBUJHOSQTJFQJX-NOAMYHISSA-N	C1[C@H]([C@@H]([C@H]([C@@H]([C@H]1N)O[C@@H]2[C@@H]([C@H]([C@@H]([C@H](O2)CN)O)O)O)O)O[C@@H]3[C@@H]([C@H]([C@@H]([C@H](O3)CO)O)N)O)N
CCMSLIB00000219042	SBUJHOSQTJFQJX-UHFFFAOYSA-N	NCC(O1)C(O)C(O)C(O)C1OC(C(N)3)C(O)C(C(N)C3)OC(O2)C(O)C(N)C(O)C(CO)2	BGC0000702	kanamycin	SBUJHOSQTJFQJX-NOAMYHISSA-N	C1[C@H]([C@@H]([C@H]([C@@H]([C@H]1N)O[C@@H]2[C@@H]([C@H]([C@@H]([C@H](O2)CN)O)O)O)O)O[C@@H]3[C@@H]([C@H]([C@@H]([C@H](O3)CO)O)N)O)N
CCMSLIB00000219042	SBUJHOSQTJFQJX-UHFFFAOYSA-N	NCC(O1)C(O)C(O)C(O)C1OC(C(N)3)C(O)C(C(N)C3)OC(O2)C(O)C(N)C(O)C(CO)2	BGC0000703	kanamycin	SBUJHOSQTJFQJX-NOAMYHISSA-N	C1[C@H]([C@@H]([C@H]([C@@H]([C@H]1N)O[C@@H]2[C@@H]([C@H]([C@@H]([C@H](O2)CN)O)O)O)O)O[C@@H]3[C@@H]([C@H]([C@@H]([C@H](O3)CO)O)N)O)N
CCMSLIB00000219042	SBUJHOSQTJFQJX-UHFFFAOYSA-N	NCC(O1)C(O)C(O)C(O)C1OC(C(N)3)C(O)C(C(N)C3)OC(O2)C(O)C(N)C(O)C(CO)2	BGC0000704	kanamycin	SBUJHOSQTJFQJX-NOAMYHISSA-N	C1[C@H]([C@@H]([C@H]([C@@H]([C@H]1N)O[C@@H]2[C@@H]([C@H]([C@@H]([C@H](O2)CN)O)O)O)O)O[C@@H]3[C@@H]([C@H]([C@@H]([C@H](O3)CO)O)N)O)N
CCMSLIB00000219042	SBUJHOSQTJFQJX-UHFFFAOYSA-N	NCC(O1)C(O)C(O)C(O)C1OC(C(N)3)C(O)C(C(N)C3)OC(O2)C(O)C(N)C(O)C(CO)2	BGC0000705	kanamycin	SBUJHOSQTJFQJX-NOAMYHISSA-N	C1[C@H]([C@@H]([C@H]([C@@H]([C@H]1N)O[C@@H]2[C@@H]([C@H]([C@@H]([C@H](O2)CN)O)O)O)O)O[C@@H]3[C@@H]([C@H]([C@@H]([C@H](O3)CO)O)N)O)N
CCMSLIB00000219042	SBUJHOSQTJFQJX-UHFFFAOYSA-N	NCC(O1)C(O)C(O)C(O)C1OC(C(N)3)C(O)C(C(N)C3)OC(O2)C(O)C(N)C(O)C(CO)2	BGC0000706	kanamycin	SBUJHOSQTJFQJX-NOAMYHISSA-N	C1[C@H]([C@@H]([C@H]([C@@H]([C@H]1N)O[C@@H]2[C@@H]([C@H]([C@@H]([C@H](O2)CN)O)O)O)O)O[C@@H]3[C@@H]([C@H]([C@@H]([C@H](O3)CO)O)N)O)N
CCMSLIB00000219044	SBUJHOSQTJFQJX-UHFFFAOYSA-N	NCC(O1)C(O)C(O)C(O)C1OC(C(N)3)C(O)C(C(N)C3)OC(O2)C(O)C(N)C(O)C(CO)2	BGC0000702	kanamycin	SBUJHOSQTJFQJX-NOAMYHISSA-N	C1[C@H]([C@@H]([C@H]([C@@H]([C@H]1N)O[C@@H]2[C@@H]([C@H]([C@@H]([C@H](O2)CN)O)O)O)O)O[C@@H]3[C@@H]([C@H]([C@@H]([C@H](O3)CO)O)N)O)N
CCMSLIB00000219044	SBUJHOSQTJFQJX-UHFFFAOYSA-N	NCC(O1)C(O)C(O)C(O)C1OC(C(N)3)C(O)C(C(N)C3)OC(O2)C(O)C(N)C(O)C(CO)2	BGC0000703	kanamycin	SBUJHOSQTJFQJX-NOAMYHISSA-N	C1[C@H]([C@@H]([C@H]([C@@H]([C@H]1N)O[C@@H]2[C@@H]([C@H]([C@@H]([C@H](O2)CN)O)O)O)O)O[C@@H]3[C@@H]([C@H]([C@@H]([C@H](O3)CO)O)N)O)N
CCMSLIB00000219044	SBUJHOSQTJFQJX-UHFFFAOYSA-N	NCC(O1)C(O)C(O)C(O)C1OC(C(N)3)C(O)C(C(N)C3)OC(O2)C(O)C(N)C(O)C(CO)2	BGC0000704	kanamycin	SBUJHOSQTJFQJX-NOAMYHISSA-N	C1[C@H]([C@@H]([C@H]([C@@H]([C@H]1N)O[C@@H]2[C@@H]([C@H]([C@@H]([C@H](O2)CN)O)O)O)O)O[C@@H]3[C@@H]([C@H]([C@@H]([C@H](O3)CO)O)N)O)N
CCMSLIB00000219044	SBUJHOSQTJFQJX-UHFFFAOYSA-N	NCC(O1)C(O)C(O)C(O)C1OC(C(N)3)C(O)C(C(N)C3)OC(O2)C(O)C(N)C(O)C(CO)2	BGC0000705	kanamycin	SBUJHOSQTJFQJX-NOAMYHISSA-N	C1[C@H]([C@@H]([C@H]([C@@H]([C@H]1N)O[C@@H]2[C@@H]([C@H]([C@@H]([C@H](O2)CN)O)O)O)O)O[C@@H]3[C@@H]([C@H]([C@@H]([C@H](O3)CO)O)N)O)N
CCMSLIB00000219044	SBUJHOSQTJFQJX-UHFFFAOYSA-N	NCC(O1)C(O)C(O)C(O)C1OC(C(N)3)C(O)C(C(N)C3)OC(O2)C(O)C(N)C(O)C(CO)2	BGC0000706	kanamycin	SBUJHOSQTJFQJX-NOAMYHISSA-N	C1[C@H]([C@@H]([C@H]([C@@H]([C@H]1N)O[C@@H]2[C@@H]([C@H]([C@@H]([C@H](O2)CN)O)O)O)O)O[C@@H]3[C@@H]([C@H]([C@@H]([C@H](O3)CO)O)N)O)N
CCMSLIB00000219046	SBUJHOSQTJFQJX-UHFFFAOYSA-N	NCC(O1)C(O)C(O)C(O)C1OC(C(N)3)C(O)C(C(N)C3)OC(O2)C(O)C(N)C(O)C(CO)2	BGC0000702	kanamycin	SBUJHOSQTJFQJX-NOAMYHISSA-N	C1[C@H]([C@@H]([C@H]([C@@H]([C@H]1N)O[C@@H]2[C@@H]([C@H]([C@@H]([C@H](O2)CN)O)O)O)O)O[C@@H]3[C@@H]([C@H]([C@@H]([C@H](O3)CO)O)N)O)N
CCMSLIB00000219046	SBUJHOSQTJFQJX-UHFFFAOYSA-N	NCC(O1)C(O)C(O)C(O)C1OC(C(N)3)C(O)C(C(N)C3)OC(O2)C(O)C(N)C(O)C(CO)2	BGC0000703	kanamycin	SBUJHOSQTJFQJX-NOAMYHISSA-N	C1[C@H]([C@@H]([C@H]([C@@H]([C@H]1N)O[C@@H]2[C@@H]([C@H]([C@@H]([C@H](O2)CN)O)O)O)O)O[C@@H]3[C@@H]([C@H]([C@@H]([C@H](O3)CO)O)N)O)N
CCMSLIB00000219046	SBUJHOSQTJFQJX-UHFFFAOYSA-N	NCC(O1)C(O)C(O)C(O)C1OC(C(N)3)C(O)C(C(N)C3)OC(O2)C(O)C(N)C(O)C(CO)2	BGC0000704	kanamycin	SBUJHOSQTJFQJX-NOAMYHISSA-N	C1[C@H]([C@@H]([C@H]([C@@H]([C@H]1N)O[C@@H]2[C@@H]([C@H]([C@@H]([C@H](O2)CN)O)O)O)O)O[C@@H]3[C@@H]([C@H]([C@@H]([C@H](O3)CO)O)N)O)N
CCMSLIB00000219046	SBUJHOSQTJFQJX-UHFFFAOYSA-N	NCC(O1)C(O)C(O)C(O)C1OC(C(N)3)C(O)C(C(N)C3)OC(O2)C(O)C(N)C(O)C(CO)2	BGC0000705	kanamycin	SBUJHOSQTJFQJX-NOAMYHISSA-N	C1[C@H]([C@@H]([C@H]([C@@H]([C@H]1N)O[C@@H]2[C@@H]([C@H]([C@@H]([C@H](O2)CN)O)O)O)O)O[C@@H]3[C@@H]([C@H]([C@@H]([C@H](O3)CO)O)N)O)N
CCMSLIB00000219046	SBUJHOSQTJFQJX-UHFFFAOYSA-N	NCC(O1)C(O)C(O)C(O)C1OC(C(N)3)C(O)C(C(N)C3)OC(O2)C(O)C(N)C(O)C(CO)2	BGC0000706	kanamycin	SBUJHOSQTJFQJX-NOAMYHISSA-N	C1[C@H]([C@@H]([C@H]([C@@H]([C@H]1N)O[C@@H]2[C@@H]([C@H]([C@@H]([C@H](O2)CN)O)O)O)O)O[C@@H]3[C@@H]([C@H]([C@@H]([C@H](O3)CO)O)N)O)N
CCMSLIB00000219048	SBUJHOSQTJFQJX-UHFFFAOYSA-N	NCC(O1)C(O)C(O)C(O)C1OC(C(N)3)C(O)C(C(N)C3)OC(O2)C(O)C(N)C(O)C(CO)2	BGC0000702	kanamycin	SBUJHOSQTJFQJX-NOAMYHISSA-N	C1[C@H]([C@@H]([C@H]([C@@H]([C@H]1N)O[C@@H]2[C@@H]([C@H]([C@@H]([C@H](O2)CN)O)O)O)O)O[C@@H]3[C@@H]([C@H]([C@@H]([C@H](O3)CO)O)N)O)N
CCMSLIB00000219048	SBUJHOSQTJFQJX-UHFFFAOYSA-N	NCC(O1)C(O)C(O)C(O)C1OC(C(N)3)C(O)C(C(N)C3)OC(O2)C(O)C(N)C(O)C(CO)2	BGC0000703	kanamycin	SBUJHOSQTJFQJX-NOAMYHISSA-N	C1[C@H]([C@@H]([C@H]([C@@H]([C@H]1N)O[C@@H]2[C@@H]([C@H]([C@@H]([C@H](O2)CN)O)O)O)O)O[C@@H]3[C@@H]([C@H]([C@@H]([C@H](O3)CO)O)N)O)N
CCMSLIB00000219048	SBUJHOSQTJFQJX-UHFFFAOYSA-N	NCC(O1)C(O)C(O)C(O)C1OC(C(N)3)C(O)C(C(N)C3)OC(O2)C(O)C(N)C(O)C(CO)2	BGC0000704	kanamycin	SBUJHOSQTJFQJX-NOAMYHISSA-N	C1[C@H]([C@@H]([C@H]([C@@H]([C@H]1N)O[C@@H]2[C@@H]([C@H]([C@@H]([C@H](O2)CN)O)O)O)O)O[C@@H]3[C@@H]([C@H]([C@@H]([C@H](O3)CO)O)N)O)N
CCMSLIB00000219048	SBUJHOSQTJFQJX-UHFFFAOYSA-N	NCC(O1)C(O)C(O)C(O)C1OC(C(N)3)C(O)C(C(N)C3)OC(O2)C(O)C(N)C(O)C(CO)2	BGC0000705	kanamycin	SBUJHOSQTJFQJX-NOAMYHISSA-N	C1[C@H]([C@@H]([C@H]([C@@H]([C@H]1N)O[C@@H]2[C@@H]([C@H]([C@@H]([C@H](O2)CN)O)O)O)O)O[C@@H]3[C@@H]([C@H]([C@@H]([C@H](O3)CO)O)N)O)N
CCMSLIB00000219048	SBUJHOSQTJFQJX-UHFFFAOYSA-N	NCC(O1)C(O)C(O)C(O)C1OC(C(N)3)C(O)C(C(N)C3)OC(O2)C(O)C(N)C(O)C(CO)2	BGC0000706	kanamycin	SBUJHOSQTJFQJX-NOAMYHISSA-N	C1[C@H]([C@@H]([C@H]([C@@H]([C@H]1N)O[C@@H]2[C@@H]([C@H]([C@@H]([C@H](O2)CN)O)O)O)O)O[C@@H]3[C@@H]([C@H]([C@@H]([C@H](O3)CO)O)N)O)N
CCMSLIB00000219050	SBUJHOSQTJFQJX-UHFFFAOYSA-N	NCC(O1)C(O)C(O)C(O)C1OC(C(N)3)C(O)C(C(N)C3)OC(O2)C(O)C(N)C(O)C(CO)2	BGC0000702	kanamycin	SBUJHOSQTJFQJX-NOAMYHISSA-N	C1[C@H]([C@@H]([C@H]([C@@H]([C@H]1N)O[C@@H]2[C@@H]([C@H]([C@@H]([C@H](O2)CN)O)O)O)O)O[C@@H]3[C@@H]([C@H]([C@@H]([C@H](O3)CO)O)N)O)N
CCMSLIB00000219050	SBUJHOSQTJFQJX-UHFFFAOYSA-N	NCC(O1)C(O)C(O)C(O)C1OC(C(N)3)C(O)C(C(N)C3)OC(O2)C(O)C(N)C(O)C(CO)2	BGC0000703	kanamycin	SBUJHOSQTJFQJX-NOAMYHISSA-N	C1[C@H]([C@@H]([C@H]([C@@H]([C@H]1N)O[C@@H]2[C@@H]([C@H]([C@@H]([C@H](O2)CN)O)O)O)O)O[C@@H]3[C@@H]([C@H]([C@@H]([C@H](O3)CO)O)N)O)N
CCMSLIB00000219050	SBUJHOSQTJFQJX-UHFFFAOYSA-N	NCC(O1)C(O)C(O)C(O)C1OC(C(N)3)C(O)C(C(N)C3)OC(O2)C(O)C(N)C(O)C(CO)2	BGC0000704	kanamycin	SBUJHOSQTJFQJX-NOAMYHISSA-N	C1[C@H]([C@@H]([C@H]([C@@H]([C@H]1N)O[C@@H]2[C@@H]([C@H]([C@@H]([C@H](O2)CN)O)O)O)O)O[C@@H]3[C@@H]([C@H]([C@@H]([C@H](O3)CO)O)N)O)N
CCMSLIB00000219050	SBUJHOSQTJFQJX-UHFFFAOYSA-N	NCC(O1)C(O)C(O)C(O)C1OC(C(N)3)C(O)C(C(N)C3)OC(O2)C(O)C(N)C(O)C(CO)2	BGC0000705	kanamycin	SBUJHOSQTJFQJX-NOAMYHISSA-N	C1[C@H]([C@@H]([C@H]([C@@H]([C@H]1N)O[C@@H]2[C@@H]([C@H]([C@@H]([C@H](O2)CN)O)O)O)O)O[C@@H]3[C@@H]([C@H]([C@@H]([C@H](O3)CO)O)N)O)N
CCMSLIB00000219050	SBUJHOSQTJFQJX-UHFFFAOYSA-N	NCC(O1)C(O)C(O)C(O)C1OC(C(N)3)C(O)C(C(N)C3)OC(O2)C(O)C(N)C(O)C(CO)2	BGC0000706	kanamycin	SBUJHOSQTJFQJX-NOAMYHISSA-N	C1[C@H]([C@@H]([C@H]([C@@H]([C@H]1N)O[C@@H]2[C@@H]([C@H]([C@@H]([C@H](O2)CN)O)O)O)O)O[C@@H]3[C@@H]([C@H]([C@@H]([C@H](O3)CO)O)N)O)N
CCMSLIB00000219052	SBUJHOSQTJFQJX-UHFFFAOYSA-N	NCC(O1)C(O)C(O)C(O)C1OC(C(N)3)C(O)C(C(N)C3)OC(O2)C(O)C(N)C(O)C(CO)2	BGC0000702	kanamycin	SBUJHOSQTJFQJX-NOAMYHISSA-N	C1[C@H]([C@@H]([C@H]([C@@H]([C@H]1N)O[C@@H]2[C@@H]([C@H]([C@@H]([C@H](O2)CN)O)O)O)O)O[C@@H]3[C@@H]([C@H]([C@@H]([C@H](O3)CO)O)N)O)N
CCMSLIB00000219052	SBUJHOSQTJFQJX-UHFFFAOYSA-N	NCC(O1)C(O)C(O)C(O)C1OC(C(N)3)C(O)C(C(N)C3)OC(O2)C(O)C(N)C(O)C(CO)2	BGC0000703	kanamycin	SBUJHOSQTJFQJX-NOAMYHISSA-N	C1[C@H]([C@@H]([C@H]([C@@H]([C@H]1N)O[C@@H]2[C@@H]([C@H]([C@@H]([C@H](O2)CN)O)O)O)O)O[C@@H]3[C@@H]([C@H]([C@@H]([C@H](O3)CO)O)N)O)N
CCMSLIB00000219052	SBUJHOSQTJFQJX-UHFFFAOYSA-N	NCC(O1)C(O)C(O)C(O)C1OC(C(N)3)C(O)C(C(N)C3)OC(O2)C(O)C(N)C(O)C(CO)2	BGC0000704	kanamycin	SBUJHOSQTJFQJX-NOAMYHISSA-N	C1[C@H]([C@@H]([C@H]([C@@H]([C@H]1N)O[C@@H]2[C@@H]([C@H]([C@@H]([C@H](O2)CN)O)O)O)O)O[C@@H]3[C@@H]([C@H]([C@@H]([C@H](O3)CO)O)N)O)N
CCMSLIB00000219052	SBUJHOSQTJFQJX-UHFFFAOYSA-N	NCC(O1)C(O)C(O)C(O)C1OC(C(N)3)C(O)C(C(N)C3)OC(O2)C(O)C(N)C(O)C(CO)2	BGC0000705	kanamycin	SBUJHOSQTJFQJX-NOAMYHISSA-N	C1[C@H]([C@@H]([C@H]([C@@H]([C@H]1N)O[C@@H]2[C@@H]([C@H]([C@@H]([C@H](O2)CN)O)O)O)O)O[C@@H]3[C@@H]([C@H]([C@@H]([C@H](O3)CO)O)N)O)N
CCMSLIB00000219052	SBUJHOSQTJFQJX-UHFFFAOYSA-N	NCC(O1)C(O)C(O)C(O)C1OC(C(N)3)C(O)C(C(N)C3)OC(O2)C(O)C(N)C(O)C(CO)2	BGC0000706	kanamycin	SBUJHOSQTJFQJX-NOAMYHISSA-N	C1[C@H]([C@@H]([C@H]([C@@H]([C@H]1N)O[C@@H]2[C@@H]([C@H]([C@@H]([C@H](O2)CN)O)O)O)O)O[C@@H]3[C@@H]([C@H]([C@@H]([C@H](O3)CO)O)N)O)N
CCMSLIB00000219744	PGBHMTALBVVCIT-VCIWKGPPSA-N	NC[C@H](O1)[C@@H](O)[C@H](O)[C@@H](N)[C@H]1O[C@H]([C@@H](CO)4)[C@@H](O)[C@@H](O4)O[C@H]([C@@H](O)3)[C@@H]([C@@H](N)C[C@@H](N)3)O[C@@H](O2)[C@H](N)[C@@H](O)[C@H](O)[C@@H](CN)2	BGC0000709	Neomycin	PGBHMTALBVVCIT-VZXHOKRSSA-N	NC[C@H]1O[C@H](O[C@@H]2[C@@H](CO)O[C@@H](O[C@@H]3[C@@H](O)[C@H](N)C[C@H](N)[C@H]3O[C@H]3O[C@H](CN)[C@@H](O)[C@H](O)[C@H]3N)[C@@H]2O)[C@H](N)[C@@H](O)[C@@H]1O
CCMSLIB00000219744	PGBHMTALBVVCIT-VCIWKGPPSA-N	NC[C@H](O1)[C@@H](O)[C@H](O)[C@@H](N)[C@H]1O[C@H]([C@@H](CO)4)[C@@H](O)[C@@H](O4)O[C@H]([C@@H](O)3)[C@@H]([C@@H](N)C[C@@H](N)3)O[C@@H](O2)[C@H](N)[C@@H](O)[C@H](O)[C@@H](CN)2	BGC0000710	neomycin	PGBHMTALBVVCIT-VCIWKGPPSA-N	C1[C@H]([C@@H]([C@H]([C@@H]([C@H]1N)O[C@@H]2[C@@H]([C@H]([C@@H]([C@H](O2)CN)O)O)N)O[C@H]3[C@@H]([C@@H]([C@H](O3)CO)O[C@@H]4[C@@H]([C@H]([C@@H]([C@@H](O4)CN)O)O)N)O)O)N
CCMSLIB00000219744	PGBHMTALBVVCIT-VCIWKGPPSA-N	NC[C@H](O1)[C@@H](O)[C@H](O)[C@@H](N)[C@H]1O[C@H]([C@@H](CO)4)[C@@H](O)[C@@H](O4)O[C@H]([C@@H](O)3)[C@@H]([C@@H](N)C[C@@H](N)3)O[C@@H](O2)[C@H](N)[C@@H](O)[C@H](O)[C@@H](CN)2	BGC0000711	neomycin	PGBHMTALBVVCIT-VCIWKGPPSA-N	C1[C@H]([C@@H]([C@H]([C@@H]([C@H]1N)O[C@@H]2[C@@H]([C@H]([C@@H]([C@H](O2)CN)O)O)N)O[C@H]3[C@@H]([C@@H]([C@H](O3)CO)O[C@@H]4[C@@H]([C@H]([C@@H]([C@@H](O4)CN)O)O)N)O)O)N
CCMSLIB00000219746	PGBHMTALBVVCIT-VCIWKGPPSA-N	NC[C@H](O1)[C@@H](O)[C@H](O)[C@@H](N)[C@H]1O[C@H]([C@@H](CO)4)[C@@H](O)[C@@H](O4)O[C@H]([C@@H](O)3)[C@@H]([C@@H](N)C[C@@H](N)3)O[C@@H](O2)[C@H](N)[C@@H](O)[C@H](O)[C@@H](CN)2	BGC0000709	Neomycin	PGBHMTALBVVCIT-VZXHOKRSSA-N	NC[C@H]1O[C@H](O[C@@H]2[C@@H](CO)O[C@@H](O[C@@H]3[C@@H](O)[C@H](N)C[C@H](N)[C@H]3O[C@H]3O[C@H](CN)[C@@H](O)[C@H](O)[C@H]3N)[C@@H]2O)[C@H](N)[C@@H](O)[C@@H]1O
CCMSLIB00000219746	PGBHMTALBVVCIT-VCIWKGPPSA-N	NC[C@H](O1)[C@@H](O)[C@H](O)[C@@H](N)[C@H]1O[C@H]([C@@H](CO)4)[C@@H](O)[C@@H](O4)O[C@H]([C@@H](O)3)[C@@H]([C@@H](N)C[C@@H](N)3)O[C@@H](O2)[C@H](N)[C@@H](O)[C@H](O)[C@@H](CN)2	BGC0000710	neomycin	PGBHMTALBVVCIT-VCIWKGPPSA-N	C1[C@H]([C@@H]([C@H]([C@@H]([C@H]1N)O[C@@H]2[C@@H]([C@H]([C@@H]([C@H](O2)CN)O)O)N)O[C@H]3[C@@H]([C@@H]([C@H](O3)CO)O[C@@H]4[C@@H]([C@H]([C@@H]([C@@H](O4)CN)O)O)N)O)O)N
CCMSLIB00000219746	PGBHMTALBVVCIT-VCIWKGPPSA-N	NC[C@H](O1)[C@@H](O)[C@H](O)[C@@H](N)[C@H]1O[C@H]([C@@H](CO)4)[C@@H](O)[C@@H](O4)O[C@H]([C@@H](O)3)[C@@H]([C@@H](N)C[C@@H](N)3)O[C@@H](O2)[C@H](N)[C@@H](O)[C@H](O)[C@@H](CN)2	BGC0000711	neomycin	PGBHMTALBVVCIT-VCIWKGPPSA-N	C1[C@H]([C@@H]([C@H]([C@@H]([C@H]1N)O[C@@H]2[C@@H]([C@H]([C@@H]([C@H](O2)CN)O)O)N)O[C@H]3[C@@H]([C@@H]([C@H](O3)CO)O[C@@H]4[C@@H]([C@H]([C@@H]([C@@H](O4)CN)O)O)N)O)O)N
CCMSLIB00000219748	PGBHMTALBVVCIT-VCIWKGPPSA-N	NC[C@H](O1)[C@@H](O)[C@H](O)[C@@H](N)[C@H]1O[C@H]([C@@H](CO)4)[C@@H](O)[C@@H](O4)O[C@H]([C@@H](O)3)[C@@H]([C@@H](N)C[C@@H](N)3)O[C@@H](O2)[C@H](N)[C@@H](O)[C@H](O)[C@@H](CN)2	BGC0000709	Neomycin	PGBHMTALBVVCIT-VZXHOKRSSA-N	NC[C@H]1O[C@H](O[C@@H]2[C@@H](CO)O[C@@H](O[C@@H]3[C@@H](O)[C@H](N)C[C@H](N)[C@H]3O[C@H]3O[C@H](CN)[C@@H](O)[C@H](O)[C@H]3N)[C@@H]2O)[C@H](N)[C@@H](O)[C@@H]1O
CCMSLIB00000219748	PGBHMTALBVVCIT-VCIWKGPPSA-N	NC[C@H](O1)[C@@H](O)[C@H](O)[C@@H](N)[C@H]1O[C@H]([C@@H](CO)4)[C@@H](O)[C@@H](O4)O[C@H]([C@@H](O)3)[C@@H]([C@@H](N)C[C@@H](N)3)O[C@@H](O2)[C@H](N)[C@@H](O)[C@H](O)[C@@H](CN)2	BGC0000710	neomycin	PGBHMTALBVVCIT-VCIWKGPPSA-N	C1[C@H]([C@@H]([C@H]([C@@H]([C@H]1N)O[C@@H]2[C@@H]([C@H]([C@@H]([C@H](O2)CN)O)O)N)O[C@H]3[C@@H]([C@@H]([C@H](O3)CO)O[C@@H]4[C@@H]([C@H]([C@@H]([C@@H](O4)CN)O)O)N)O)O)N
CCMSLIB00000219748	PGBHMTALBVVCIT-VCIWKGPPSA-N	NC[C@H](O1)[C@@H](O)[C@H](O)[C@@H](N)[C@H]1O[C@H]([C@@H](CO)4)[C@@H](O)[C@@H](O4)O[C@H]([C@@H](O)3)[C@@H]([C@@H](N)C[C@@H](N)3)O[C@@H](O2)[C@H](N)[C@@H](O)[C@H](O)[C@@H](CN)2	BGC0000711	neomycin	PGBHMTALBVVCIT-VCIWKGPPSA-N	C1[C@H]([C@@H]([C@H]([C@@H]([C@H]1N)O[C@@H]2[C@@H]([C@H]([C@@H]([C@H](O2)CN)O)O)N)O[C@H]3[C@@H]([C@@H]([C@H](O3)CO)O[C@@H]4[C@@H]([C@H]([C@@H]([C@@H](O4)CN)O)O)N)O)O)N
CCMSLIB00000219751	PGBHMTALBVVCIT-VCIWKGPPSA-N	NC[C@H](O1)[C@@H](O)[C@H](O)[C@@H](N)[C@H]1O[C@H]([C@@H](CO)4)[C@@H](O)[C@@H](O4)O[C@H]([C@@H](O)3)[C@@H]([C@@H](N)C[C@@H](N)3)O[C@@H](O2)[C@H](N)[C@@H](O)[C@H](O)[C@@H](CN)2	BGC0000709	Neomycin	PGBHMTALBVVCIT-VZXHOKRSSA-N	NC[C@H]1O[C@H](O[C@@H]2[C@@H](CO)O[C@@H](O[C@@H]3[C@@H](O)[C@H](N)C[C@H](N)[C@H]3O[C@H]3O[C@H](CN)[C@@H](O)[C@H](O)[C@H]3N)[C@@H]2O)[C@H](N)[C@@H](O)[C@@H]1O
CCMSLIB00000219751	PGBHMTALBVVCIT-VCIWKGPPSA-N	NC[C@H](O1)[C@@H](O)[C@H](O)[C@@H](N)[C@H]1O[C@H]([C@@H](CO)4)[C@@H](O)[C@@H](O4)O[C@H]([C@@H](O)3)[C@@H]([C@@H](N)C[C@@H](N)3)O[C@@H](O2)[C@H](N)[C@@H](O)[C@H](O)[C@@H](CN)2	BGC0000710	neomycin	PGBHMTALBVVCIT-VCIWKGPPSA-N	C1[C@H]([C@@H]([C@H]([C@@H]([C@H]1N)O[C@@H]2[C@@H]([C@H]([C@@H]([C@H](O2)CN)O)O)N)O[C@H]3[C@@H]([C@@H]([C@H](O3)CO)O[C@@H]4[C@@H]([C@H]([C@@H]([C@@H](O4)CN)O)O)N)O)O)N
CCMSLIB00000219751	PGBHMTALBVVCIT-VCIWKGPPSA-N	NC[C@H](O1)[C@@H](O)[C@H](O)[C@@H](N)[C@H]1O[C@H]([C@@H](CO)4)[C@@H](O)[C@@H](O4)O[C@H]([C@@H](O)3)[C@@H]([C@@H](N)C[C@@H](N)3)O[C@@H](O2)[C@H](N)[C@@H](O)[C@H](O)[C@@H](CN)2	BGC0000711	neomycin	PGBHMTALBVVCIT-VCIWKGPPSA-N	C1[C@H]([C@@H]([C@H]([C@@H]([C@H]1N)O[C@@H]2[C@@H]([C@H]([C@@H]([C@H](O2)CN)O)O)N)O[C@H]3[C@@H]([C@@H]([C@H](O3)CO)O[C@@H]4[C@@H]([C@H]([C@@H]([C@@H](O4)CN)O)O)N)O)O)N
CCMSLIB00000219753	PGBHMTALBVVCIT-VCIWKGPPSA-N	NC[C@H](O1)[C@@H](O)[C@H](O)[C@@H](N)[C@H]1O[C@H]([C@@H](CO)4)[C@@H](O)[C@@H](O4)O[C@H]([C@@H](O)3)[C@@H]([C@@H](N)C[C@@H](N)3)O[C@@H](O2)[C@H](N)[C@@H](O)[C@H](O)[C@@H](CN)2	BGC0000709	Neomycin	PGBHMTALBVVCIT-VZXHOKRSSA-N	NC[C@H]1O[C@H](O[C@@H]2[C@@H](CO)O[C@@H](O[C@@H]3[C@@H](O)[C@H](N)C[C@H](N)[C@H]3O[C@H]3O[C@H](CN)[C@@H](O)[C@H](O)[C@H]3N)[C@@H]2O)[C@H](N)[C@@H](O)[C@@H]1O
CCMSLIB00000219753	PGBHMTALBVVCIT-VCIWKGPPSA-N	NC[C@H](O1)[C@@H](O)[C@H](O)[C@@H](N)[C@H]1O[C@H]([C@@H](CO)4)[C@@H](O)[C@@H](O4)O[C@H]([C@@H](O)3)[C@@H]([C@@H](N)C[C@@H](N)3)O[C@@H](O2)[C@H](N)[C@@H](O)[C@H](O)[C@@H](CN)2	BGC0000710	neomycin	PGBHMTALBVVCIT-VCIWKGPPSA-N	C1[C@H]([C@@H]([C@H]([C@@H]([C@H]1N)O[C@@H]2[C@@H]([C@H]([C@@H]([C@H](O2)CN)O)O)N)O[C@H]3[C@@H]([C@@H]([C@H](O3)CO)O[C@@H]4[C@@H]([C@H]([C@@H]([C@@H](O4)CN)O)O)N)O)O)N
CCMSLIB00000219753	PGBHMTALBVVCIT-VCIWKGPPSA-N	NC[C@H](O1)[C@@H](O)[C@H](O)[C@@H](N)[C@H]1O[C@H]([C@@H](CO)4)[C@@H](O)[C@@H](O4)O[C@H]([C@@H](O)3)[C@@H]([C@@H](N)C[C@@H](N)3)O[C@@H](O2)[C@H](N)[C@@H](O)[C@H](O)[C@@H](CN)2	BGC0000711	neomycin	PGBHMTALBVVCIT-VCIWKGPPSA-N	C1[C@H]([C@@H]([C@H]([C@@H]([C@H]1N)O[C@@H]2[C@@H]([C@H]([C@@H]([C@H](O2)CN)O)O)N)O[C@H]3[C@@H]([C@@H]([C@H](O3)CO)O[C@@H]4[C@@H]([C@H]([C@@H]([C@@H](O4)CN)O)O)N)O)O)N
CCMSLIB00000220183	RXWNCPJZOCPEPQ-UHFFFAOYSA-N	COc(c4)ccc(c4)CC(N)C(=O)NC(C(CO)3)C(O)C(O3)n(c2)c(n1)c(n2)c(N(C)C)nc1	BGC0000878	Puromycin	RXWNCPJZOCPEPQ-NVWDDTSBSA-N	[H][C@](N)(CC1=CC=C(OC)C=C1)C(=O)N[C@@H]1[C@@H](CO)O[C@H]([C@@H]1O)N1C=NC2=C1N=CN=C2N(C)C
CCMSLIB00000220184	RXWNCPJZOCPEPQ-UHFFFAOYSA-N	COc(c4)ccc(c4)CC(N)C(=O)NC(C(CO)3)C(O)C(O3)n(c2)c(n1)c(n2)c(N(C)C)nc1	BGC0000878	Puromycin	RXWNCPJZOCPEPQ-NVWDDTSBSA-N	[H][C@](N)(CC1=CC=C(OC)C=C1)C(=O)N[C@@H]1[C@@H](CO)O[C@H]([C@@H]1O)N1C=NC2=C1N=CN=C2N(C)C
CCMSLIB00000220186	RXWNCPJZOCPEPQ-UHFFFAOYSA-N	COc(c4)ccc(c4)CC(N)C(=O)NC(C(CO)3)C(O)C(O3)n(c2)c(n1)c(n2)c(N(C)C)nc1	BGC0000878	Puromycin	RXWNCPJZOCPEPQ-NVWDDTSBSA-N	[H][C@](N)(CC1=CC=C(OC)C=C1)C(=O)N[C@@H]1[C@@H](CO)O[C@H]([C@@H]1O)N1C=NC2=C1N=CN=C2N(C)C
CCMSLIB00000220188	RXWNCPJZOCPEPQ-UHFFFAOYSA-N	COc(c4)ccc(c4)CC(N)C(=O)NC(C(CO)3)C(O)C(O3)n(c2)c(n1)c(n2)c(N(C)C)nc1	BGC0000878	Puromycin	RXWNCPJZOCPEPQ-NVWDDTSBSA-N	[H][C@](N)(CC1=CC=C(OC)C=C1)C(=O)N[C@@H]1[C@@H](CO)O[C@H]([C@@H]1O)N1C=NC2=C1N=CN=C2N(C)C
CCMSLIB00000220189	RXWNCPJZOCPEPQ-UHFFFAOYSA-N	COc(c4)ccc(c4)CC(N)C(=O)NC(C(CO)3)C(O)C(O3)n(c2)c(n1)c(n2)c(N(C)C)nc1	BGC0000878	Puromycin	RXWNCPJZOCPEPQ-NVWDDTSBSA-N	[H][C@](N)(CC1=CC=C(OC)C=C1)C(=O)N[C@@H]1[C@@H](CO)O[C@H]([C@@H]1O)N1C=NC2=C1N=CN=C2N(C)C
CCMSLIB00000220209	XUYJLQHKOGNDPB-UHFFFAOYSA-N	OC(=O)CP(O)(O)=O	BGC0001739	phosphonoacetic Acid	XUYJLQHKOGNDPB-UHFFFAOYSA-N	C(C(=O)O)P(=O)(O)O
CCMSLIB00000220211	XUYJLQHKOGNDPB-UHFFFAOYSA-N	OC(=O)CP(O)(O)=O	BGC0001739	phosphonoacetic Acid	XUYJLQHKOGNDPB-UHFFFAOYSA-N	C(C(=O)O)P(=O)(O)O
CCMSLIB00000220213	XUYJLQHKOGNDPB-UHFFFAOYSA-N	OC(=O)CP(O)(O)=O	BGC0001739	phosphonoacetic Acid	XUYJLQHKOGNDPB-UHFFFAOYSA-N	C(C(=O)O)P(=O)(O)O
CCMSLIB00000220215	XUYJLQHKOGNDPB-UHFFFAOYSA-N	OC(=O)CP(O)(O)=O	BGC0001739	phosphonoacetic Acid	XUYJLQHKOGNDPB-UHFFFAOYSA-N	C(C(=O)O)P(=O)(O)O
CCMSLIB00000220217	XUYJLQHKOGNDPB-UHFFFAOYSA-N	OC(=O)CP(O)(O)=O	BGC0001739	phosphonoacetic Acid	XUYJLQHKOGNDPB-UHFFFAOYSA-N	C(C(=O)O)P(=O)(O)O
CCMSLIB00000220299	UOZODPSAJZTQNH-UHFFFAOYSA-N	OCC(O1)C(O)C(O)C(N)C1OC(C(N)4)C(C(O)C(N)C4)OC(O3)C(O)C(C(CO)3)OC([H])(O2)C(N)C(O)C(O)C(CN)2	BGC0000712	Paromomycin	UOZODPSAJZTQNH-VZXHOKRSSA-N	NC[C@H]1O[C@H](O[C@@H]2[C@@H](CO)O[C@@H](O[C@@H]3[C@@H](O)[C@H](N)C[C@H](N)[C@H]3O[C@H]3O[C@H](CO)[C@@H](O)[C@H](O)[C@H]3N)[C@@H]2O)[C@H](N)[C@@H](O)[C@@H]1O
CCMSLIB00000220302	UOZODPSAJZTQNH-UHFFFAOYSA-N	OCC(O1)C(O)C(O)C(N)C1OC(C(N)4)C(C(O)C(N)C4)OC(O3)C(O)C(C(CO)3)OC([H])(O2)C(N)C(O)C(O)C(CN)2	BGC0000712	Paromomycin	UOZODPSAJZTQNH-VZXHOKRSSA-N	NC[C@H]1O[C@H](O[C@@H]2[C@@H](CO)O[C@@H](O[C@@H]3[C@@H](O)[C@H](N)C[C@H](N)[C@H]3O[C@H]3O[C@H](CO)[C@@H](O)[C@H](O)[C@H]3N)[C@@H]2O)[C@H](N)[C@@H](O)[C@@H]1O
CCMSLIB00000220304	UOZODPSAJZTQNH-UHFFFAOYSA-N	OCC(O1)C(O)C(O)C(N)C1OC(C(N)4)C(C(O)C(N)C4)OC(O3)C(O)C(C(CO)3)OC([H])(O2)C(N)C(O)C(O)C(CN)2	BGC0000712	Paromomycin	UOZODPSAJZTQNH-VZXHOKRSSA-N	NC[C@H]1O[C@H](O[C@@H]2[C@@H](CO)O[C@@H](O[C@@H]3[C@@H](O)[C@H](N)C[C@H](N)[C@H]3O[C@H]3O[C@H](CO)[C@@H](O)[C@H](O)[C@H]3N)[C@@H]2O)[C@H](N)[C@@H](O)[C@@H]1O
CCMSLIB00000220305	UOZODPSAJZTQNH-UHFFFAOYSA-N	OCC(O1)C(O)C(O)C(N)C1OC(C(N)4)C(C(O)C(N)C4)OC(O3)C(O)C(C(CO)3)OC([H])(O2)C(N)C(O)C(O)C(CN)2	BGC0000712	Paromomycin	UOZODPSAJZTQNH-VZXHOKRSSA-N	NC[C@H]1O[C@H](O[C@@H]2[C@@H](CO)O[C@@H](O[C@@H]3[C@@H](O)[C@H](N)C[C@H](N)[C@H]3O[C@H]3O[C@H](CO)[C@@H](O)[C@H](O)[C@H]3N)[C@@H]2O)[C@H](N)[C@@H](O)[C@@H]1O
CCMSLIB00000220308	UOZODPSAJZTQNH-UHFFFAOYSA-N	OCC(O1)C(O)C(O)C(N)C1OC(C(N)4)C(C(O)C(N)C4)OC(O3)C(O)C(C(CO)3)OC([H])(O2)C(N)C(O)C(O)C(CN)2	BGC0000712	Paromomycin	UOZODPSAJZTQNH-VZXHOKRSSA-N	NC[C@H]1O[C@H](O[C@@H]2[C@@H](CO)O[C@@H](O[C@@H]3[C@@H](O)[C@H](N)C[C@H](N)[C@H]3O[C@H]3O[C@H](CO)[C@@H](O)[C@H](O)[C@H]3N)[C@@H]2O)[C@H](N)[C@@H](O)[C@@H]1O
CCMSLIB00000220310	UOZODPSAJZTQNH-UHFFFAOYSA-N	OCC(O1)C(O)C(O)C(N)C1OC(C(N)4)C(C(O)C(N)C4)OC(O3)C(O)C(C(CO)3)OC([H])(O2)C(N)C(O)C(O)C(CN)2	BGC0000712	Paromomycin	UOZODPSAJZTQNH-VZXHOKRSSA-N	NC[C@H]1O[C@H](O[C@@H]2[C@@H](CO)O[C@@H](O[C@@H]3[C@@H](O)[C@H](N)C[C@H](N)[C@H]3O[C@H]3O[C@H](CO)[C@@H](O)[C@H](O)[C@H]3N)[C@@H]2O)[C@H](N)[C@@H](O)[C@@H]1O
CCMSLIB00000220311	UOZODPSAJZTQNH-UHFFFAOYSA-N	OCC(O1)C(O)C(O)C(N)C1OC(C(N)4)C(C(O)C(N)C4)OC(O3)C(O)C(C(CO)3)OC([H])(O2)C(N)C(O)C(O)C(CN)2	BGC0000712	Paromomycin	UOZODPSAJZTQNH-VZXHOKRSSA-N	NC[C@H]1O[C@H](O[C@@H]2[C@@H](CO)O[C@@H](O[C@@H]3[C@@H](O)[C@H](N)C[C@H](N)[C@H]3O[C@H]3O[C@H](CO)[C@@H](O)[C@H](O)[C@H]3N)[C@@H]2O)[C@H](N)[C@@H](O)[C@@H]1O
CCMSLIB00000220313	UOZODPSAJZTQNH-UHFFFAOYSA-N	OCC(O1)C(O)C(O)C(N)C1OC(C(N)4)C(C(O)C(N)C4)OC(O3)C(O)C(C(CO)3)OC([H])(O2)C(N)C(O)C(O)C(CN)2	BGC0000712	Paromomycin	UOZODPSAJZTQNH-VZXHOKRSSA-N	NC[C@H]1O[C@H](O[C@@H]2[C@@H](CO)O[C@@H](O[C@@H]3[C@@H](O)[C@H](N)C[C@H](N)[C@H]3O[C@H]3O[C@H](CO)[C@@H](O)[C@H](O)[C@H]3N)[C@@H]2O)[C@H](N)[C@@H](O)[C@@H]1O
CCMSLIB00000220315	UOZODPSAJZTQNH-UHFFFAOYSA-N	OCC(O1)C(O)C(O)C(N)C1OC(C(N)4)C(C(O)C(N)C4)OC(O3)C(O)C(C(CO)3)OC([H])(O2)C(N)C(O)C(O)C(CN)2	BGC0000712	Paromomycin	UOZODPSAJZTQNH-VZXHOKRSSA-N	NC[C@H]1O[C@H](O[C@@H]2[C@@H](CO)O[C@@H](O[C@@H]3[C@@H](O)[C@H](N)C[C@H](N)[C@H]3O[C@H]3O[C@H](CO)[C@@H](O)[C@H](O)[C@H]3N)[C@@H]2O)[C@H](N)[C@@H](O)[C@@H]1O
CCMSLIB00000220318	UOZODPSAJZTQNH-UHFFFAOYSA-N	OCC(O1)C(O)C(O)C(N)C1OC(C(N)4)C(C(O)C(N)C4)OC(O3)C(O)C(C(CO)3)OC([H])(O2)C(N)C(O)C(O)C(CN)2	BGC0000712	Paromomycin	UOZODPSAJZTQNH-VZXHOKRSSA-N	NC[C@H]1O[C@H](O[C@@H]2[C@@H](CO)O[C@@H](O[C@@H]3[C@@H](O)[C@H](N)C[C@H](N)[C@H]3O[C@H]3O[C@H](CO)[C@@H](O)[C@H](O)[C@H]3N)[C@@H]2O)[C@H](N)[C@@H](O)[C@@H]1O
CCMSLIB00000220431	NSKGQURZWSPSBC-VVPCINPTSA-N	NC[C@@H](O1)[C@@H](O)[C@H](O)[C@@H](N)[C@H]1O[C@H]([C@@H](N)2)[C@H](O[C@H](O3)[C@H](O)[C@H](O)[C@@H](CO)3)[C@@H](O)[C@H](N)C2	BGC0000713	ribostamycin	NSKGQURZWSPSBC-VVPCINPTSA-N	C1[C@H]([C@@H]([C@H]([C@@H]([C@H]1N)O[C@@H]2[C@@H]([C@H]([C@@H]([C@H](O2)CN)O)O)N)O[C@H]3[C@@H]([C@@H]([C@H](O3)CO)O)O)O)N
CCMSLIB00000220433	NSKGQURZWSPSBC-VVPCINPTSA-N	NC[C@@H](O1)[C@@H](O)[C@H](O)[C@@H](N)[C@H]1O[C@H]([C@@H](N)2)[C@H](O[C@H](O3)[C@H](O)[C@H](O)[C@@H](CO)3)[C@@H](O)[C@H](N)C2	BGC0000713	ribostamycin	NSKGQURZWSPSBC-VVPCINPTSA-N	C1[C@H]([C@@H]([C@H]([C@@H]([C@H]1N)O[C@@H]2[C@@H]([C@H]([C@@H]([C@H](O2)CN)O)O)N)O[C@H]3[C@@H]([C@@H]([C@H](O3)CO)O)O)O)N
CCMSLIB00000220434	NSKGQURZWSPSBC-VVPCINPTSA-N	NC[C@@H](O1)[C@@H](O)[C@H](O)[C@@H](N)[C@H]1O[C@H]([C@@H](N)2)[C@H](O[C@H](O3)[C@H](O)[C@H](O)[C@@H](CO)3)[C@@H](O)[C@H](N)C2	BGC0000713	ribostamycin	NSKGQURZWSPSBC-VVPCINPTSA-N	C1[C@H]([C@@H]([C@H]([C@@H]([C@H]1N)O[C@@H]2[C@@H]([C@H]([C@@H]([C@H](O2)CN)O)O)N)O[C@H]3[C@@H]([C@@H]([C@H](O3)CO)O)O)O)N
CCMSLIB00000220436	NSKGQURZWSPSBC-VVPCINPTSA-N	NC[C@@H](O1)[C@@H](O)[C@H](O)[C@@H](N)[C@H]1O[C@H]([C@@H](N)2)[C@H](O[C@H](O3)[C@H](O)[C@H](O)[C@@H](CO)3)[C@@H](O)[C@H](N)C2	BGC0000713	ribostamycin	NSKGQURZWSPSBC-VVPCINPTSA-N	C1[C@H]([C@@H]([C@H]([C@@H]([C@H]1N)O[C@@H]2[C@@H]([C@H]([C@@H]([C@H](O2)CN)O)O)N)O[C@H]3[C@@H]([C@@H]([C@H](O3)CO)O)O)O)N
CCMSLIB00000220439	NSKGQURZWSPSBC-VVPCINPTSA-N	NC[C@@H](O1)[C@@H](O)[C@H](O)[C@@H](N)[C@H]1O[C@H]([C@@H](N)2)[C@H](O[C@H](O3)[C@H](O)[C@H](O)[C@@H](CO)3)[C@@H](O)[C@H](N)C2	BGC0000713	ribostamycin	NSKGQURZWSPSBC-VVPCINPTSA-N	C1[C@H]([C@@H]([C@H]([C@@H]([C@H]1N)O[C@@H]2[C@@H]([C@H]([C@@H]([C@H](O2)CN)O)O)N)O[C@H]3[C@@H]([C@@H]([C@H](O3)CO)O)O)O)N
CCMSLIB00000220513	UCSJYZPVAKXKNQ-UHFFFAOYSA-N	NC(=N)NC(C(O)1)C(O)C(NC(N)=N)C(OC(O2)C(OC(O3)C(NC)C(O)C(O)C(CO)3)C(O)(C=O)C(C)2)C(O)1	BGC0000717	streptomycin	UCSJYZPVAKXKNQ-HZYVHMACSA-N	C[C@H]1[C@@]([C@H]([C@@H](O1)O[C@@H]2[C@H]([C@@H]([C@H]([C@@H]([C@H]2O)O)N=C(N)N)O)N=C(N)N)O[C@H]3[C@H]([C@@H]([C@H]([C@@H](O3)CO)O)O)NC)(C=O)O
CCMSLIB00000220513	UCSJYZPVAKXKNQ-UHFFFAOYSA-N	NC(=N)NC(C(O)1)C(O)C(NC(N)=N)C(OC(O2)C(OC(O3)C(NC)C(O)C(O)C(CO)3)C(O)(C=O)C(C)2)C(O)1	BGC0000718	streptomycin	UCSJYZPVAKXKNQ-HZYVHMACSA-N	C[C@H]1[C@@]([C@H]([C@@H](O1)O[C@@H]2[C@H]([C@@H]([C@H]([C@@H]([C@H]2O)O)N=C(N)N)O)N=C(N)N)O[C@H]3[C@H]([C@@H]([C@H]([C@@H](O3)CO)O)O)NC)(C=O)O
CCMSLIB00000220513	UCSJYZPVAKXKNQ-UHFFFAOYSA-N	NC(=N)NC(C(O)1)C(O)C(NC(N)=N)C(OC(O2)C(OC(O3)C(NC)C(O)C(O)C(CO)3)C(O)(C=O)C(C)2)C(O)1	BGC0000724	streptomycin	UCSJYZPVAKXKNQ-HZYVHMACSA-N	C[C@H]1[C@@]([C@H]([C@@H](O1)O[C@@H]2[C@H]([C@@H]([C@H]([C@@H]([C@H]2O)O)N=C(N)N)O)N=C(N)N)O[C@H]3[C@H]([C@@H]([C@H]([C@@H](O3)CO)O)O)NC)(C=O)O
CCMSLIB00000220515	UCSJYZPVAKXKNQ-UHFFFAOYSA-N	NC(=N)NC(C(O)1)C(O)C(NC(N)=N)C(OC(O2)C(OC(O3)C(NC)C(O)C(O)C(CO)3)C(O)(C=O)C(C)2)C(O)1	BGC0000717	streptomycin	UCSJYZPVAKXKNQ-HZYVHMACSA-N	C[C@H]1[C@@]([C@H]([C@@H](O1)O[C@@H]2[C@H]([C@@H]([C@H]([C@@H]([C@H]2O)O)N=C(N)N)O)N=C(N)N)O[C@H]3[C@H]([C@@H]([C@H]([C@@H](O3)CO)O)O)NC)(C=O)O
CCMSLIB00000220515	UCSJYZPVAKXKNQ-UHFFFAOYSA-N	NC(=N)NC(C(O)1)C(O)C(NC(N)=N)C(OC(O2)C(OC(O3)C(NC)C(O)C(O)C(CO)3)C(O)(C=O)C(C)2)C(O)1	BGC0000718	streptomycin	UCSJYZPVAKXKNQ-HZYVHMACSA-N	C[C@H]1[C@@]([C@H]([C@@H](O1)O[C@@H]2[C@H]([C@@H]([C@H]([C@@H]([C@H]2O)O)N=C(N)N)O)N=C(N)N)O[C@H]3[C@H]([C@@H]([C@H]([C@@H](O3)CO)O)O)NC)(C=O)O
CCMSLIB00000220515	UCSJYZPVAKXKNQ-UHFFFAOYSA-N	NC(=N)NC(C(O)1)C(O)C(NC(N)=N)C(OC(O2)C(OC(O3)C(NC)C(O)C(O)C(CO)3)C(O)(C=O)C(C)2)C(O)1	BGC0000724	streptomycin	UCSJYZPVAKXKNQ-HZYVHMACSA-N	C[C@H]1[C@@]([C@H]([C@@H](O1)O[C@@H]2[C@H]([C@@H]([C@H]([C@@H]([C@H]2O)O)N=C(N)N)O)N=C(N)N)O[C@H]3[C@H]([C@@H]([C@H]([C@@H](O3)CO)O)O)NC)(C=O)O
CCMSLIB00000220517	UCSJYZPVAKXKNQ-UHFFFAOYSA-N	NC(=N)NC(C(O)1)C(O)C(NC(N)=N)C(OC(O2)C(OC(O3)C(NC)C(O)C(O)C(CO)3)C(O)(C=O)C(C)2)C(O)1	BGC0000717	streptomycin	UCSJYZPVAKXKNQ-HZYVHMACSA-N	C[C@H]1[C@@]([C@H]([C@@H](O1)O[C@@H]2[C@H]([C@@H]([C@H]([C@@H]([C@H]2O)O)N=C(N)N)O)N=C(N)N)O[C@H]3[C@H]([C@@H]([C@H]([C@@H](O3)CO)O)O)NC)(C=O)O
CCMSLIB00000220517	UCSJYZPVAKXKNQ-UHFFFAOYSA-N	NC(=N)NC(C(O)1)C(O)C(NC(N)=N)C(OC(O2)C(OC(O3)C(NC)C(O)C(O)C(CO)3)C(O)(C=O)C(C)2)C(O)1	BGC0000718	streptomycin	UCSJYZPVAKXKNQ-HZYVHMACSA-N	C[C@H]1[C@@]([C@H]([C@@H](O1)O[C@@H]2[C@H]([C@@H]([C@H]([C@@H]([C@H]2O)O)N=C(N)N)O)N=C(N)N)O[C@H]3[C@H]([C@@H]([C@H]([C@@H](O3)CO)O)O)NC)(C=O)O
CCMSLIB00000220517	UCSJYZPVAKXKNQ-UHFFFAOYSA-N	NC(=N)NC(C(O)1)C(O)C(NC(N)=N)C(OC(O2)C(OC(O3)C(NC)C(O)C(O)C(CO)3)C(O)(C=O)C(C)2)C(O)1	BGC0000724	streptomycin	UCSJYZPVAKXKNQ-HZYVHMACSA-N	C[C@H]1[C@@]([C@H]([C@@H](O1)O[C@@H]2[C@H]([C@@H]([C@H]([C@@H]([C@H]2O)O)N=C(N)N)O)N=C(N)N)O[C@H]3[C@H]([C@@H]([C@H]([C@@H](O3)CO)O)O)NC)(C=O)O
CCMSLIB00000220519	UCSJYZPVAKXKNQ-UHFFFAOYSA-N	NC(=N)NC(C(O)1)C(O)C(NC(N)=N)C(OC(O2)C(OC(O3)C(NC)C(O)C(O)C(CO)3)C(O)(C=O)C(C)2)C(O)1	BGC0000717	streptomycin	UCSJYZPVAKXKNQ-HZYVHMACSA-N	C[C@H]1[C@@]([C@H]([C@@H](O1)O[C@@H]2[C@H]([C@@H]([C@H]([C@@H]([C@H]2O)O)N=C(N)N)O)N=C(N)N)O[C@H]3[C@H]([C@@H]([C@H]([C@@H](O3)CO)O)O)NC)(C=O)O
CCMSLIB00000220519	UCSJYZPVAKXKNQ-UHFFFAOYSA-N	NC(=N)NC(C(O)1)C(O)C(NC(N)=N)C(OC(O2)C(OC(O3)C(NC)C(O)C(O)C(CO)3)C(O)(C=O)C(C)2)C(O)1	BGC0000718	streptomycin	UCSJYZPVAKXKNQ-HZYVHMACSA-N	C[C@H]1[C@@]([C@H]([C@@H](O1)O[C@@H]2[C@H]([C@@H]([C@H]([C@@H]([C@H]2O)O)N=C(N)N)O)N=C(N)N)O[C@H]3[C@H]([C@@H]([C@H]([C@@H](O3)CO)O)O)NC)(C=O)O
CCMSLIB00000220519	UCSJYZPVAKXKNQ-UHFFFAOYSA-N	NC(=N)NC(C(O)1)C(O)C(NC(N)=N)C(OC(O2)C(OC(O3)C(NC)C(O)C(O)C(CO)3)C(O)(C=O)C(C)2)C(O)1	BGC0000724	streptomycin	UCSJYZPVAKXKNQ-HZYVHMACSA-N	C[C@H]1[C@@]([C@H]([C@@H](O1)O[C@@H]2[C@H]([C@@H]([C@H]([C@@H]([C@H]2O)O)N=C(N)N)O)N=C(N)N)O[C@H]3[C@H]([C@@H]([C@H]([C@@H](O3)CO)O)O)NC)(C=O)O
CCMSLIB00000220521	UCSJYZPVAKXKNQ-UHFFFAOYSA-N	NC(=N)NC(C(O)1)C(O)C(NC(N)=N)C(OC(O2)C(OC(O3)C(NC)C(O)C(O)C(CO)3)C(O)(C=O)C(C)2)C(O)1	BGC0000717	streptomycin	UCSJYZPVAKXKNQ-HZYVHMACSA-N	C[C@H]1[C@@]([C@H]([C@@H](O1)O[C@@H]2[C@H]([C@@H]([C@H]([C@@H]([C@H]2O)O)N=C(N)N)O)N=C(N)N)O[C@H]3[C@H]([C@@H]([C@H]([C@@H](O3)CO)O)O)NC)(C=O)O
CCMSLIB00000220521	UCSJYZPVAKXKNQ-UHFFFAOYSA-N	NC(=N)NC(C(O)1)C(O)C(NC(N)=N)C(OC(O2)C(OC(O3)C(NC)C(O)C(O)C(CO)3)C(O)(C=O)C(C)2)C(O)1	BGC0000718	streptomycin	UCSJYZPVAKXKNQ-HZYVHMACSA-N	C[C@H]1[C@@]([C@H]([C@@H](O1)O[C@@H]2[C@H]([C@@H]([C@H]([C@@H]([C@H]2O)O)N=C(N)N)O)N=C(N)N)O[C@H]3[C@H]([C@@H]([C@H]([C@@H](O3)CO)O)O)NC)(C=O)O
CCMSLIB00000220521	UCSJYZPVAKXKNQ-UHFFFAOYSA-N	NC(=N)NC(C(O)1)C(O)C(NC(N)=N)C(OC(O2)C(OC(O3)C(NC)C(O)C(O)C(CO)3)C(O)(C=O)C(C)2)C(O)1	BGC0000724	streptomycin	UCSJYZPVAKXKNQ-HZYVHMACSA-N	C[C@H]1[C@@]([C@H]([C@@H](O1)O[C@@H]2[C@H]([C@@H]([C@H]([C@@H]([C@H]2O)O)N=C(N)N)O)N=C(N)N)O[C@H]3[C@H]([C@@H]([C@H]([C@@H](O3)CO)O)O)NC)(C=O)O
CCMSLIB00000220524	UCSJYZPVAKXKNQ-UHFFFAOYSA-N	NC(=N)NC(C(O)1)C(O)C(NC(N)=N)C(OC(O2)C(OC(O3)C(NC)C(O)C(O)C(CO)3)C(O)(C=O)C(C)2)C(O)1	BGC0000717	streptomycin	UCSJYZPVAKXKNQ-HZYVHMACSA-N	C[C@H]1[C@@]([C@H]([C@@H](O1)O[C@@H]2[C@H]([C@@H]([C@H]([C@@H]([C@H]2O)O)N=C(N)N)O)N=C(N)N)O[C@H]3[C@H]([C@@H]([C@H]([C@@H](O3)CO)O)O)NC)(C=O)O
CCMSLIB00000220524	UCSJYZPVAKXKNQ-UHFFFAOYSA-N	NC(=N)NC(C(O)1)C(O)C(NC(N)=N)C(OC(O2)C(OC(O3)C(NC)C(O)C(O)C(CO)3)C(O)(C=O)C(C)2)C(O)1	BGC0000718	streptomycin	UCSJYZPVAKXKNQ-HZYVHMACSA-N	C[C@H]1[C@@]([C@H]([C@@H](O1)O[C@@H]2[C@H]([C@@H]([C@H]([C@@H]([C@H]2O)O)N=C(N)N)O)N=C(N)N)O[C@H]3[C@H]([C@@H]([C@H]([C@@H](O3)CO)O)O)NC)(C=O)O
CCMSLIB00000220524	UCSJYZPVAKXKNQ-UHFFFAOYSA-N	NC(=N)NC(C(O)1)C(O)C(NC(N)=N)C(OC(O2)C(OC(O3)C(NC)C(O)C(O)C(CO)3)C(O)(C=O)C(C)2)C(O)1	BGC0000724	streptomycin	UCSJYZPVAKXKNQ-HZYVHMACSA-N	C[C@H]1[C@@]([C@H]([C@@H](O1)O[C@@H]2[C@H]([C@@H]([C@H]([C@@H]([C@H]2O)O)N=C(N)N)O)N=C(N)N)O[C@H]3[C@H]([C@@H]([C@H]([C@@H](O3)CO)O)O)NC)(C=O)O
CCMSLIB00000220526	UCSJYZPVAKXKNQ-UHFFFAOYSA-N	NC(=N)NC(C(O)1)C(O)C(NC(N)=N)C(OC(O2)C(OC(O3)C(NC)C(O)C(O)C(CO)3)C(O)(C=O)C(C)2)C(O)1	BGC0000717	streptomycin	UCSJYZPVAKXKNQ-HZYVHMACSA-N	C[C@H]1[C@@]([C@H]([C@@H](O1)O[C@@H]2[C@H]([C@@H]([C@H]([C@@H]([C@H]2O)O)N=C(N)N)O)N=C(N)N)O[C@H]3[C@H]([C@@H]([C@H]([C@@H](O3)CO)O)O)NC)(C=O)O
CCMSLIB00000220526	UCSJYZPVAKXKNQ-UHFFFAOYSA-N	NC(=N)NC(C(O)1)C(O)C(NC(N)=N)C(OC(O2)C(OC(O3)C(NC)C(O)C(O)C(CO)3)C(O)(C=O)C(C)2)C(O)1	BGC0000718	streptomycin	UCSJYZPVAKXKNQ-HZYVHMACSA-N	C[C@H]1[C@@]([C@H]([C@@H](O1)O[C@@H]2[C@H]([C@@H]([C@H]([C@@H]([C@H]2O)O)N=C(N)N)O)N=C(N)N)O[C@H]3[C@H]([C@@H]([C@H]([C@@H](O3)CO)O)O)NC)(C=O)O
CCMSLIB00000220526	UCSJYZPVAKXKNQ-UHFFFAOYSA-N	NC(=N)NC(C(O)1)C(O)C(NC(N)=N)C(OC(O2)C(OC(O3)C(NC)C(O)C(O)C(CO)3)C(O)(C=O)C(C)2)C(O)1	BGC0000724	streptomycin	UCSJYZPVAKXKNQ-HZYVHMACSA-N	C[C@H]1[C@@]([C@H]([C@@H](O1)O[C@@H]2[C@H]([C@@H]([C@H]([C@@H]([C@H]2O)O)N=C(N)N)O)N=C(N)N)O[C@H]3[C@H]([C@@H]([C@H]([C@@H](O3)CO)O)O)NC)(C=O)O
CCMSLIB00000220528	UCSJYZPVAKXKNQ-UHFFFAOYSA-N	NC(=N)NC(C(O)1)C(O)C(NC(N)=N)C(OC(O2)C(OC(O3)C(NC)C(O)C(O)C(CO)3)C(O)(C=O)C(C)2)C(O)1	BGC0000717	streptomycin	UCSJYZPVAKXKNQ-HZYVHMACSA-N	C[C@H]1[C@@]([C@H]([C@@H](O1)O[C@@H]2[C@H]([C@@H]([C@H]([C@@H]([C@H]2O)O)N=C(N)N)O)N=C(N)N)O[C@H]3[C@H]([C@@H]([C@H]([C@@H](O3)CO)O)O)NC)(C=O)O
CCMSLIB00000220528	UCSJYZPVAKXKNQ-UHFFFAOYSA-N	NC(=N)NC(C(O)1)C(O)C(NC(N)=N)C(OC(O2)C(OC(O3)C(NC)C(O)C(O)C(CO)3)C(O)(C=O)C(C)2)C(O)1	BGC0000718	streptomycin	UCSJYZPVAKXKNQ-HZYVHMACSA-N	C[C@H]1[C@@]([C@H]([C@@H](O1)O[C@@H]2[C@H]([C@@H]([C@H]([C@@H]([C@H]2O)O)N=C(N)N)O)N=C(N)N)O[C@H]3[C@H]([C@@H]([C@H]([C@@H](O3)CO)O)O)NC)(C=O)O
CCMSLIB00000220528	UCSJYZPVAKXKNQ-UHFFFAOYSA-N	NC(=N)NC(C(O)1)C(O)C(NC(N)=N)C(OC(O2)C(OC(O3)C(NC)C(O)C(O)C(CO)3)C(O)(C=O)C(C)2)C(O)1	BGC0000724	streptomycin	UCSJYZPVAKXKNQ-HZYVHMACSA-N	C[C@H]1[C@@]([C@H]([C@@H](O1)O[C@@H]2[C@H]([C@@H]([C@H]([C@@H]([C@H]2O)O)N=C(N)N)O)N=C(N)N)O[C@H]3[C@H]([C@@H]([C@H]([C@@H](O3)CO)O)O)NC)(C=O)O
CCMSLIB00000220530	UCSJYZPVAKXKNQ-UHFFFAOYSA-N	NC(=N)NC(C(O)1)C(O)C(NC(N)=N)C(OC(O2)C(OC(O3)C(NC)C(O)C(O)C(CO)3)C(O)(C=O)C(C)2)C(O)1	BGC0000717	streptomycin	UCSJYZPVAKXKNQ-HZYVHMACSA-N	C[C@H]1[C@@]([C@H]([C@@H](O1)O[C@@H]2[C@H]([C@@H]([C@H]([C@@H]([C@H]2O)O)N=C(N)N)O)N=C(N)N)O[C@H]3[C@H]([C@@H]([C@H]([C@@H](O3)CO)O)O)NC)(C=O)O
CCMSLIB00000220530	UCSJYZPVAKXKNQ-UHFFFAOYSA-N	NC(=N)NC(C(O)1)C(O)C(NC(N)=N)C(OC(O2)C(OC(O3)C(NC)C(O)C(O)C(CO)3)C(O)(C=O)C(C)2)C(O)1	BGC0000718	streptomycin	UCSJYZPVAKXKNQ-HZYVHMACSA-N	C[C@H]1[C@@]([C@H]([C@@H](O1)O[C@@H]2[C@H]([C@@H]([C@H]([C@@H]([C@H]2O)O)N=C(N)N)O)N=C(N)N)O[C@H]3[C@H]([C@@H]([C@H]([C@@H](O3)CO)O)O)NC)(C=O)O
CCMSLIB00000220530	UCSJYZPVAKXKNQ-UHFFFAOYSA-N	NC(=N)NC(C(O)1)C(O)C(NC(N)=N)C(OC(O2)C(OC(O3)C(NC)C(O)C(O)C(CO)3)C(O)(C=O)C(C)2)C(O)1	BGC0000724	streptomycin	UCSJYZPVAKXKNQ-HZYVHMACSA-N	C[C@H]1[C@@]([C@H]([C@@H](O1)O[C@@H]2[C@H]([C@@H]([C@H]([C@@H]([C@H]2O)O)N=C(N)N)O)N=C(N)N)O[C@H]3[C@H]([C@@H]([C@H]([C@@H](O3)CO)O)O)NC)(C=O)O
CCMSLIB00000220532	UCSJYZPVAKXKNQ-UHFFFAOYSA-N	NC(=N)NC(C(O)1)C(O)C(NC(N)=N)C(OC(O2)C(OC(O3)C(NC)C(O)C(O)C(CO)3)C(O)(C=O)C(C)2)C(O)1	BGC0000717	streptomycin	UCSJYZPVAKXKNQ-HZYVHMACSA-N	C[C@H]1[C@@]([C@H]([C@@H](O1)O[C@@H]2[C@H]([C@@H]([C@H]([C@@H]([C@H]2O)O)N=C(N)N)O)N=C(N)N)O[C@H]3[C@H]([C@@H]([C@H]([C@@H](O3)CO)O)O)NC)(C=O)O
CCMSLIB00000220532	UCSJYZPVAKXKNQ-UHFFFAOYSA-N	NC(=N)NC(C(O)1)C(O)C(NC(N)=N)C(OC(O2)C(OC(O3)C(NC)C(O)C(O)C(CO)3)C(O)(C=O)C(C)2)C(O)1	BGC0000718	streptomycin	UCSJYZPVAKXKNQ-HZYVHMACSA-N	C[C@H]1[C@@]([C@H]([C@@H](O1)O[C@@H]2[C@H]([C@@H]([C@H]([C@@H]([C@H]2O)O)N=C(N)N)O)N=C(N)N)O[C@H]3[C@H]([C@@H]([C@H]([C@@H](O3)CO)O)O)NC)(C=O)O
CCMSLIB00000220532	UCSJYZPVAKXKNQ-UHFFFAOYSA-N	NC(=N)NC(C(O)1)C(O)C(NC(N)=N)C(OC(O2)C(OC(O3)C(NC)C(O)C(O)C(CO)3)C(O)(C=O)C(C)2)C(O)1	BGC0000724	streptomycin	UCSJYZPVAKXKNQ-HZYVHMACSA-N	C[C@H]1[C@@]([C@H]([C@@H](O1)O[C@@H]2[C@H]([C@@H]([C@H]([C@@H]([C@H]2O)O)N=C(N)N)O)N=C(N)N)O[C@H]3[C@H]([C@@H]([C@H]([C@@H](O3)CO)O)O)NC)(C=O)O
CCMSLIB00000220576	UNFWWIHTNXNPBV-UHFFFAOYSA-N	CNC(C(O)3)C(O)C([H])(O1)C([H])(C(NC)3)OC(O)(C(=O)2)C([H])(OC(C)C2)1	BGC0000715	Actinospectacin	UNFWWIHTNXNPBV-UHFFFAOYSA-N	CNC1C(O)C(NC)C2OC3(O)C(OC(C)CC3=O)OC2C1O
CCMSLIB00000220576	UNFWWIHTNXNPBV-UHFFFAOYSA-N	CNC(C(O)3)C(O)C([H])(O1)C([H])(C(NC)3)OC(O)(C(=O)2)C([H])(OC(C)C2)1	BGC0000716	spectinomycin	UNFWWIHTNXNPBV-WXKVUWSESA-N	C[C@@H]1CC(=O)[C@]2([C@@H](O1)O[C@@H]3[C@H]([C@@H]([C@@H]([C@@H]([C@H]3O2)NC)O)NC)O)O
CCMSLIB00000220578	UNFWWIHTNXNPBV-UHFFFAOYSA-N	CNC(C(O)3)C(O)C([H])(O1)C([H])(C(NC)3)OC(O)(C(=O)2)C([H])(OC(C)C2)1	BGC0000715	Actinospectacin	UNFWWIHTNXNPBV-UHFFFAOYSA-N	CNC1C(O)C(NC)C2OC3(O)C(OC(C)CC3=O)OC2C1O
CCMSLIB00000220578	UNFWWIHTNXNPBV-UHFFFAOYSA-N	CNC(C(O)3)C(O)C([H])(O1)C([H])(C(NC)3)OC(O)(C(=O)2)C([H])(OC(C)C2)1	BGC0000716	spectinomycin	UNFWWIHTNXNPBV-WXKVUWSESA-N	C[C@@H]1CC(=O)[C@]2([C@@H](O1)O[C@@H]3[C@H]([C@@H]([C@@H]([C@@H]([C@H]3O2)NC)O)NC)O)O
CCMSLIB00000220580	UNFWWIHTNXNPBV-UHFFFAOYSA-N	CNC(C(O)3)C(O)C([H])(O1)C([H])(C(NC)3)OC(O)(C(=O)2)C([H])(OC(C)C2)1	BGC0000715	Actinospectacin	UNFWWIHTNXNPBV-UHFFFAOYSA-N	CNC1C(O)C(NC)C2OC3(O)C(OC(C)CC3=O)OC2C1O
CCMSLIB00000220580	UNFWWIHTNXNPBV-UHFFFAOYSA-N	CNC(C(O)3)C(O)C([H])(O1)C([H])(C(NC)3)OC(O)(C(=O)2)C([H])(OC(C)C2)1	BGC0000716	spectinomycin	UNFWWIHTNXNPBV-WXKVUWSESA-N	C[C@@H]1CC(=O)[C@]2([C@@H](O1)O[C@@H]3[C@H]([C@@H]([C@@H]([C@@H]([C@H]3O2)NC)O)NC)O)O
CCMSLIB00000220582	UNFWWIHTNXNPBV-UHFFFAOYSA-N	CNC(C(O)3)C(O)C([H])(O1)C([H])(C(NC)3)OC(O)(C(=O)2)C([H])(OC(C)C2)1	BGC0000715	Actinospectacin	UNFWWIHTNXNPBV-UHFFFAOYSA-N	CNC1C(O)C(NC)C2OC3(O)C(OC(C)CC3=O)OC2C1O
CCMSLIB00000220582	UNFWWIHTNXNPBV-UHFFFAOYSA-N	CNC(C(O)3)C(O)C([H])(O1)C([H])(C(NC)3)OC(O)(C(=O)2)C([H])(OC(C)C2)1	BGC0000716	spectinomycin	UNFWWIHTNXNPBV-WXKVUWSESA-N	C[C@@H]1CC(=O)[C@]2([C@@H](O1)O[C@@H]3[C@H]([C@@H]([C@@H]([C@@H]([C@H]3O2)NC)O)NC)O)O
CCMSLIB00000220584	UNFWWIHTNXNPBV-UHFFFAOYSA-N	CNC(C(O)3)C(O)C([H])(O1)C([H])(C(NC)3)OC(O)(C(=O)2)C([H])(OC(C)C2)1	BGC0000715	Actinospectacin	UNFWWIHTNXNPBV-UHFFFAOYSA-N	CNC1C(O)C(NC)C2OC3(O)C(OC(C)CC3=O)OC2C1O
CCMSLIB00000220584	UNFWWIHTNXNPBV-UHFFFAOYSA-N	CNC(C(O)3)C(O)C([H])(O1)C([H])(C(NC)3)OC(O)(C(=O)2)C([H])(OC(C)C2)1	BGC0000716	spectinomycin	UNFWWIHTNXNPBV-WXKVUWSESA-N	C[C@@H]1CC(=O)[C@]2([C@@H](O1)O[C@@H]3[C@H]([C@@H]([C@@H]([C@@H]([C@H]3O2)NC)O)NC)O)O
CCMSLIB00000220586	URWAJWIAIPFPJE-GYHYWALZSA-N	NCC(=C3)O[C@@H]([C@H](N)C3)O[C@H]([C@@H](N)1)[C@H](O)[C@@H](O[C@@H](O2)[C@H](O)[C@@H](NC)[C@](C)(O)C2)[C@H](N)C1	BGC0000714	Sisomicin	URWAJWIAIPFPJE-YFMIWBNJSA-N	CN[C@@H]1[C@@H](O)[C@@H](O[C@H]2[C@H](N)C[C@H](N)[C@@H](O[C@H]3OC(CN)=CC[C@H]3N)[C@@H]2O)OC[C@]1(C)O
CCMSLIB00000220588	URWAJWIAIPFPJE-GYHYWALZSA-N	NCC(=C3)O[C@@H]([C@H](N)C3)O[C@H]([C@@H](N)1)[C@H](O)[C@@H](O[C@@H](O2)[C@H](O)[C@@H](NC)[C@](C)(O)C2)[C@H](N)C1	BGC0000714	Sisomicin	URWAJWIAIPFPJE-YFMIWBNJSA-N	CN[C@@H]1[C@@H](O)[C@@H](O[C@H]2[C@H](N)C[C@H](N)[C@@H](O[C@H]3OC(CN)=CC[C@H]3N)[C@@H]2O)OC[C@]1(C)O
CCMSLIB00000220590	URWAJWIAIPFPJE-GYHYWALZSA-N	NCC(=C3)O[C@@H]([C@H](N)C3)O[C@H]([C@@H](N)1)[C@H](O)[C@@H](O[C@@H](O2)[C@H](O)[C@@H](NC)[C@](C)(O)C2)[C@H](N)C1	BGC0000714	Sisomicin	URWAJWIAIPFPJE-YFMIWBNJSA-N	CN[C@@H]1[C@@H](O)[C@@H](O[C@H]2[C@H](N)C[C@H](N)[C@@H](O[C@H]3OC(CN)=CC[C@H]3N)[C@@H]2O)OC[C@]1(C)O
CCMSLIB00000220592	URWAJWIAIPFPJE-GYHYWALZSA-N	NCC(=C3)O[C@@H]([C@H](N)C3)O[C@H]([C@@H](N)1)[C@H](O)[C@@H](O[C@@H](O2)[C@H](O)[C@@H](NC)[C@](C)(O)C2)[C@H](N)C1	BGC0000714	Sisomicin	URWAJWIAIPFPJE-YFMIWBNJSA-N	CN[C@@H]1[C@@H](O)[C@@H](O[C@H]2[C@H](N)C[C@H](N)[C@@H](O[C@H]3OC(CN)=CC[C@H]3N)[C@@H]2O)OC[C@]1(C)O
CCMSLIB00000220594	URWAJWIAIPFPJE-GYHYWALZSA-N	NCC(=C3)O[C@@H]([C@H](N)C3)O[C@H]([C@@H](N)1)[C@H](O)[C@@H](O[C@@H](O2)[C@H](O)[C@@H](NC)[C@](C)(O)C2)[C@H](N)C1	BGC0000714	Sisomicin	URWAJWIAIPFPJE-YFMIWBNJSA-N	CN[C@@H]1[C@@H](O)[C@@H](O[C@H]2[C@H](N)C[C@H](N)[C@@H](O[C@H]3OC(CN)=CC[C@H]3N)[C@@H]2O)OC[C@]1(C)O
CCMSLIB00000220596	URWAJWIAIPFPJE-GYHYWALZSA-N	NCC(=C3)O[C@@H]([C@H](N)C3)O[C@H]([C@@H](N)1)[C@H](O)[C@@H](O[C@@H](O2)[C@H](O)[C@@H](NC)[C@](C)(O)C2)[C@H](N)C1	BGC0000714	Sisomicin	URWAJWIAIPFPJE-YFMIWBNJSA-N	CN[C@@H]1[C@@H](O)[C@@H](O[C@H]2[C@H](N)C[C@H](N)[C@@H](O[C@H]3OC(CN)=CC[C@H]3N)[C@@H]2O)OC[C@]1(C)O
CCMSLIB00000220598	URWAJWIAIPFPJE-GYHYWALZSA-N	NCC(=C3)O[C@@H]([C@H](N)C3)O[C@H]([C@@H](N)1)[C@H](O)[C@@H](O[C@@H](O2)[C@H](O)[C@@H](NC)[C@](C)(O)C2)[C@H](N)C1	BGC0000714	Sisomicin	URWAJWIAIPFPJE-YFMIWBNJSA-N	CN[C@@H]1[C@@H](O)[C@@H](O[C@H]2[C@H](N)C[C@H](N)[C@@H](O[C@H]3OC(CN)=CC[C@H]3N)[C@@H]2O)OC[C@]1(C)O
CCMSLIB00000220599	URWAJWIAIPFPJE-GYHYWALZSA-N	NCC(=C3)O[C@@H]([C@H](N)C3)O[C@H]([C@@H](N)1)[C@H](O)[C@@H](O[C@@H](O2)[C@H](O)[C@@H](NC)[C@](C)(O)C2)[C@H](N)C1	BGC0000714	Sisomicin	URWAJWIAIPFPJE-YFMIWBNJSA-N	CN[C@@H]1[C@@H](O)[C@@H](O[C@H]2[C@H](N)C[C@H](N)[C@@H](O[C@H]3OC(CN)=CC[C@H]3N)[C@@H]2O)OC[C@]1(C)O
CCMSLIB00000220601	URWAJWIAIPFPJE-GYHYWALZSA-N	NCC(=C3)O[C@@H]([C@H](N)C3)O[C@H]([C@@H](N)1)[C@H](O)[C@@H](O[C@@H](O2)[C@H](O)[C@@H](NC)[C@](C)(O)C2)[C@H](N)C1	BGC0000714	Sisomicin	URWAJWIAIPFPJE-YFMIWBNJSA-N	CN[C@@H]1[C@@H](O)[C@@H](O[C@H]2[C@H](N)C[C@H](N)[C@@H](O[C@H]3OC(CN)=CC[C@H]3N)[C@@H]2O)OC[C@]1(C)O
CCMSLIB00000220603	URWAJWIAIPFPJE-GYHYWALZSA-N	NCC(=C3)O[C@@H]([C@H](N)C3)O[C@H]([C@@H](N)1)[C@H](O)[C@@H](O[C@@H](O2)[C@H](O)[C@@H](NC)[C@](C)(O)C2)[C@H](N)C1	BGC0000714	Sisomicin	URWAJWIAIPFPJE-YFMIWBNJSA-N	CN[C@@H]1[C@@H](O)[C@@H](O[C@H]2[C@H](N)C[C@H](N)[C@@H](O[C@H]3OC(CN)=CC[C@H]3N)[C@@H]2O)OC[C@]1(C)O
CCMSLIB00000221096	XZNUGFQTQHRASN-UXNWEDNLSA-N	OC[C@@H](O1)[C@@H](N)[C@H](O)[C@@H](O)[C@H]1O[C@H](O2)[C@@H](NC)[C@@H](O)[C@@H](O3)[C@@H](C[C@@H](N)[C@@H](O[C@H]([C@@H](N)4)[C@H](O)[C@@H](O)[C@H](N)C4)3)2	BGC0000692	apramycin	XZNUGFQTQHRASN-XZEBHBPDSA-N	CN[C@H]1[C@H]([C@@H]2[C@H](C[C@H](C(O2)O[C@@H]3[C@H](C[C@H]([C@@H]([C@H]3O)O)N)N)N)O[C@@H]1O[C@@H]4[C@@H]([C@H]([C@@H]([C@H](O4)CO)N)O)O)O
CCMSLIB00000221122	OIRDTQYFTABQOQ-KQYNXXCUSA-N	OC[C@@H](O1)[C@@H](O)[C@@H](O)[C@@H]1n(c3)c(n2)c(n3)c(N)nc2	BGC0001735	vidarabine	OIRDTQYFTABQOQ-UHTZMRCNSA-N	C1=NC2=C(C(=N1)N)N=CN2[C@H]3[C@H]([C@@H]([C@H](O3)CO)O)O
CCMSLIB00000221134	CXNPLSGKWMLZPZ-QOBDMFJFSA-N	NC(=N)N(C)CC[C@@H](N)CC(=O)N[C@@H](C=2)[C@@H](C(O)=O)O[C@H](C2)N(C=1)C(=O)N=C(N)C1	BGC0000874	Blasticidin S	CXNPLSGKWMLZPZ-ZNIXKSQXSA-N	CN(C(N)=N)CC[C@H](N)CC(N[C@H]1C=C[C@H](N2C=CC(N)=NC2=O)O[C@@H]1C(O)=O)=O
CCMSLIB00000221137	YBJHBAHKTGYVGT-ZKWXMUAHSA-N	OC(=O)CCCC[C@H](S1)[C@@H](N2)[C@@H](NC(=O)2)C1	BGC0001238	Biotin	YBJHBAHKTGYVGT-ZKWXMUAHSA-N	OC(=O)CCCC[C@@H]1SC[C@@H]2NC(=O)N[C@H]12
CCMSLIB00000221137	YBJHBAHKTGYVGT-ZKWXMUAHSA-N	OC(=O)CCCC[C@H](S1)[C@@H](N2)[C@@H](NC(=O)2)C1	BGC0001239	biotin	YBJHBAHKTGYVGT-ZKWXMUAHSA-N	C1[C@H]2[C@@H]([C@@H](S1)CCCCC(=O)O)NC(=O)N2
CCMSLIB00000221162	WIIZWVCIJKGZOK-IUCAKERBSA-N	OC[C@H](NC(=O)C(Cl)Cl)[C@@H](O)c(c1)ccc(c1)[N+1]([O-1])=O	BGC0000893	Chloramphenicol	WIIZWVCIJKGZOK-UHFFFAOYSA-N	OCC(NC(=O)C(Cl)Cl)C(O)C1=CC=C(C=C1)N(=O)=O
CCMSLIB00000221165	STQGQHZAVUOBTE-ZFRRIORRSA-N	Oc(c34)c(c1c(O)c3c(c(c(OC)5)c(ccc5)c4=O)=O)C[C@](C(C)=O)(C[C@@H]1OC(C2)O[C@@H](C)[C@@H](O)[C@@H](N)2)O	BGC0000217	daunorubicin	STQGQHZAVUOBTE-VGBVRHCVSA-N	C[C@H]1[C@H]([C@H](C[C@@H](O1)O[C@H]2C[C@@](CC3=C(C4=C(C(=C23)O)C(=O)C5=C(C4=O)C=CC=C5OC)O)(C(=O)C)O)N)O
CCMSLIB00000221182	AOJJSUZBOXZQNB-DCBNVMRFSA-N	c(c43)(C[C@](C(=O)CO)(C[C@@H]4OC(C5)O[C@@H](C)[C@@H](O)[C@@H](N)5)O)c(O)c(c1c(O)3)c(c(c2)c(c(OC)cc2)c1=O)=O	BGC0000218	doxorubicin	AOJJSUZBOXZQNB-TZSSRYMLSA-N	C[C@H]1[C@H]([C@H](C[C@@H](O1)O[C@H]2C[C@@](CC3=C(C4=C(C(=C23)O)C(=O)C5=C(C4=O)C=CC=C5OC)O)(C(=O)CO)O)N)O
CCMSLIB00000221194	PIJVFDBKTWXHHD-UHFFFAOYSA-N	CNC(=O)Oc(c3)cc(c(c3)1)C(C)(C2)C(N(C)C2)N(C)1	BGC0000820	Physostigmine	PIJVFDBKTWXHHD-HIFRSBDPSA-N	[H][C@]12N(C)CC[C@@]1(C)C1=C(C=CC(OC(=O)NC)=C1)N2C
CCMSLIB00000221225	SBUJHOSQTJFQJX-UHFFFAOYSA-N	NCC(O1)C(O)C(O)C(O)C1OC(C(N)3)C(O)C(C(N)C3)OC(O2)C(O)C(N)C(O)C(CO)2	BGC0000702	kanamycin	SBUJHOSQTJFQJX-NOAMYHISSA-N	C1[C@H]([C@@H]([C@H]([C@@H]([C@H]1N)O[C@@H]2[C@@H]([C@H]([C@@H]([C@H](O2)CN)O)O)O)O)O[C@@H]3[C@@H]([C@H]([C@@H]([C@H](O3)CO)O)N)O)N
CCMSLIB00000221225	SBUJHOSQTJFQJX-UHFFFAOYSA-N	NCC(O1)C(O)C(O)C(O)C1OC(C(N)3)C(O)C(C(N)C3)OC(O2)C(O)C(N)C(O)C(CO)2	BGC0000703	kanamycin	SBUJHOSQTJFQJX-NOAMYHISSA-N	C1[C@H]([C@@H]([C@H]([C@@H]([C@H]1N)O[C@@H]2[C@@H]([C@H]([C@@H]([C@H](O2)CN)O)O)O)O)O[C@@H]3[C@@H]([C@H]([C@@H]([C@H](O3)CO)O)N)O)N
CCMSLIB00000221225	SBUJHOSQTJFQJX-UHFFFAOYSA-N	NCC(O1)C(O)C(O)C(O)C1OC(C(N)3)C(O)C(C(N)C3)OC(O2)C(O)C(N)C(O)C(CO)2	BGC0000704	kanamycin	SBUJHOSQTJFQJX-NOAMYHISSA-N	C1[C@H]([C@@H]([C@H]([C@@H]([C@H]1N)O[C@@H]2[C@@H]([C@H]([C@@H]([C@H](O2)CN)O)O)O)O)O[C@@H]3[C@@H]([C@H]([C@@H]([C@H](O3)CO)O)N)O)N
CCMSLIB00000221225	SBUJHOSQTJFQJX-UHFFFAOYSA-N	NCC(O1)C(O)C(O)C(O)C1OC(C(N)3)C(O)C(C(N)C3)OC(O2)C(O)C(N)C(O)C(CO)2	BGC0000705	kanamycin	SBUJHOSQTJFQJX-NOAMYHISSA-N	C1[C@H]([C@@H]([C@H]([C@@H]([C@H]1N)O[C@@H]2[C@@H]([C@H]([C@@H]([C@H](O2)CN)O)O)O)O)O[C@@H]3[C@@H]([C@H]([C@@H]([C@H](O3)CO)O)N)O)N
CCMSLIB00000221225	SBUJHOSQTJFQJX-UHFFFAOYSA-N	NCC(O1)C(O)C(O)C(O)C1OC(C(N)3)C(O)C(C(N)C3)OC(O2)C(O)C(N)C(O)C(CO)2	BGC0000706	kanamycin	SBUJHOSQTJFQJX-NOAMYHISSA-N	C1[C@H]([C@@H]([C@H]([C@@H]([C@H]1N)O[C@@H]2[C@@H]([C@H]([C@@H]([C@H](O2)CN)O)O)O)O)O[C@@H]3[C@@H]([C@H]([C@@H]([C@H](O3)CO)O)N)O)N
CCMSLIB00000221342	RXWNCPJZOCPEPQ-UHFFFAOYSA-N	COc(c4)ccc(c4)CC(N)C(=O)NC(C(CO)3)C(O)C(O3)n(c2)c(n1)c(n2)c(N(C)C)nc1	BGC0000878	Puromycin	RXWNCPJZOCPEPQ-NVWDDTSBSA-N	[H][C@](N)(CC1=CC=C(OC)C=C1)C(=O)N[C@@H]1[C@@H](CO)O[C@H]([C@@H]1O)N1C=NC2=C1N=CN=C2N(C)C
CCMSLIB00000221348	NSKGQURZWSPSBC-VVPCINPTSA-N	NC[C@@H](O1)[C@@H](O)[C@H](O)[C@@H](N)[C@H]1O[C@H]([C@@H](N)2)[C@H](O[C@H](O3)[C@H](O)[C@H](O)[C@@H](CO)3)[C@@H](O)[C@H](N)C2	BGC0000713	ribostamycin	NSKGQURZWSPSBC-VVPCINPTSA-N	C1[C@H]([C@@H]([C@H]([C@@H]([C@H]1N)O[C@@H]2[C@@H]([C@H]([C@@H]([C@H](O2)CN)O)O)N)O[C@H]3[C@@H]([C@@H]([C@H](O3)CO)O)O)O)N
CCMSLIB00000221358	UNFWWIHTNXNPBV-UHFFFAOYSA-N	CNC(C(O)3)C(O)C([H])(O1)C([H])(C(NC)3)OC(O)(C(=O)2)C([H])(OC(C)C2)1	BGC0000715	Actinospectacin	UNFWWIHTNXNPBV-UHFFFAOYSA-N	CNC1C(O)C(NC)C2OC3(O)C(OC(C)CC3=O)OC2C1O
CCMSLIB00000221358	UNFWWIHTNXNPBV-UHFFFAOYSA-N	CNC(C(O)3)C(O)C([H])(O1)C([H])(C(NC)3)OC(O)(C(=O)2)C([H])(OC(C)C2)1	BGC0000716	spectinomycin	UNFWWIHTNXNPBV-WXKVUWSESA-N	C[C@@H]1CC(=O)[C@]2([C@@H](O1)O[C@@H]3[C@H]([C@@H]([C@@H]([C@@H]([C@H]3O2)NC)O)NC)O)O
CCMSLIB00000221359	URWAJWIAIPFPJE-GYHYWALZSA-N	NCC(=C3)O[C@@H]([C@H](N)C3)O[C@H]([C@@H](N)1)[C@H](O)[C@@H](O[C@@H](O2)[C@H](O)[C@@H](NC)[C@](C)(O)C2)[C@H](N)C1	BGC0000714	Sisomicin	URWAJWIAIPFPJE-YFMIWBNJSA-N	CN[C@@H]1[C@@H](O)[C@@H](O[C@H]2[C@H](N)C[C@H](N)[C@@H](O[C@H]3OC(CN)=CC[C@H]3N)[C@@H]2O)OC[C@]1(C)O
CCMSLIB00000221426	GTZCVFVGUGFEME-UHFFFAOYSA-N	OC(=O)CC(C(O)=O)=C([H])C(O)=O	BGC0001809	trans-aconitic acid	GTZCVFVGUGFEME-HNQUOIGGSA-N	C(/C(=C\C(=O)O)/C(=O)O)C(=O)O
CCMSLIB00000221443	RHGKLRLOHDJJDR-UHFFFAOYSA-N	NC(=O)NCCCC(N)C(O)=O	BGC0000895	citrulline	RHGKLRLOHDJJDR-BYPYZUCNSA-N	C(C[C@@H](C(=O)O)N)CNC(=O)N
CCMSLIB00000221551	FTVWIRXFELQLPI-UHFFFAOYSA-N	C1C(OC2=CC(=CC(=C2C1=O)O)O)C3=CC=C(C=C3)O	BGC0001310	naringenin	FTVWIRXFELQLPI-UHFFFAOYSA-N	C1C(OC2=CC(=CC(=C2C1=O)O)O)C3=CC=C(C=C3)O
CCMSLIB00000221553	FTVWIRXFELQLPI-UHFFFAOYSA-N	C1C(OC2=CC(=CC(=C2C1=O)O)O)C3=CC=C(C=C3)O	BGC0001310	naringenin	FTVWIRXFELQLPI-UHFFFAOYSA-N	C1C(OC2=CC(=CC(=C2C1=O)O)O)C3=CC=C(C=C3)O
CCMSLIB00000221555	FTVWIRXFELQLPI-UHFFFAOYSA-N	C1C(OC2=CC(=CC(=C2C1=O)O)O)C3=CC=C(C=C3)O	BGC0001310	naringenin	FTVWIRXFELQLPI-UHFFFAOYSA-N	C1C(OC2=CC(=CC(=C2C1=O)O)O)C3=CC=C(C=C3)O
CCMSLIB00000221557	FTVWIRXFELQLPI-UHFFFAOYSA-N	C1C(OC2=CC(=CC(=C2C1=O)O)O)C3=CC=C(C=C3)O	BGC0001310	naringenin	FTVWIRXFELQLPI-UHFFFAOYSA-N	C1C(OC2=CC(=CC(=C2C1=O)O)O)C3=CC=C(C=C3)O
CCMSLIB00000221738	RHGKLRLOHDJJDR-UHFFFAOYSA-N	C(CC(C(=O)O)N)CNC(=O)N	BGC0000895	citrulline	RHGKLRLOHDJJDR-BYPYZUCNSA-N	C(C[C@@H](C(=O)O)N)CNC(=O)N
CCMSLIB00000221740	RHGKLRLOHDJJDR-UHFFFAOYSA-N	C(CC(C(=O)O)N)CNC(=O)N	BGC0000895	citrulline	RHGKLRLOHDJJDR-BYPYZUCNSA-N	C(C[C@@H](C(=O)O)N)CNC(=O)N
CCMSLIB00000221742	RHGKLRLOHDJJDR-UHFFFAOYSA-N	C(CC(C(=O)O)N)CNC(=O)N	BGC0000895	citrulline	RHGKLRLOHDJJDR-BYPYZUCNSA-N	C(C[C@@H](C(=O)O)N)CNC(=O)N
CCMSLIB00000221744	RHGKLRLOHDJJDR-UHFFFAOYSA-N	C(CC(C(=O)O)N)CNC(=O)N	BGC0000895	citrulline	RHGKLRLOHDJJDR-BYPYZUCNSA-N	C(C[C@@H](C(=O)O)N)CNC(=O)N
CCMSLIB00000221746	RHGKLRLOHDJJDR-UHFFFAOYSA-N	C(CC(C(=O)O)N)CNC(=O)N	BGC0000895	citrulline	RHGKLRLOHDJJDR-BYPYZUCNSA-N	C(C[C@@H](C(=O)O)N)CNC(=O)N
CCMSLIB00000222140	AKNNEGZIBPJZJG-UHFFFAOYSA-N	CN1CCC2=CC3=C(C(=C2C1C4C5=C(C(=C(C=C5)OC)OC)C(=O)O4)OC)OCO3	BGC0001325	noscapine	AKNNEGZIBPJZJG-MSOLQXFVSA-N	CN1CCC2=CC3=C(C(=C2[C@@H]1[C@@H]4C5=C(C(=C(C=C5)OC)OC)C(=O)O4)OC)OCO3
CCMSLIB00000222165	FQXXSQDCDRQNQE-UHFFFAOYSA-N	CN1CCC23C4C(=CC=C2C1CC5=C3C(=C(C=C5)OC)O4)OC	BGC0001799	thebaine	FQXXSQDCDRQNQE-VMDGZTHMSA-N	CN1CC[C@]23[C@@H]4C(=CC=C2[C@H]1CC5=C3C(=C(C=C5)OC)O4)OC
CCMSLIB00000222167	FQXXSQDCDRQNQE-UHFFFAOYSA-N	CN1CCC23C4C(=CC=C2C1CC5=C3C(=C(C=C5)OC)O4)OC	BGC0001799	thebaine	FQXXSQDCDRQNQE-VMDGZTHMSA-N	CN1CC[C@]23[C@@H]4C(=CC=C2[C@H]1CC5=C3C(=C(C=C5)OC)O4)OC
CCMSLIB00000222169	FQXXSQDCDRQNQE-UHFFFAOYSA-N	CN1CCC23C4C(=CC=C2C1CC5=C3C(=C(C=C5)OC)O4)OC	BGC0001799	thebaine	FQXXSQDCDRQNQE-VMDGZTHMSA-N	CN1CC[C@]23[C@@H]4C(=CC=C2[C@H]1CC5=C3C(=C(C=C5)OC)O4)OC
CCMSLIB00000222171	FQXXSQDCDRQNQE-UHFFFAOYSA-N	CN1CCC23C4C(=CC=C2C1CC5=C3C(=C(C=C5)OC)O4)OC	BGC0001799	thebaine	FQXXSQDCDRQNQE-VMDGZTHMSA-N	CN1CC[C@]23[C@@H]4C(=CC=C2[C@H]1CC5=C3C(=C(C=C5)OC)O4)OC
CCMSLIB00000222297	ULGZDMOVFRHVEP-UHFFFAOYSA-N	CCC1C(C(C(C(=O)C(CC(C(C(C(C(C(=O)O1)C)OC2CC(C(C(O2)C)O)(C)OC)C)OC3C(C(CC(O3)C)N(C)C)O)(C)O)C)C)O)(C)O	BGC0000054	erythromycin	ULGZDMOVFRHVEP-RWJQBGPGSA-N	CC[C@@H]1[C@@]([C@@H]([C@H](C(=O)[C@@H](C[C@@]([C@@H]([C@H]([C@@H]([C@H](C(=O)O1)C)O[C@H]2C[C@@]([C@H]([C@@H](O2)C)O)(C)OC)C)O[C@H]3[C@@H]([C@H](C[C@H](O3)C)N(C)C)O)(C)O)C)C)O)(C)O
CCMSLIB00000222297	ULGZDMOVFRHVEP-UHFFFAOYSA-N	CCC1C(C(C(C(=O)C(CC(C(C(C(C(C(=O)O1)C)OC2CC(C(C(O2)C)O)(C)OC)C)OC3C(C(CC(O3)C)N(C)C)O)(C)O)C)C)O)(C)O	BGC0000055	Erythromycin A	ULGZDMOVFRHVEP-RWJQBGPGSA-N	CC[C@@H]1[C@@]([C@@H]([C@H](C(=O)[C@@H](C[C@@]([C@@H]([C@H]([C@@H]([C@H](C(=O)O1)C)O[C@H]2C[C@@]([C@H]([C@@H](O2)C)O)(C)OC)C)O[C@H]3[C@@H]([C@H](C[C@H](O3)C)N(C)C)O)(C)O)C)C)O)(C)O
CCMSLIB00000222299	ULGZDMOVFRHVEP-UHFFFAOYSA-N	CCC1C(C(C(C(=O)C(CC(C(C(C(C(C(=O)O1)C)OC2CC(C(C(O2)C)O)(C)OC)C)OC3C(C(CC(O3)C)N(C)C)O)(C)O)C)C)O)(C)O	BGC0000054	erythromycin	ULGZDMOVFRHVEP-RWJQBGPGSA-N	CC[C@@H]1[C@@]([C@@H]([C@H](C(=O)[C@@H](C[C@@]([C@@H]([C@H]([C@@H]([C@H](C(=O)O1)C)O[C@H]2C[C@@]([C@H]([C@@H](O2)C)O)(C)OC)C)O[C@H]3[C@@H]([C@H](C[C@H](O3)C)N(C)C)O)(C)O)C)C)O)(C)O
CCMSLIB00000222299	ULGZDMOVFRHVEP-UHFFFAOYSA-N	CCC1C(C(C(C(=O)C(CC(C(C(C(C(C(=O)O1)C)OC2CC(C(C(O2)C)O)(C)OC)C)OC3C(C(CC(O3)C)N(C)C)O)(C)O)C)C)O)(C)O	BGC0000055	Erythromycin A	ULGZDMOVFRHVEP-RWJQBGPGSA-N	CC[C@@H]1[C@@]([C@@H]([C@H](C(=O)[C@@H](C[C@@]([C@@H]([C@H]([C@@H]([C@H](C(=O)O1)C)O[C@H]2C[C@@]([C@H]([C@@H](O2)C)O)(C)OC)C)O[C@H]3[C@@H]([C@H](C[C@H](O3)C)N(C)C)O)(C)O)C)C)O)(C)O
CCMSLIB00000222301	ULGZDMOVFRHVEP-UHFFFAOYSA-N	CCC1C(C(C(C(=O)C(CC(C(C(C(C(C(=O)O1)C)OC2CC(C(C(O2)C)O)(C)OC)C)OC3C(C(CC(O3)C)N(C)C)O)(C)O)C)C)O)(C)O	BGC0000054	erythromycin	ULGZDMOVFRHVEP-RWJQBGPGSA-N	CC[C@@H]1[C@@]([C@@H]([C@H](C(=O)[C@@H](C[C@@]([C@@H]([C@H]([C@@H]([C@H](C(=O)O1)C)O[C@H]2C[C@@]([C@H]([C@@H](O2)C)O)(C)OC)C)O[C@H]3[C@@H]([C@H](C[C@H](O3)C)N(C)C)O)(C)O)C)C)O)(C)O
CCMSLIB00000222301	ULGZDMOVFRHVEP-UHFFFAOYSA-N	CCC1C(C(C(C(=O)C(CC(C(C(C(C(C(=O)O1)C)OC2CC(C(C(O2)C)O)(C)OC)C)OC3C(C(CC(O3)C)N(C)C)O)(C)O)C)C)O)(C)O	BGC0000055	Erythromycin A	ULGZDMOVFRHVEP-RWJQBGPGSA-N	CC[C@@H]1[C@@]([C@@H]([C@H](C(=O)[C@@H](C[C@@]([C@@H]([C@H]([C@@H]([C@H](C(=O)O1)C)O[C@H]2C[C@@]([C@H]([C@@H](O2)C)O)(C)OC)C)O[C@H]3[C@@H]([C@H](C[C@H](O3)C)N(C)C)O)(C)O)C)C)O)(C)O
CCMSLIB00000222303	ULGZDMOVFRHVEP-UHFFFAOYSA-N	CCC1C(C(C(C(=O)C(CC(C(C(C(C(C(=O)O1)C)OC2CC(C(C(O2)C)O)(C)OC)C)OC3C(C(CC(O3)C)N(C)C)O)(C)O)C)C)O)(C)O	BGC0000054	erythromycin	ULGZDMOVFRHVEP-RWJQBGPGSA-N	CC[C@@H]1[C@@]([C@@H]([C@H](C(=O)[C@@H](C[C@@]([C@@H]([C@H]([C@@H]([C@H](C(=O)O1)C)O[C@H]2C[C@@]([C@H]([C@@H](O2)C)O)(C)OC)C)O[C@H]3[C@@H]([C@H](C[C@H](O3)C)N(C)C)O)(C)O)C)C)O)(C)O
CCMSLIB00000222303	ULGZDMOVFRHVEP-UHFFFAOYSA-N	CCC1C(C(C(C(=O)C(CC(C(C(C(C(C(=O)O1)C)OC2CC(C(C(O2)C)O)(C)OC)C)OC3C(C(CC(O3)C)N(C)C)O)(C)O)C)C)O)(C)O	BGC0000055	Erythromycin A	ULGZDMOVFRHVEP-RWJQBGPGSA-N	CC[C@@H]1[C@@]([C@@H]([C@H](C(=O)[C@@H](C[C@@]([C@@H]([C@H]([C@@H]([C@H](C(=O)O1)C)O[C@H]2C[C@@]([C@H]([C@@H](O2)C)O)(C)OC)C)O[C@H]3[C@@H]([C@H](C[C@H](O3)C)N(C)C)O)(C)O)C)C)O)(C)O
CCMSLIB00000222347	AKNNEGZIBPJZJG-UHFFFAOYSA-N	CN1CCC2=CC3=C(C(=C2C1C4C5=C(C(=C(C=C5)OC)OC)C(=O)O4)OC)OCO3	BGC0001325	noscapine	AKNNEGZIBPJZJG-MSOLQXFVSA-N	CN1CCC2=CC3=C(C(=C2[C@@H]1[C@@H]4C5=C(C(=C(C=C5)OC)OC)C(=O)O4)OC)OCO3
CCMSLIB00000222349	AKNNEGZIBPJZJG-UHFFFAOYSA-N	CN1CCC2=CC3=C(C(=C2C1C4C5=C(C(=C(C=C5)OC)OC)C(=O)O4)OC)OCO3	BGC0001325	noscapine	AKNNEGZIBPJZJG-MSOLQXFVSA-N	CN1CCC2=CC3=C(C(=C2[C@@H]1[C@@H]4C5=C(C(=C(C=C5)OC)OC)C(=O)O4)OC)OCO3
CCMSLIB00000222351	AKNNEGZIBPJZJG-UHFFFAOYSA-N	CN1CCC2=CC3=C(C(=C2C1C4C5=C(C(=C(C=C5)OC)OC)C(=O)O4)OC)OCO3	BGC0001325	noscapine	AKNNEGZIBPJZJG-MSOLQXFVSA-N	CN1CCC2=CC3=C(C(=C2[C@@H]1[C@@H]4C5=C(C(=C(C=C5)OC)OC)C(=O)O4)OC)OCO3
CCMSLIB00000222353	AKNNEGZIBPJZJG-UHFFFAOYSA-N	CN1CCC2=CC3=C(C(=C2C1C4C5=C(C(=C(C=C5)OC)OC)C(=O)O4)OC)OCO3	BGC0001325	noscapine	AKNNEGZIBPJZJG-MSOLQXFVSA-N	CN1CCC2=CC3=C(C(=C2[C@@H]1[C@@H]4C5=C(C(=C(C=C5)OC)OC)C(=O)O4)OC)OCO3
CCMSLIB00000222426	OIRDTQYFTABQOQ-UHFFFAOYSA-N	C1=NC2=C(C(=N1)N)N=CN2C3C(C(C(O3)CO)O)O	BGC0001735	vidarabine	OIRDTQYFTABQOQ-UHTZMRCNSA-N	C1=NC2=C(C(=N1)N)N=CN2[C@H]3[C@H]([C@@H]([C@H](O3)CO)O)O
CCMSLIB00000222428	OIRDTQYFTABQOQ-UHFFFAOYSA-N	C1=NC2=C(C(=N1)N)N=CN2C3C(C(C(O3)CO)O)O	BGC0001735	vidarabine	OIRDTQYFTABQOQ-UHTZMRCNSA-N	C1=NC2=C(C(=N1)N)N=CN2[C@H]3[C@H]([C@@H]([C@H](O3)CO)O)O
CCMSLIB00000222430	OIRDTQYFTABQOQ-UHFFFAOYSA-N	C1=NC2=C(C(=N1)N)N=CN2C3C(C(C(O3)CO)O)O	BGC0001735	vidarabine	OIRDTQYFTABQOQ-UHTZMRCNSA-N	C1=NC2=C(C(=N1)N)N=CN2[C@H]3[C@H]([C@@H]([C@H](O3)CO)O)O
CCMSLIB00000222698	FTVWIRXFELQLPI-ZDUSSCGKSA-N	Oc(c3)ccc(c3)[C@H](C1)Oc(c2)c(c(O)cc(O)2)C(=O)1	BGC0001310	naringenin	FTVWIRXFELQLPI-UHFFFAOYSA-N	C1C(OC2=CC(=CC(=C2C1=O)O)O)C3=CC=C(C=C3)O
CCMSLIB00000222701	FTVWIRXFELQLPI-ZDUSSCGKSA-N	Oc(c3)ccc(c3)[C@H](C1)Oc(c2)c(c(O)cc(O)2)C(=O)1	BGC0001310	naringenin	FTVWIRXFELQLPI-UHFFFAOYSA-N	C1C(OC2=CC(=CC(=C2C1=O)O)O)C3=CC=C(C=C3)O
CCMSLIB00000222853	OIRDTQYFTABQOQ-KQYNXXCUSA-N	OC[C@@H](O1)[C@@H](O)[C@@H](O)[C@@H]1n(c3)c(n2)c(n3)c(N)nc2	BGC0001735	vidarabine	OIRDTQYFTABQOQ-UHTZMRCNSA-N	C1=NC2=C(C(=N1)N)N=CN2[C@H]3[C@H]([C@@H]([C@H](O3)CO)O)O
CCMSLIB00000222854	OIRDTQYFTABQOQ-KQYNXXCUSA-N	OC[C@@H](O1)[C@@H](O)[C@@H](O)[C@@H]1n(c3)c(n2)c(n3)c(N)nc2	BGC0001735	vidarabine	OIRDTQYFTABQOQ-UHTZMRCNSA-N	C1=NC2=C(C(=N1)N)N=CN2[C@H]3[C@H]([C@@H]([C@H](O3)CO)O)O
CCMSLIB00000223264	MBMQEIFVQACCCH-LBPRGKRZSA-N	O=C(C2)CCC[C@H](C)OC(=O)c(c(O)1)c(C=CCC2)cc(O)c1	BGC0001057	zearalenone	MBMQEIFVQACCCH-QBODLPLBSA-N	C[C@H]1CCCC(=O)CCC/C=C/C2=CC(=CC(=C2C(=O)O1)O)O
CCMSLIB00000223270	RHGKLRLOHDJJDR-BYPYZUCNSA-N	NC(=O)NCCC[C@H](N)C(O)=O	BGC0000895	citrulline	RHGKLRLOHDJJDR-BYPYZUCNSA-N	C(C[C@@H](C(=O)O)N)CNC(=O)N
CCMSLIB00000223341	OIRDTQYFTABQOQ-KQYNXXCUSA-N	OC[C@@H](O1)[C@@H](O)[C@@H](O)[C@@H]1n(c3)c(n2)c(n3)c(N)nc2	BGC0001735	vidarabine	OIRDTQYFTABQOQ-UHTZMRCNSA-N	C1=NC2=C(C(=N1)N)N=CN2[C@H]3[C@H]([C@@H]([C@H](O3)CO)O)O
CCMSLIB00000223625	WIIZWVCIJKGZOK-UHFFFAOYSA-N	OCC(NC(=O)C(Cl)Cl)C(O)C1=CC=C(C=C1)N(=O)=O	BGC0000893	Chloramphenicol	WIIZWVCIJKGZOK-UHFFFAOYSA-N	OCC(NC(=O)C(Cl)Cl)C(O)C1=CC=C(C=C1)N(=O)=O
CCMSLIB00000223626	WIIZWVCIJKGZOK-UHFFFAOYSA-N	OCC(NC(=O)C(Cl)Cl)C(O)C1=CC=C(C=C1)N(=O)=O	BGC0000893	Chloramphenicol	WIIZWVCIJKGZOK-UHFFFAOYSA-N	OCC(NC(=O)C(Cl)Cl)C(O)C1=CC=C(C=C1)N(=O)=O
CCMSLIB00000223627	WIIZWVCIJKGZOK-UHFFFAOYSA-N	OCC(NC(=O)C(Cl)Cl)C(O)C1=CC=C(C=C1)N(=O)=O	BGC0000893	Chloramphenicol	WIIZWVCIJKGZOK-UHFFFAOYSA-N	OCC(NC(=O)C(Cl)Cl)C(O)C1=CC=C(C=C1)N(=O)=O
CCMSLIB00000223628	WIIZWVCIJKGZOK-UHFFFAOYSA-N	OCC(NC(=O)C(Cl)Cl)C(O)C1=CC=C(C=C1)N(=O)=O	BGC0000893	Chloramphenicol	WIIZWVCIJKGZOK-UHFFFAOYSA-N	OCC(NC(=O)C(Cl)Cl)C(O)C1=CC=C(C=C1)N(=O)=O
CCMSLIB00000223629	ULGZDMOVFRHVEP-UHFFFAOYSA-N	CCC1OC(=O)C(C)C(OC2CC(C)(OC)C(O)C(C)O2)C(C)C(OC2OC(C)CC(C2O)N(C)C)C(C)(O)CC(C)C(=O)C(C)C(O)C1(C)O	BGC0000054	erythromycin	ULGZDMOVFRHVEP-RWJQBGPGSA-N	CC[C@@H]1[C@@]([C@@H]([C@H](C(=O)[C@@H](C[C@@]([C@@H]([C@H]([C@@H]([C@H](C(=O)O1)C)O[C@H]2C[C@@]([C@H]([C@@H](O2)C)O)(C)OC)C)O[C@H]3[C@@H]([C@H](C[C@H](O3)C)N(C)C)O)(C)O)C)C)O)(C)O
CCMSLIB00000223629	ULGZDMOVFRHVEP-UHFFFAOYSA-N	CCC1OC(=O)C(C)C(OC2CC(C)(OC)C(O)C(C)O2)C(C)C(OC2OC(C)CC(C2O)N(C)C)C(C)(O)CC(C)C(=O)C(C)C(O)C1(C)O	BGC0000055	Erythromycin A	ULGZDMOVFRHVEP-RWJQBGPGSA-N	CC[C@@H]1[C@@]([C@@H]([C@H](C(=O)[C@@H](C[C@@]([C@@H]([C@H]([C@@H]([C@H](C(=O)O1)C)O[C@H]2C[C@@]([C@H]([C@@H](O2)C)O)(C)OC)C)O[C@H]3[C@@H]([C@H](C[C@H](O3)C)N(C)C)O)(C)O)C)C)O)(C)O
CCMSLIB00000223630	ULGZDMOVFRHVEP-UHFFFAOYSA-N	CCC1OC(=O)C(C)C(OC2CC(C)(OC)C(O)C(C)O2)C(C)C(OC2OC(C)CC(C2O)N(C)C)C(C)(O)CC(C)C(=O)C(C)C(O)C1(C)O	BGC0000054	erythromycin	ULGZDMOVFRHVEP-RWJQBGPGSA-N	CC[C@@H]1[C@@]([C@@H]([C@H](C(=O)[C@@H](C[C@@]([C@@H]([C@H]([C@@H]([C@H](C(=O)O1)C)O[C@H]2C[C@@]([C@H]([C@@H](O2)C)O)(C)OC)C)O[C@H]3[C@@H]([C@H](C[C@H](O3)C)N(C)C)O)(C)O)C)C)O)(C)O
CCMSLIB00000223630	ULGZDMOVFRHVEP-UHFFFAOYSA-N	CCC1OC(=O)C(C)C(OC2CC(C)(OC)C(O)C(C)O2)C(C)C(OC2OC(C)CC(C2O)N(C)C)C(C)(O)CC(C)C(=O)C(C)C(O)C1(C)O	BGC0000055	Erythromycin A	ULGZDMOVFRHVEP-RWJQBGPGSA-N	CC[C@@H]1[C@@]([C@@H]([C@H](C(=O)[C@@H](C[C@@]([C@@H]([C@H]([C@@H]([C@H](C(=O)O1)C)O[C@H]2C[C@@]([C@H]([C@@H](O2)C)O)(C)OC)C)O[C@H]3[C@@H]([C@H](C[C@H](O3)C)N(C)C)O)(C)O)C)C)O)(C)O
CCMSLIB00000223631	ULGZDMOVFRHVEP-UHFFFAOYSA-N	CCC1OC(=O)C(C)C(OC2CC(C)(OC)C(O)C(C)O2)C(C)C(OC2OC(C)CC(C2O)N(C)C)C(C)(O)CC(C)C(=O)C(C)C(O)C1(C)O	BGC0000054	erythromycin	ULGZDMOVFRHVEP-RWJQBGPGSA-N	CC[C@@H]1[C@@]([C@@H]([C@H](C(=O)[C@@H](C[C@@]([C@@H]([C@H]([C@@H]([C@H](C(=O)O1)C)O[C@H]2C[C@@]([C@H]([C@@H](O2)C)O)(C)OC)C)O[C@H]3[C@@H]([C@H](C[C@H](O3)C)N(C)C)O)(C)O)C)C)O)(C)O
CCMSLIB00000223631	ULGZDMOVFRHVEP-UHFFFAOYSA-N	CCC1OC(=O)C(C)C(OC2CC(C)(OC)C(O)C(C)O2)C(C)C(OC2OC(C)CC(C2O)N(C)C)C(C)(O)CC(C)C(=O)C(C)C(O)C1(C)O	BGC0000055	Erythromycin A	ULGZDMOVFRHVEP-RWJQBGPGSA-N	CC[C@@H]1[C@@]([C@@H]([C@H](C(=O)[C@@H](C[C@@]([C@@H]([C@H]([C@@H]([C@H](C(=O)O1)C)O[C@H]2C[C@@]([C@H]([C@@H](O2)C)O)(C)OC)C)O[C@H]3[C@@H]([C@H](C[C@H](O3)C)N(C)C)O)(C)O)C)C)O)(C)O
CCMSLIB00000223632	ULGZDMOVFRHVEP-UHFFFAOYSA-N	CCC1OC(=O)C(C)C(OC2CC(C)(OC)C(O)C(C)O2)C(C)C(OC2OC(C)CC(C2O)N(C)C)C(C)(O)CC(C)C(=O)C(C)C(O)C1(C)O	BGC0000054	erythromycin	ULGZDMOVFRHVEP-RWJQBGPGSA-N	CC[C@@H]1[C@@]([C@@H]([C@H](C(=O)[C@@H](C[C@@]([C@@H]([C@H]([C@@H]([C@H](C(=O)O1)C)O[C@H]2C[C@@]([C@H]([C@@H](O2)C)O)(C)OC)C)O[C@H]3[C@@H]([C@H](C[C@H](O3)C)N(C)C)O)(C)O)C)C)O)(C)O
CCMSLIB00000223632	ULGZDMOVFRHVEP-UHFFFAOYSA-N	CCC1OC(=O)C(C)C(OC2CC(C)(OC)C(O)C(C)O2)C(C)C(OC2OC(C)CC(C2O)N(C)C)C(C)(O)CC(C)C(=O)C(C)C(O)C1(C)O	BGC0000055	Erythromycin A	ULGZDMOVFRHVEP-RWJQBGPGSA-N	CC[C@@H]1[C@@]([C@@H]([C@H](C(=O)[C@@H](C[C@@]([C@@H]([C@H]([C@@H]([C@H](C(=O)O1)C)O[C@H]2C[C@@]([C@H]([C@@H](O2)C)O)(C)OC)C)O[C@H]3[C@@H]([C@H](C[C@H](O3)C)N(C)C)O)(C)O)C)C)O)(C)O
CCMSLIB00000223744	OJMMVQQUTAEWLP-KIDUDLJLSA-N	CCC[C@@H]1C[C@H](N(C)C1)C(=O)N[C@H]([C@@H](C)O)[C@H]1O[C@H](SC)[C@H](O)[C@@H](O)[C@H]1O	BGC0000907	lincomycin	OJMMVQQUTAEWLP-KIDUDLJLSA-N	CCC[C@@H]1C[C@@H](C(N[C@H]([C@H](O)C)[C@@H]2[C@H](O)[C@H](O)[C@@H](O)[C@@H](SC)O2)=O)N(C)C1
CCMSLIB00000223745	OJMMVQQUTAEWLP-KIDUDLJLSA-N	CCC[C@@H]1C[C@H](N(C)C1)C(=O)N[C@H]([C@@H](C)O)[C@H]1O[C@H](SC)[C@H](O)[C@@H](O)[C@H]1O	BGC0000907	lincomycin	OJMMVQQUTAEWLP-KIDUDLJLSA-N	CCC[C@@H]1C[C@@H](C(N[C@H]([C@H](O)C)[C@@H]2[C@H](O)[C@H](O)[C@@H](O)[C@@H](SC)O2)=O)N(C)C1
CCMSLIB00000223746	OJMMVQQUTAEWLP-KIDUDLJLSA-N	CCC[C@@H]1C[C@H](N(C)C1)C(=O)N[C@H]([C@@H](C)O)[C@H]1O[C@H](SC)[C@H](O)[C@@H](O)[C@H]1O	BGC0000907	lincomycin	OJMMVQQUTAEWLP-KIDUDLJLSA-N	CCC[C@@H]1C[C@@H](C(N[C@H]([C@H](O)C)[C@@H]2[C@H](O)[C@H](O)[C@@H](O)[C@@H](SC)O2)=O)N(C)C1
CCMSLIB00000223747	OJMMVQQUTAEWLP-KIDUDLJLSA-N	CCC[C@@H]1C[C@H](N(C)C1)C(=O)N[C@H]([C@@H](C)O)[C@H]1O[C@H](SC)[C@H](O)[C@@H](O)[C@H]1O	BGC0000907	lincomycin	OJMMVQQUTAEWLP-KIDUDLJLSA-N	CCC[C@@H]1C[C@@H](C(N[C@H]([C@H](O)C)[C@@H]2[C@H](O)[C@H](O)[C@@H](O)[C@@H](SC)O2)=O)N(C)C1
CCMSLIB00000562773	YJQPYGGHQPGBLI-KGSXXDOSSA-N	N/A	BGC0000834	Cathomycin	YJQPYGGHQPGBLI-HHJGLNSVSA-N	CO[C@@H]1[C@@H](OC(N)=O)[C@@H](O)C(OC2=CC=C3C(O)=C(NC(=O)C4=CC(CC=C(C)C)=C(O)C=C4)C(=O)OC3=C2C)OC1(C)C
CCMSLIB00000563635	OJMMVQQUTAEWLP-UHFFFAOYSA-N	N/A	BGC0000907	lincomycin	OJMMVQQUTAEWLP-KIDUDLJLSA-N	CCC[C@@H]1C[C@@H](C(N[C@H]([C@H](O)C)[C@@H]2[C@H](O)[C@H](O)[C@@H](O)[C@@H](SC)O2)=O)N(C)C1
CCMSLIB00000563637	WIIZWVCIJKGZOK-UHFFFAOYSA-N	N/A	BGC0000893	Chloramphenicol	WIIZWVCIJKGZOK-UHFFFAOYSA-N	OCC(NC(=O)C(Cl)Cl)C(O)C1=CC=C(C=C1)N(=O)=O
CCMSLIB00000564660	HPNSFSBZBAHARI-RUDMXATFSA-N	N/A	BGC0000104	Mycophenolic acid	HPNSFSBZBAHARI-RUDMXATFSA-N	COC1=C(C\C=C(/C)CCC(O)=O)C(O)=C2C(=O)OCC2=C1C
CCMSLIB00000564660	HPNSFSBZBAHARI-RUDMXATFSA-N	N/A	BGC0001677	mycophenolic acid	HPNSFSBZBAHARI-RUDMXATFSA-N	COC1=C(C\C=C(/C)CCC(O)=O)C(O)=C2C(=O)OCC2=C1C
CCMSLIB00000564664	HPNSFSBZBAHARI-RUDMXATFSA-N	N/A	BGC0000104	Mycophenolic acid	HPNSFSBZBAHARI-RUDMXATFSA-N	COC1=C(C\C=C(/C)CCC(O)=O)C(O)=C2C(=O)OCC2=C1C
CCMSLIB00000564664	HPNSFSBZBAHARI-RUDMXATFSA-N	N/A	BGC0001677	mycophenolic acid	HPNSFSBZBAHARI-RUDMXATFSA-N	COC1=C(C\C=C(/C)CCC(O)=O)C(O)=C2C(=O)OCC2=C1C
CCMSLIB00000564665	HPNSFSBZBAHARI-RUDMXATFSA-N	N/A	BGC0000104	Mycophenolic acid	HPNSFSBZBAHARI-RUDMXATFSA-N	COC1=C(C\C=C(/C)CCC(O)=O)C(O)=C2C(=O)OCC2=C1C
CCMSLIB00000564665	HPNSFSBZBAHARI-RUDMXATFSA-N	N/A	BGC0001677	mycophenolic acid	HPNSFSBZBAHARI-RUDMXATFSA-N	COC1=C(C\C=C(/C)CCC(O)=O)C(O)=C2C(=O)OCC2=C1C
CCMSLIB00000564707	HPNSFSBZBAHARI-RUDMXATFSA-N	N/A	BGC0000104	Mycophenolic acid	HPNSFSBZBAHARI-RUDMXATFSA-N	COC1=C(C\C=C(/C)CCC(O)=O)C(O)=C2C(=O)OCC2=C1C
CCMSLIB00000564707	HPNSFSBZBAHARI-RUDMXATFSA-N	N/A	BGC0001677	mycophenolic acid	HPNSFSBZBAHARI-RUDMXATFSA-N	COC1=C(C\C=C(/C)CCC(O)=O)C(O)=C2C(=O)OCC2=C1C
CCMSLIB00000564773	HPNSFSBZBAHARI-RUDMXATFSA-N	N/A	BGC0000104	Mycophenolic acid	HPNSFSBZBAHARI-RUDMXATFSA-N	COC1=C(C\C=C(/C)CCC(O)=O)C(O)=C2C(=O)OCC2=C1C
CCMSLIB00000564773	HPNSFSBZBAHARI-RUDMXATFSA-N	N/A	BGC0001677	mycophenolic acid	HPNSFSBZBAHARI-RUDMXATFSA-N	COC1=C(C\C=C(/C)CCC(O)=O)C(O)=C2C(=O)OCC2=C1C
CCMSLIB00000564777	HPNSFSBZBAHARI-RUDMXATFSA-N	N/A	BGC0000104	Mycophenolic acid	HPNSFSBZBAHARI-RUDMXATFSA-N	COC1=C(C\C=C(/C)CCC(O)=O)C(O)=C2C(=O)OCC2=C1C
CCMSLIB00000564777	HPNSFSBZBAHARI-RUDMXATFSA-N	N/A	BGC0001677	mycophenolic acid	HPNSFSBZBAHARI-RUDMXATFSA-N	COC1=C(C\C=C(/C)CCC(O)=O)C(O)=C2C(=O)OCC2=C1C
CCMSLIB00000564799	HPNSFSBZBAHARI-RUDMXATFSA-N	N/A	BGC0000104	Mycophenolic acid	HPNSFSBZBAHARI-RUDMXATFSA-N	COC1=C(C\C=C(/C)CCC(O)=O)C(O)=C2C(=O)OCC2=C1C
CCMSLIB00000564799	HPNSFSBZBAHARI-RUDMXATFSA-N	N/A	BGC0001677	mycophenolic acid	HPNSFSBZBAHARI-RUDMXATFSA-N	COC1=C(C\C=C(/C)CCC(O)=O)C(O)=C2C(=O)OCC2=C1C
CCMSLIB00000564816	HPNSFSBZBAHARI-RUDMXATFSA-N	N/A	BGC0000104	Mycophenolic acid	HPNSFSBZBAHARI-RUDMXATFSA-N	COC1=C(C\C=C(/C)CCC(O)=O)C(O)=C2C(=O)OCC2=C1C
CCMSLIB00000564816	HPNSFSBZBAHARI-RUDMXATFSA-N	N/A	BGC0001677	mycophenolic acid	HPNSFSBZBAHARI-RUDMXATFSA-N	COC1=C(C\C=C(/C)CCC(O)=O)C(O)=C2C(=O)OCC2=C1C
CCMSLIB00000564822	HPNSFSBZBAHARI-RUDMXATFSA-N	N/A	BGC0000104	Mycophenolic acid	HPNSFSBZBAHARI-RUDMXATFSA-N	COC1=C(C\C=C(/C)CCC(O)=O)C(O)=C2C(=O)OCC2=C1C
CCMSLIB00000564822	HPNSFSBZBAHARI-RUDMXATFSA-N	N/A	BGC0001677	mycophenolic acid	HPNSFSBZBAHARI-RUDMXATFSA-N	COC1=C(C\C=C(/C)CCC(O)=O)C(O)=C2C(=O)OCC2=C1C
CCMSLIB00000564857	DANUORFCFTYTSZ-UHFFFAOYSA-N	N/A	BGC0000114	Nigericin	DANUORFCFTYTSZ-SJSJOXFOSA-N	[H][C@](C)(C(O)=O)[C@]1([H])O[C@@H](C[C@@H]2C[C@@H](OC)[C@@H](C)[C@@]3(O[C@@](C)(C[C@H]3C)[C@@]3([H])CC[C@](C)(O3)[C@]3([H])O[C@]([H])(C[C@@H]3C)[C@@]3([H])O[C@@](O)(CO)[C@H](C)C[C@@H]3C)O2)CC[C@@H]1C
CCMSLIB00000564971	WIIZWVCIJKGZOK-UHFFFAOYSA-N	N/A	BGC0000893	Chloramphenicol	WIIZWVCIJKGZOK-UHFFFAOYSA-N	OCC(NC(=O)C(Cl)Cl)C(O)C1=CC=C(C=C1)N(=O)=O
CCMSLIB00000564992	WIIZWVCIJKGZOK-UHFFFAOYSA-N	N/A	BGC0000893	Chloramphenicol	WIIZWVCIJKGZOK-UHFFFAOYSA-N	OCC(NC(=O)C(Cl)Cl)C(O)C1=CC=C(C=C1)N(=O)=O
CCMSLIB00000565065	WIIZWVCIJKGZOK-UHFFFAOYSA-N	N/A	BGC0000893	Chloramphenicol	WIIZWVCIJKGZOK-UHFFFAOYSA-N	OCC(NC(=O)C(Cl)Cl)C(O)C1=CC=C(C=C1)N(=O)=O
CCMSLIB00000565071	HPNSFSBZBAHARI-RUDMXATFSA-N	N/A	BGC0000104	Mycophenolic acid	HPNSFSBZBAHARI-RUDMXATFSA-N	COC1=C(C\C=C(/C)CCC(O)=O)C(O)=C2C(=O)OCC2=C1C
CCMSLIB00000565071	HPNSFSBZBAHARI-RUDMXATFSA-N	N/A	BGC0001677	mycophenolic acid	HPNSFSBZBAHARI-RUDMXATFSA-N	COC1=C(C\C=C(/C)CCC(O)=O)C(O)=C2C(=O)OCC2=C1C
CCMSLIB00000565073	HPNSFSBZBAHARI-RUDMXATFSA-N	N/A	BGC0000104	Mycophenolic acid	HPNSFSBZBAHARI-RUDMXATFSA-N	COC1=C(C\C=C(/C)CCC(O)=O)C(O)=C2C(=O)OCC2=C1C
CCMSLIB00000565073	HPNSFSBZBAHARI-RUDMXATFSA-N	N/A	BGC0001677	mycophenolic acid	HPNSFSBZBAHARI-RUDMXATFSA-N	COC1=C(C\C=C(/C)CCC(O)=O)C(O)=C2C(=O)OCC2=C1C
CCMSLIB00000565142	IXORZMNAPKEEDV-UHFFFAOYSA-N	N/A	BGC0001269	gibberellin A3	IXORZMNAPKEEDV-OBDJNFEBSA-N	C[C@@]12[C@H](C=C[C@@]3([C@@H]1[C@@H]([C@]45[C@H]3CC[C@](C4)(C(=C)C5)O)C(=O)O)OC2=O)O
CCMSLIB00000565142	IXORZMNAPKEEDV-UHFFFAOYSA-N	N/A	BGC0001604	gibberellin	IXORZMNAPKEEDV-QTWFBFKQSA-N	CC12[C@H](C=C[C@@]3([C@@H]1[C@@H]([C@]45[C@H]3CC[C@](C4)(C(=C)C5)O)C(=O)O)OC2=O)O
CCMSLIB00000565142	IXORZMNAPKEEDV-UHFFFAOYSA-N	N/A	BGC0001605	gibberellin	IXORZMNAPKEEDV-QTWFBFKQSA-N	CC12[C@H](C=C[C@@]3([C@@H]1[C@@H]([C@]45[C@H]3CC[C@](C4)(C(=C)C5)O)C(=O)O)OC2=O)O
CCMSLIB00000565146	IXORZMNAPKEEDV-UHFFFAOYSA-N	N/A	BGC0001269	gibberellin A3	IXORZMNAPKEEDV-OBDJNFEBSA-N	C[C@@]12[C@H](C=C[C@@]3([C@@H]1[C@@H]([C@]45[C@H]3CC[C@](C4)(C(=C)C5)O)C(=O)O)OC2=O)O
CCMSLIB00000565146	IXORZMNAPKEEDV-UHFFFAOYSA-N	N/A	BGC0001604	gibberellin	IXORZMNAPKEEDV-QTWFBFKQSA-N	CC12[C@H](C=C[C@@]3([C@@H]1[C@@H]([C@]45[C@H]3CC[C@](C4)(C(=C)C5)O)C(=O)O)OC2=O)O
CCMSLIB00000565146	IXORZMNAPKEEDV-UHFFFAOYSA-N	N/A	BGC0001605	gibberellin	IXORZMNAPKEEDV-QTWFBFKQSA-N	CC12[C@H](C=C[C@@]3([C@@H]1[C@@H]([C@]45[C@H]3CC[C@](C4)(C(=C)C5)O)C(=O)O)OC2=O)O
CCMSLIB00000565155	IXORZMNAPKEEDV-UHFFFAOYSA-N	N/A	BGC0001269	gibberellin A3	IXORZMNAPKEEDV-OBDJNFEBSA-N	C[C@@]12[C@H](C=C[C@@]3([C@@H]1[C@@H]([C@]45[C@H]3CC[C@](C4)(C(=C)C5)O)C(=O)O)OC2=O)O
CCMSLIB00000565155	IXORZMNAPKEEDV-UHFFFAOYSA-N	N/A	BGC0001604	gibberellin	IXORZMNAPKEEDV-QTWFBFKQSA-N	CC12[C@H](C=C[C@@]3([C@@H]1[C@@H]([C@]45[C@H]3CC[C@](C4)(C(=C)C5)O)C(=O)O)OC2=O)O
CCMSLIB00000565155	IXORZMNAPKEEDV-UHFFFAOYSA-N	N/A	BGC0001605	gibberellin	IXORZMNAPKEEDV-QTWFBFKQSA-N	CC12[C@H](C=C[C@@]3([C@@H]1[C@@H]([C@]45[C@H]3CC[C@](C4)(C(=C)C5)O)C(=O)O)OC2=O)O
CCMSLIB00000565197	WQXNXVUDBPYKBA-UHFFFAOYSA-N	N/A	BGC0000852	ectoine	WQXNXVUDBPYKBA-YFKPBYRVSA-N	CC1=NCC[C@H](N1)C(=O)O
CCMSLIB00000565197	WQXNXVUDBPYKBA-UHFFFAOYSA-N	N/A	BGC0000853	ectoine	WQXNXVUDBPYKBA-YFKPBYRVSA-N	CC1=NCC[C@H](N1)C(=O)O
CCMSLIB00000565197	WQXNXVUDBPYKBA-UHFFFAOYSA-N	N/A	BGC0000854	ectoine	WQXNXVUDBPYKBA-YFKPBYRVSA-N	CC1=NCC[C@H](N1)C(=O)O
CCMSLIB00000565197	WQXNXVUDBPYKBA-UHFFFAOYSA-N	N/A	BGC0000855	ectoine	WQXNXVUDBPYKBA-YFKPBYRVSA-N	CC1=NCC[C@H](N1)C(=O)O
CCMSLIB00000565197	WQXNXVUDBPYKBA-UHFFFAOYSA-N	N/A	BGC0000856	ectoine	WQXNXVUDBPYKBA-YFKPBYRVSA-N	CC1=NCC[C@H](N1)C(=O)O
CCMSLIB00000565197	WQXNXVUDBPYKBA-UHFFFAOYSA-N	N/A	BGC0000857	ectoine	WQXNXVUDBPYKBA-YFKPBYRVSA-N	CC1=NCC[C@H](N1)C(=O)O
CCMSLIB00000565197	WQXNXVUDBPYKBA-UHFFFAOYSA-N	N/A	BGC0000858	ectoine	WQXNXVUDBPYKBA-YFKPBYRVSA-N	CC1=NCC[C@H](N1)C(=O)O
CCMSLIB00000565197	WQXNXVUDBPYKBA-UHFFFAOYSA-N	N/A	BGC0000859	ectoine	WQXNXVUDBPYKBA-YFKPBYRVSA-N	CC1=NCC[C@H](N1)C(=O)O
CCMSLIB00000565197	WQXNXVUDBPYKBA-UHFFFAOYSA-N	N/A	BGC0000860	ectoine	WQXNXVUDBPYKBA-YFKPBYRVSA-N	CC1=NCC[C@H](N1)C(=O)O
CCMSLIB00000565239	WIIZWVCIJKGZOK-IUCAKERBSA-N	N/A	BGC0000893	Chloramphenicol	WIIZWVCIJKGZOK-UHFFFAOYSA-N	OCC(NC(=O)C(Cl)Cl)C(O)C1=CC=C(C=C1)N(=O)=O
CCMSLIB00000565311	RXWNCPJZOCPEPQ-NVWDDTSBSA-N	N/A	BGC0000878	Puromycin	RXWNCPJZOCPEPQ-NVWDDTSBSA-N	[H][C@](N)(CC1=CC=C(OC)C=C1)C(=O)N[C@@H]1[C@@H](CO)O[C@H]([C@@H]1O)N1C=NC2=C1N=CN=C2N(C)C
CCMSLIB00000565320	WQXNXVUDBPYKBA-UHFFFAOYSA-N	N/A	BGC0000852	ectoine	WQXNXVUDBPYKBA-YFKPBYRVSA-N	CC1=NCC[C@H](N1)C(=O)O
CCMSLIB00000565320	WQXNXVUDBPYKBA-UHFFFAOYSA-N	N/A	BGC0000853	ectoine	WQXNXVUDBPYKBA-YFKPBYRVSA-N	CC1=NCC[C@H](N1)C(=O)O
CCMSLIB00000565320	WQXNXVUDBPYKBA-UHFFFAOYSA-N	N/A	BGC0000854	ectoine	WQXNXVUDBPYKBA-YFKPBYRVSA-N	CC1=NCC[C@H](N1)C(=O)O
CCMSLIB00000565320	WQXNXVUDBPYKBA-UHFFFAOYSA-N	N/A	BGC0000855	ectoine	WQXNXVUDBPYKBA-YFKPBYRVSA-N	CC1=NCC[C@H](N1)C(=O)O
CCMSLIB00000565320	WQXNXVUDBPYKBA-UHFFFAOYSA-N	N/A	BGC0000856	ectoine	WQXNXVUDBPYKBA-YFKPBYRVSA-N	CC1=NCC[C@H](N1)C(=O)O
CCMSLIB00000565320	WQXNXVUDBPYKBA-UHFFFAOYSA-N	N/A	BGC0000857	ectoine	WQXNXVUDBPYKBA-YFKPBYRVSA-N	CC1=NCC[C@H](N1)C(=O)O
CCMSLIB00000565320	WQXNXVUDBPYKBA-UHFFFAOYSA-N	N/A	BGC0000858	ectoine	WQXNXVUDBPYKBA-YFKPBYRVSA-N	CC1=NCC[C@H](N1)C(=O)O
CCMSLIB00000565320	WQXNXVUDBPYKBA-UHFFFAOYSA-N	N/A	BGC0000859	ectoine	WQXNXVUDBPYKBA-YFKPBYRVSA-N	CC1=NCC[C@H](N1)C(=O)O
CCMSLIB00000565320	WQXNXVUDBPYKBA-UHFFFAOYSA-N	N/A	BGC0000860	ectoine	WQXNXVUDBPYKBA-YFKPBYRVSA-N	CC1=NCC[C@H](N1)C(=O)O
CCMSLIB00000565331	WIIZWVCIJKGZOK-IUCAKERBSA-N	N/A	BGC0000893	Chloramphenicol	WIIZWVCIJKGZOK-UHFFFAOYSA-N	OCC(NC(=O)C(Cl)Cl)C(O)C1=CC=C(C=C1)N(=O)=O
CCMSLIB00000565351	WIIZWVCIJKGZOK-IUCAKERBSA-N	N/A	BGC0000893	Chloramphenicol	WIIZWVCIJKGZOK-UHFFFAOYSA-N	OCC(NC(=O)C(Cl)Cl)C(O)C1=CC=C(C=C1)N(=O)=O
CCMSLIB00000565366	WIIZWVCIJKGZOK-IUCAKERBSA-N	N/A	BGC0000893	Chloramphenicol	WIIZWVCIJKGZOK-UHFFFAOYSA-N	OCC(NC(=O)C(Cl)Cl)C(O)C1=CC=C(C=C1)N(=O)=O
CCMSLIB00000565464	WQXNXVUDBPYKBA-UHFFFAOYSA-N	N/A	BGC0000852	ectoine	WQXNXVUDBPYKBA-YFKPBYRVSA-N	CC1=NCC[C@H](N1)C(=O)O
CCMSLIB00000565464	WQXNXVUDBPYKBA-UHFFFAOYSA-N	N/A	BGC0000853	ectoine	WQXNXVUDBPYKBA-YFKPBYRVSA-N	CC1=NCC[C@H](N1)C(=O)O
CCMSLIB00000565464	WQXNXVUDBPYKBA-UHFFFAOYSA-N	N/A	BGC0000854	ectoine	WQXNXVUDBPYKBA-YFKPBYRVSA-N	CC1=NCC[C@H](N1)C(=O)O
CCMSLIB00000565464	WQXNXVUDBPYKBA-UHFFFAOYSA-N	N/A	BGC0000855	ectoine	WQXNXVUDBPYKBA-YFKPBYRVSA-N	CC1=NCC[C@H](N1)C(=O)O
CCMSLIB00000565464	WQXNXVUDBPYKBA-UHFFFAOYSA-N	N/A	BGC0000856	ectoine	WQXNXVUDBPYKBA-YFKPBYRVSA-N	CC1=NCC[C@H](N1)C(=O)O
CCMSLIB00000565464	WQXNXVUDBPYKBA-UHFFFAOYSA-N	N/A	BGC0000857	ectoine	WQXNXVUDBPYKBA-YFKPBYRVSA-N	CC1=NCC[C@H](N1)C(=O)O
CCMSLIB00000565464	WQXNXVUDBPYKBA-UHFFFAOYSA-N	N/A	BGC0000858	ectoine	WQXNXVUDBPYKBA-YFKPBYRVSA-N	CC1=NCC[C@H](N1)C(=O)O
CCMSLIB00000565464	WQXNXVUDBPYKBA-UHFFFAOYSA-N	N/A	BGC0000859	ectoine	WQXNXVUDBPYKBA-YFKPBYRVSA-N	CC1=NCC[C@H](N1)C(=O)O
CCMSLIB00000565464	WQXNXVUDBPYKBA-UHFFFAOYSA-N	N/A	BGC0000860	ectoine	WQXNXVUDBPYKBA-YFKPBYRVSA-N	CC1=NCC[C@H](N1)C(=O)O
CCMSLIB00000565584	LVHBHZANLOWSRM-UHFFFAOYSA-N	N/A	BGC0001286	itaconic acid	LVHBHZANLOWSRM-UHFFFAOYSA-N	C=C(CC(=O)O)C(=O)O
CCMSLIB00000565724	IXORZMNAPKEEDV-UHFFFAOYSA-N	N/A	BGC0001269	gibberellin A3	IXORZMNAPKEEDV-OBDJNFEBSA-N	C[C@@]12[C@H](C=C[C@@]3([C@@H]1[C@@H]([C@]45[C@H]3CC[C@](C4)(C(=C)C5)O)C(=O)O)OC2=O)O
CCMSLIB00000565724	IXORZMNAPKEEDV-UHFFFAOYSA-N	N/A	BGC0001604	gibberellin	IXORZMNAPKEEDV-QTWFBFKQSA-N	CC12[C@H](C=C[C@@]3([C@@H]1[C@@H]([C@]45[C@H]3CC[C@](C4)(C(=C)C5)O)C(=O)O)OC2=O)O
CCMSLIB00000565724	IXORZMNAPKEEDV-UHFFFAOYSA-N	N/A	BGC0001605	gibberellin	IXORZMNAPKEEDV-QTWFBFKQSA-N	CC12[C@H](C=C[C@@]3([C@@H]1[C@@H]([C@]45[C@H]3CC[C@](C4)(C(=C)C5)O)C(=O)O)OC2=O)O
CCMSLIB00000565731	WQXNXVUDBPYKBA-UHFFFAOYSA-N	N/A	BGC0000852	ectoine	WQXNXVUDBPYKBA-YFKPBYRVSA-N	CC1=NCC[C@H](N1)C(=O)O
CCMSLIB00000565731	WQXNXVUDBPYKBA-UHFFFAOYSA-N	N/A	BGC0000853	ectoine	WQXNXVUDBPYKBA-YFKPBYRVSA-N	CC1=NCC[C@H](N1)C(=O)O
CCMSLIB00000565731	WQXNXVUDBPYKBA-UHFFFAOYSA-N	N/A	BGC0000854	ectoine	WQXNXVUDBPYKBA-YFKPBYRVSA-N	CC1=NCC[C@H](N1)C(=O)O
CCMSLIB00000565731	WQXNXVUDBPYKBA-UHFFFAOYSA-N	N/A	BGC0000855	ectoine	WQXNXVUDBPYKBA-YFKPBYRVSA-N	CC1=NCC[C@H](N1)C(=O)O
CCMSLIB00000565731	WQXNXVUDBPYKBA-UHFFFAOYSA-N	N/A	BGC0000856	ectoine	WQXNXVUDBPYKBA-YFKPBYRVSA-N	CC1=NCC[C@H](N1)C(=O)O
CCMSLIB00000565731	WQXNXVUDBPYKBA-UHFFFAOYSA-N	N/A	BGC0000857	ectoine	WQXNXVUDBPYKBA-YFKPBYRVSA-N	CC1=NCC[C@H](N1)C(=O)O
CCMSLIB00000565731	WQXNXVUDBPYKBA-UHFFFAOYSA-N	N/A	BGC0000858	ectoine	WQXNXVUDBPYKBA-YFKPBYRVSA-N	CC1=NCC[C@H](N1)C(=O)O
CCMSLIB00000565731	WQXNXVUDBPYKBA-UHFFFAOYSA-N	N/A	BGC0000859	ectoine	WQXNXVUDBPYKBA-YFKPBYRVSA-N	CC1=NCC[C@H](N1)C(=O)O
CCMSLIB00000565731	WQXNXVUDBPYKBA-UHFFFAOYSA-N	N/A	BGC0000860	ectoine	WQXNXVUDBPYKBA-YFKPBYRVSA-N	CC1=NCC[C@H](N1)C(=O)O
CCMSLIB00000565791	RHGKLRLOHDJJDR-BYPYZUCNSA-N	N/A	BGC0000895	citrulline	RHGKLRLOHDJJDR-BYPYZUCNSA-N	C(C[C@@H](C(=O)O)N)CNC(=O)N
CCMSLIB00000565868	AOJJSUZBOXZQNB-UHFFFAOYSA-N	N/A	BGC0000218	doxorubicin	AOJJSUZBOXZQNB-TZSSRYMLSA-N	C[C@H]1[C@H]([C@H](C[C@@H](O1)O[C@H]2C[C@@](CC3=C(C4=C(C(=C23)O)C(=O)C5=C(C4=O)C=CC=C5OC)O)(C(=O)CO)O)N)O
CCMSLIB00000565948	AKNNEGZIBPJZJG-UHFFFAOYSA-N	N/A	BGC0001325	noscapine	AKNNEGZIBPJZJG-MSOLQXFVSA-N	CN1CCC2=CC3=C(C(=C2[C@@H]1[C@@H]4C5=C(C(=C(C=C5)OC)OC)C(=O)O4)OC)OCO3
CCMSLIB00000565953	DIAQQISRBBDJIM-DRSCAGMXSA-N	N/A	BGC0001667	microcystin-LA	DIAQQISRBBDJIM-DRSCAGMXSA-N	C[C@H]1[C@@H](NC(=O)[C@@H](NC(=O)[C@H]([C@@H](NC(=O)[C@@H](NC(=O)[C@H](NC(=O)C(=C)N(C(=O)CC[C@@H](NC1=O)C(=O)O)C)C)CC(C)C)C(=O)O)C)C)/C=C/C(=C/[C@H](C)[C@H](CC2=CC=CC=C2)OC)/C
CCMSLIB00000565954	PCZOHLXUXFIOCF-BXMDZJJMSA-N	N/A	BGC0000088	Monacolin K	PCZOHLXUXFIOCF-YPQFMRJXSA-N	[H][C@]12[C@H](C[C@@H](C)C=C1C=C[C@H](C)[C@@H]2CC[C@@H]1C[C@@H](O)CC(=O)O1)OC(=O)[C@H](C)CC
CCMSLIB00000565954	PCZOHLXUXFIOCF-BXMDZJJMSA-N	N/A	BGC0000089	lovastatin	PCZOHLXUXFIOCF-BXMDZJJMSA-N	CC[C@H](C)C(=O)O[C@H]1C[C@H](C=C2[C@H]1[C@H]([C@H](C=C2)C)CC[C@@H]3C[C@H](CC(=O)O3)O)C
CCMSLIB00000565954	PCZOHLXUXFIOCF-BXMDZJJMSA-N	N/A	BGC0000098	Monacolin K	PCZOHLXUXFIOCF-YPQFMRJXSA-N	[H][C@]12[C@H](C[C@@H](C)C=C1C=C[C@H](C)[C@@H]2CC[C@@H]1C[C@@H](O)CC(=O)O1)OC(=O)[C@H](C)CC
CCMSLIB00000566176	IXORZMNAPKEEDV-OBDJNFEBSA-N	N/A	BGC0001269	gibberellin A3	IXORZMNAPKEEDV-OBDJNFEBSA-N	C[C@@]12[C@H](C=C[C@@]3([C@@H]1[C@@H]([C@]45[C@H]3CC[C@](C4)(C(=C)C5)O)C(=O)O)OC2=O)O
CCMSLIB00000566176	IXORZMNAPKEEDV-OBDJNFEBSA-N	N/A	BGC0001604	gibberellin	IXORZMNAPKEEDV-QTWFBFKQSA-N	CC12[C@H](C=C[C@@]3([C@@H]1[C@@H]([C@]45[C@H]3CC[C@](C4)(C(=C)C5)O)C(=O)O)OC2=O)O
CCMSLIB00000566176	IXORZMNAPKEEDV-OBDJNFEBSA-N	N/A	BGC0001605	gibberellin	IXORZMNAPKEEDV-QTWFBFKQSA-N	CC12[C@H](C=C[C@@]3([C@@H]1[C@@H]([C@]45[C@H]3CC[C@](C4)(C(=C)C5)O)C(=O)O)OC2=O)O
CCMSLIB00000566230	WIIZWVCIJKGZOK-RKDXNWHRSA-N	N/A	BGC0000893	Chloramphenicol	WIIZWVCIJKGZOK-UHFFFAOYSA-N	OCC(NC(=O)C(Cl)Cl)C(O)C1=CC=C(C=C1)N(=O)=O
CCMSLIB00000566315	PCZOHLXUXFIOCF-BXMDZJJMSA-N	N/A	BGC0000088	Monacolin K	PCZOHLXUXFIOCF-YPQFMRJXSA-N	[H][C@]12[C@H](C[C@@H](C)C=C1C=C[C@H](C)[C@@H]2CC[C@@H]1C[C@@H](O)CC(=O)O1)OC(=O)[C@H](C)CC
CCMSLIB00000566315	PCZOHLXUXFIOCF-BXMDZJJMSA-N	N/A	BGC0000089	lovastatin	PCZOHLXUXFIOCF-BXMDZJJMSA-N	CC[C@H](C)C(=O)O[C@H]1C[C@H](C=C2[C@H]1[C@H]([C@H](C=C2)C)CC[C@@H]3C[C@H](CC(=O)O3)O)C
CCMSLIB00000566315	PCZOHLXUXFIOCF-BXMDZJJMSA-N	N/A	BGC0000098	Monacolin K	PCZOHLXUXFIOCF-YPQFMRJXSA-N	[H][C@]12[C@H](C[C@@H](C)C=C1C=C[C@H](C)[C@@H]2CC[C@@H]1C[C@@H](O)CC(=O)O1)OC(=O)[C@H](C)CC
CCMSLIB00000566324	PCZOHLXUXFIOCF-BXMDZJJMSA-N	N/A	BGC0000088	Monacolin K	PCZOHLXUXFIOCF-YPQFMRJXSA-N	[H][C@]12[C@H](C[C@@H](C)C=C1C=C[C@H](C)[C@@H]2CC[C@@H]1C[C@@H](O)CC(=O)O1)OC(=O)[C@H](C)CC
CCMSLIB00000566324	PCZOHLXUXFIOCF-BXMDZJJMSA-N	N/A	BGC0000089	lovastatin	PCZOHLXUXFIOCF-BXMDZJJMSA-N	CC[C@H](C)C(=O)O[C@H]1C[C@H](C=C2[C@H]1[C@H]([C@H](C=C2)C)CC[C@@H]3C[C@H](CC(=O)O3)O)C
CCMSLIB00000566324	PCZOHLXUXFIOCF-BXMDZJJMSA-N	N/A	BGC0000098	Monacolin K	PCZOHLXUXFIOCF-YPQFMRJXSA-N	[H][C@]12[C@H](C[C@@H](C)C=C1C=C[C@H](C)[C@@H]2CC[C@@H]1C[C@@H](O)CC(=O)O1)OC(=O)[C@H](C)CC
CCMSLIB00000566325	VQOXZBDYSJBXMA-NQTDYLQESA-N	N/A	BGC0000115	nystatin A1	VQOXZBDYSJBXMA-NQTDYLQESA-N	C[C@H]1/C=C/C=C/CC/C=C/C=C/C=C/C=C/[C@@H](C[C@H]2[C@@H]([C@H](C[C@](O2)(C[C@H]([C@@H](CC[C@H](C[C@H](C[C@H](CC(=O)O[C@H]([C@@H]([C@@H]1O)C)C)O)O)O)O)O)O)O)C(=O)O)O[C@H]3[C@H]([C@H]([C@@H]([C@H](O3)C)O)N)O
CCMSLIB00000566325	VQOXZBDYSJBXMA-NQTDYLQESA-N	N/A	BGC0001709	nystatin	VQOXZBDYSJBXMA-RKEBNKJGSA-N	C[C@H]1/C=C/C=C/CC/C=C/C=C/C=C/C=C/C(CC2C(C(C[C@](O2)(CC(C(CCC(CC(CC(CC(=O)O[C@H]([C@@H]([C@@H]1O)C)C)O)O)O)O)O)O)O)C(=O)O)O[C@@H]3[C@H]([C@H]([C@@H]([C@H](O3)C)O)N)O
CCMSLIB00000566328	PCZOHLXUXFIOCF-BXMDZJJMSA-N	N/A	BGC0000088	Monacolin K	PCZOHLXUXFIOCF-YPQFMRJXSA-N	[H][C@]12[C@H](C[C@@H](C)C=C1C=C[C@H](C)[C@@H]2CC[C@@H]1C[C@@H](O)CC(=O)O1)OC(=O)[C@H](C)CC
CCMSLIB00000566328	PCZOHLXUXFIOCF-BXMDZJJMSA-N	N/A	BGC0000089	lovastatin	PCZOHLXUXFIOCF-BXMDZJJMSA-N	CC[C@H](C)C(=O)O[C@H]1C[C@H](C=C2[C@H]1[C@H]([C@H](C=C2)C)CC[C@@H]3C[C@H](CC(=O)O3)O)C
CCMSLIB00000566328	PCZOHLXUXFIOCF-BXMDZJJMSA-N	N/A	BGC0000098	Monacolin K	PCZOHLXUXFIOCF-YPQFMRJXSA-N	[H][C@]12[C@H](C[C@@H](C)C=C1C=C[C@H](C)[C@@H]2CC[C@@H]1C[C@@H](O)CC(=O)O1)OC(=O)[C@H](C)CC
CCMSLIB00000566338	VQOXZBDYSJBXMA-NQTDYLQESA-N	N/A	BGC0000115	nystatin A1	VQOXZBDYSJBXMA-NQTDYLQESA-N	C[C@H]1/C=C/C=C/CC/C=C/C=C/C=C/C=C/[C@@H](C[C@H]2[C@@H]([C@H](C[C@](O2)(C[C@H]([C@@H](CC[C@H](C[C@H](C[C@H](CC(=O)O[C@H]([C@@H]([C@@H]1O)C)C)O)O)O)O)O)O)O)C(=O)O)O[C@H]3[C@H]([C@H]([C@@H]([C@H](O3)C)O)N)O
CCMSLIB00000566338	VQOXZBDYSJBXMA-NQTDYLQESA-N	N/A	BGC0001709	nystatin	VQOXZBDYSJBXMA-RKEBNKJGSA-N	C[C@H]1/C=C/C=C/CC/C=C/C=C/C=C/C=C/C(CC2C(C(C[C@](O2)(CC(C(CCC(CC(CC(CC(=O)O[C@H]([C@@H]([C@@H]1O)C)C)O)O)O)O)O)O)O)C(=O)O)O[C@@H]3[C@H]([C@H]([C@@H]([C@H](O3)C)O)N)O
CCMSLIB00000566458	IXBQSRWSVIBXNC-HSKGSTCASA-N	N/A	BGC0000396	Nodularin	IXBQSRWSVIBXNC-HSKGSTCASA-N	CO[C@@H](CC1=CC=CC=C1)[C@@H](C)\C=C(/C)\C=C\[C@@H]1NC(=O)[C@H](CCCNC(N)=N)NC(=O)[C@@H](C)[C@@H](NC(=O)\C(=C\C)N(C)C(=O)CC[C@@H](NC(=O)[C@H]1C)C(O)=O)C(O)=O
CCMSLIB00000566458	IXBQSRWSVIBXNC-HSKGSTCASA-N	N/A	BGC0001705	nodularin	IXBQSRWSVIBXNC-OEWCFBRQSA-N	C/C=C\1/C(=O)N[C@H]([C@H](C(=O)N[C@@H](C(=O)N[C@@H]([C@@H](C(=O)N[C@H](CCC(=O)N1C)C(=O)O)C)/C=C/C(=C/[C@H](C)[C@H](CC2=CC=CC=C2)OC)/C)CCCN=C(N)N)C)C(=O)O
CCMSLIB00000566461	DIAQQISRBBDJIM-DRSCAGMXSA-N	N/A	BGC0001667	microcystin-LA	DIAQQISRBBDJIM-DRSCAGMXSA-N	C[C@H]1[C@@H](NC(=O)[C@@H](NC(=O)[C@H]([C@@H](NC(=O)[C@@H](NC(=O)[C@H](NC(=O)C(=C)N(C(=O)CC[C@@H](NC1=O)C(=O)O)C)C)CC(C)C)C(=O)O)C)C)/C=C/C(=C/[C@H](C)[C@H](CC2=CC=CC=C2)OC)/C
CCMSLIB00000566464	DIAQQISRBBDJIM-DRSCAGMXSA-N	N/A	BGC0001667	microcystin-LA	DIAQQISRBBDJIM-DRSCAGMXSA-N	C[C@H]1[C@@H](NC(=O)[C@@H](NC(=O)[C@H]([C@@H](NC(=O)[C@@H](NC(=O)[C@H](NC(=O)C(=C)N(C(=O)CC[C@@H](NC1=O)C(=O)O)C)C)CC(C)C)C(=O)O)C)C)/C=C/C(=C/[C@H](C)[C@H](CC2=CC=CC=C2)OC)/C
CCMSLIB00000566467	DIAQQISRBBDJIM-DRSCAGMXSA-N	N/A	BGC0001667	microcystin-LA	DIAQQISRBBDJIM-DRSCAGMXSA-N	C[C@H]1[C@@H](NC(=O)[C@@H](NC(=O)[C@H]([C@@H](NC(=O)[C@@H](NC(=O)[C@H](NC(=O)C(=C)N(C(=O)CC[C@@H](NC1=O)C(=O)O)C)C)CC(C)C)C(=O)O)C)C)/C=C/C(=C/[C@H](C)[C@H](CC2=CC=CC=C2)OC)/C
CCMSLIB00000566503	DIAQQISRBBDJIM-DRSCAGMXSA-N	N/A	BGC0001667	microcystin-LA	DIAQQISRBBDJIM-DRSCAGMXSA-N	C[C@H]1[C@@H](NC(=O)[C@@H](NC(=O)[C@H]([C@@H](NC(=O)[C@@H](NC(=O)[C@H](NC(=O)C(=C)N(C(=O)CC[C@@H](NC1=O)C(=O)O)C)C)CC(C)C)C(=O)O)C)C)/C=C/C(=C/[C@H](C)[C@H](CC2=CC=CC=C2)OC)/C
CCMSLIB00000566543	IXBQSRWSVIBXNC-HSKGSTCASA-N	N/A	BGC0000396	Nodularin	IXBQSRWSVIBXNC-HSKGSTCASA-N	CO[C@@H](CC1=CC=CC=C1)[C@@H](C)\C=C(/C)\C=C\[C@@H]1NC(=O)[C@H](CCCNC(N)=N)NC(=O)[C@@H](C)[C@@H](NC(=O)\C(=C\C)N(C)C(=O)CC[C@@H](NC(=O)[C@H]1C)C(O)=O)C(O)=O
CCMSLIB00000566543	IXBQSRWSVIBXNC-HSKGSTCASA-N	N/A	BGC0001705	nodularin	IXBQSRWSVIBXNC-OEWCFBRQSA-N	C/C=C\1/C(=O)N[C@H]([C@H](C(=O)N[C@@H](C(=O)N[C@@H]([C@@H](C(=O)N[C@H](CCC(=O)N1C)C(=O)O)C)/C=C/C(=C/[C@H](C)[C@H](CC2=CC=CC=C2)OC)/C)CCCN=C(N)N)C)C(=O)O
CCMSLIB00000566568	VQOXZBDYSJBXMA-NQTDYLQESA-N	N/A	BGC0000115	nystatin A1	VQOXZBDYSJBXMA-NQTDYLQESA-N	C[C@H]1/C=C/C=C/CC/C=C/C=C/C=C/C=C/[C@@H](C[C@H]2[C@@H]([C@H](C[C@](O2)(C[C@H]([C@@H](CC[C@H](C[C@H](C[C@H](CC(=O)O[C@H]([C@@H]([C@@H]1O)C)C)O)O)O)O)O)O)O)C(=O)O)O[C@H]3[C@H]([C@H]([C@@H]([C@H](O3)C)O)N)O
CCMSLIB00000566568	VQOXZBDYSJBXMA-NQTDYLQESA-N	N/A	BGC0001709	nystatin	VQOXZBDYSJBXMA-RKEBNKJGSA-N	C[C@H]1/C=C/C=C/CC/C=C/C=C/C=C/C=C/C(CC2C(C(C[C@](O2)(CC(C(CCC(CC(CC(CC(=O)O[C@H]([C@@H]([C@@H]1O)C)C)O)O)O)O)O)O)O)C(=O)O)O[C@@H]3[C@H]([C@H]([C@@H]([C@H](O3)C)O)N)O
CCMSLIB00000566646	IXBQSRWSVIBXNC-HSKGSTCASA-N	N/A	BGC0000396	Nodularin	IXBQSRWSVIBXNC-HSKGSTCASA-N	CO[C@@H](CC1=CC=CC=C1)[C@@H](C)\C=C(/C)\C=C\[C@@H]1NC(=O)[C@H](CCCNC(N)=N)NC(=O)[C@@H](C)[C@@H](NC(=O)\C(=C\C)N(C)C(=O)CC[C@@H](NC(=O)[C@H]1C)C(O)=O)C(O)=O
CCMSLIB00000566646	IXBQSRWSVIBXNC-HSKGSTCASA-N	N/A	BGC0001705	nodularin	IXBQSRWSVIBXNC-OEWCFBRQSA-N	C/C=C\1/C(=O)N[C@H]([C@H](C(=O)N[C@@H](C(=O)N[C@@H]([C@@H](C(=O)N[C@H](CCC(=O)N1C)C(=O)O)C)/C=C/C(=C/[C@H](C)[C@H](CC2=CC=CC=C2)OC)/C)CCCN=C(N)N)C)C(=O)O
CCMSLIB00000566658	DIAQQISRBBDJIM-DRSCAGMXSA-N	N/A	BGC0001667	microcystin-LA	DIAQQISRBBDJIM-DRSCAGMXSA-N	C[C@H]1[C@@H](NC(=O)[C@@H](NC(=O)[C@H]([C@@H](NC(=O)[C@@H](NC(=O)[C@H](NC(=O)C(=C)N(C(=O)CC[C@@H](NC1=O)C(=O)O)C)C)CC(C)C)C(=O)O)C)C)/C=C/C(=C/[C@H](C)[C@H](CC2=CC=CC=C2)OC)/C
CCMSLIB00000566702	VQOXZBDYSJBXMA-NQTDYLQESA-N	N/A	BGC0000115	nystatin A1	VQOXZBDYSJBXMA-NQTDYLQESA-N	C[C@H]1/C=C/C=C/CC/C=C/C=C/C=C/C=C/[C@@H](C[C@H]2[C@@H]([C@H](C[C@](O2)(C[C@H]([C@@H](CC[C@H](C[C@H](C[C@H](CC(=O)O[C@H]([C@@H]([C@@H]1O)C)C)O)O)O)O)O)O)O)C(=O)O)O[C@H]3[C@H]([C@H]([C@@H]([C@H](O3)C)O)N)O
CCMSLIB00000566702	VQOXZBDYSJBXMA-NQTDYLQESA-N	N/A	BGC0001709	nystatin	VQOXZBDYSJBXMA-RKEBNKJGSA-N	C[C@H]1/C=C/C=C/CC/C=C/C=C/C=C/C=C/C(CC2C(C(C[C@](O2)(CC(C(CCC(CC(CC(CC(=O)O[C@H]([C@@H]([C@@H]1O)C)C)O)O)O)O)O)O)O)C(=O)O)O[C@@H]3[C@H]([C@H]([C@@H]([C@H](O3)C)O)N)O
CCMSLIB00000566708	DIAQQISRBBDJIM-DRSCAGMXSA-N	N/A	BGC0001667	microcystin-LA	DIAQQISRBBDJIM-DRSCAGMXSA-N	C[C@H]1[C@@H](NC(=O)[C@@H](NC(=O)[C@H]([C@@H](NC(=O)[C@@H](NC(=O)[C@H](NC(=O)C(=C)N(C(=O)CC[C@@H](NC1=O)C(=O)O)C)C)CC(C)C)C(=O)O)C)C)/C=C/C(=C/[C@H](C)[C@H](CC2=CC=CC=C2)OC)/C
CCMSLIB00000566764	IXBQSRWSVIBXNC-HSKGSTCASA-N	N/A	BGC0000396	Nodularin	IXBQSRWSVIBXNC-HSKGSTCASA-N	CO[C@@H](CC1=CC=CC=C1)[C@@H](C)\C=C(/C)\C=C\[C@@H]1NC(=O)[C@H](CCCNC(N)=N)NC(=O)[C@@H](C)[C@@H](NC(=O)\C(=C\C)N(C)C(=O)CC[C@@H](NC(=O)[C@H]1C)C(O)=O)C(O)=O
CCMSLIB00000566764	IXBQSRWSVIBXNC-HSKGSTCASA-N	N/A	BGC0001705	nodularin	IXBQSRWSVIBXNC-OEWCFBRQSA-N	C/C=C\1/C(=O)N[C@H]([C@H](C(=O)N[C@@H](C(=O)N[C@@H]([C@@H](C(=O)N[C@H](CCC(=O)N1C)C(=O)O)C)/C=C/C(=C/[C@H](C)[C@H](CC2=CC=CC=C2)OC)/C)CCCN=C(N)N)C)C(=O)O
CCMSLIB00000566784	IXBQSRWSVIBXNC-HSKGSTCASA-N	N/A	BGC0000396	Nodularin	IXBQSRWSVIBXNC-HSKGSTCASA-N	CO[C@@H](CC1=CC=CC=C1)[C@@H](C)\C=C(/C)\C=C\[C@@H]1NC(=O)[C@H](CCCNC(N)=N)NC(=O)[C@@H](C)[C@@H](NC(=O)\C(=C\C)N(C)C(=O)CC[C@@H](NC(=O)[C@H]1C)C(O)=O)C(O)=O
CCMSLIB00000566784	IXBQSRWSVIBXNC-HSKGSTCASA-N	N/A	BGC0001705	nodularin	IXBQSRWSVIBXNC-OEWCFBRQSA-N	C/C=C\1/C(=O)N[C@H]([C@H](C(=O)N[C@@H](C(=O)N[C@@H]([C@@H](C(=O)N[C@H](CCC(=O)N1C)C(=O)O)C)/C=C/C(=C/[C@H](C)[C@H](CC2=CC=CC=C2)OC)/C)CCCN=C(N)N)C)C(=O)O
CCMSLIB00000566825	VQOXZBDYSJBXMA-NQTDYLQESA-N	N/A	BGC0000115	nystatin A1	VQOXZBDYSJBXMA-NQTDYLQESA-N	C[C@H]1/C=C/C=C/CC/C=C/C=C/C=C/C=C/[C@@H](C[C@H]2[C@@H]([C@H](C[C@](O2)(C[C@H]([C@@H](CC[C@H](C[C@H](C[C@H](CC(=O)O[C@H]([C@@H]([C@@H]1O)C)C)O)O)O)O)O)O)O)C(=O)O)O[C@H]3[C@H]([C@H]([C@@H]([C@H](O3)C)O)N)O
CCMSLIB00000566825	VQOXZBDYSJBXMA-NQTDYLQESA-N	N/A	BGC0001709	nystatin	VQOXZBDYSJBXMA-RKEBNKJGSA-N	C[C@H]1/C=C/C=C/CC/C=C/C=C/C=C/C=C/C(CC2C(C(C[C@](O2)(CC(C(CCC(CC(CC(CC(=O)O[C@H]([C@@H]([C@@H]1O)C)C)O)O)O)O)O)O)O)C(=O)O)O[C@@H]3[C@H]([C@H]([C@@H]([C@H](O3)C)O)N)O
CCMSLIB00000566828	DIAQQISRBBDJIM-DRSCAGMXSA-N	N/A	BGC0001667	microcystin-LA	DIAQQISRBBDJIM-DRSCAGMXSA-N	C[C@H]1[C@@H](NC(=O)[C@@H](NC(=O)[C@H]([C@@H](NC(=O)[C@@H](NC(=O)[C@H](NC(=O)C(=C)N(C(=O)CC[C@@H](NC1=O)C(=O)O)C)C)CC(C)C)C(=O)O)C)C)/C=C/C(=C/[C@H](C)[C@H](CC2=CC=CC=C2)OC)/C
CCMSLIB00000566830	IXBQSRWSVIBXNC-HSKGSTCASA-N	N/A	BGC0000396	Nodularin	IXBQSRWSVIBXNC-HSKGSTCASA-N	CO[C@@H](CC1=CC=CC=C1)[C@@H](C)\C=C(/C)\C=C\[C@@H]1NC(=O)[C@H](CCCNC(N)=N)NC(=O)[C@@H](C)[C@@H](NC(=O)\C(=C\C)N(C)C(=O)CC[C@@H](NC(=O)[C@H]1C)C(O)=O)C(O)=O
CCMSLIB00000566830	IXBQSRWSVIBXNC-HSKGSTCASA-N	N/A	BGC0001705	nodularin	IXBQSRWSVIBXNC-OEWCFBRQSA-N	C/C=C\1/C(=O)N[C@H]([C@H](C(=O)N[C@@H](C(=O)N[C@@H]([C@@H](C(=O)N[C@H](CCC(=O)N1C)C(=O)O)C)/C=C/C(=C/[C@H](C)[C@H](CC2=CC=CC=C2)OC)/C)CCCN=C(N)N)C)C(=O)O
CCMSLIB00000566834	DIAQQISRBBDJIM-DRSCAGMXSA-N	N/A	BGC0001667	microcystin-LA	DIAQQISRBBDJIM-DRSCAGMXSA-N	C[C@H]1[C@@H](NC(=O)[C@@H](NC(=O)[C@H]([C@@H](NC(=O)[C@@H](NC(=O)[C@H](NC(=O)C(=C)N(C(=O)CC[C@@H](NC1=O)C(=O)O)C)C)CC(C)C)C(=O)O)C)C)/C=C/C(=C/[C@H](C)[C@H](CC2=CC=CC=C2)OC)/C
CCMSLIB00000566883	VQOXZBDYSJBXMA-NQTDYLQESA-N	N/A	BGC0000115	nystatin A1	VQOXZBDYSJBXMA-NQTDYLQESA-N	C[C@H]1/C=C/C=C/CC/C=C/C=C/C=C/C=C/[C@@H](C[C@H]2[C@@H]([C@H](C[C@](O2)(C[C@H]([C@@H](CC[C@H](C[C@H](C[C@H](CC(=O)O[C@H]([C@@H]([C@@H]1O)C)C)O)O)O)O)O)O)O)C(=O)O)O[C@H]3[C@H]([C@H]([C@@H]([C@H](O3)C)O)N)O
CCMSLIB00000566883	VQOXZBDYSJBXMA-NQTDYLQESA-N	N/A	BGC0001709	nystatin	VQOXZBDYSJBXMA-RKEBNKJGSA-N	C[C@H]1/C=C/C=C/CC/C=C/C=C/C=C/C=C/C(CC2C(C(C[C@](O2)(CC(C(CCC(CC(CC(CC(=O)O[C@H]([C@@H]([C@@H]1O)C)C)O)O)O)O)O)O)O)C(=O)O)O[C@@H]3[C@H]([C@H]([C@@H]([C@H](O3)C)O)N)O
CCMSLIB00000566885	VQOXZBDYSJBXMA-NQTDYLQESA-N	N/A	BGC0000115	nystatin A1	VQOXZBDYSJBXMA-NQTDYLQESA-N	C[C@H]1/C=C/C=C/CC/C=C/C=C/C=C/C=C/[C@@H](C[C@H]2[C@@H]([C@H](C[C@](O2)(C[C@H]([C@@H](CC[C@H](C[C@H](C[C@H](CC(=O)O[C@H]([C@@H]([C@@H]1O)C)C)O)O)O)O)O)O)O)C(=O)O)O[C@H]3[C@H]([C@H]([C@@H]([C@H](O3)C)O)N)O
CCMSLIB00000566885	VQOXZBDYSJBXMA-NQTDYLQESA-N	N/A	BGC0001709	nystatin	VQOXZBDYSJBXMA-RKEBNKJGSA-N	C[C@H]1/C=C/C=C/CC/C=C/C=C/C=C/C=C/C(CC2C(C(C[C@](O2)(CC(C(CCC(CC(CC(CC(=O)O[C@H]([C@@H]([C@@H]1O)C)C)O)O)O)O)O)O)O)C(=O)O)O[C@@H]3[C@H]([C@H]([C@@H]([C@H](O3)C)O)N)O
CCMSLIB00000566893	PCZOHLXUXFIOCF-BXMDZJJMSA-N	N/A	BGC0000088	Monacolin K	PCZOHLXUXFIOCF-YPQFMRJXSA-N	[H][C@]12[C@H](C[C@@H](C)C=C1C=C[C@H](C)[C@@H]2CC[C@@H]1C[C@@H](O)CC(=O)O1)OC(=O)[C@H](C)CC
CCMSLIB00000566893	PCZOHLXUXFIOCF-BXMDZJJMSA-N	N/A	BGC0000089	lovastatin	PCZOHLXUXFIOCF-BXMDZJJMSA-N	CC[C@H](C)C(=O)O[C@H]1C[C@H](C=C2[C@H]1[C@H]([C@H](C=C2)C)CC[C@@H]3C[C@H](CC(=O)O3)O)C
CCMSLIB00000566893	PCZOHLXUXFIOCF-BXMDZJJMSA-N	N/A	BGC0000098	Monacolin K	PCZOHLXUXFIOCF-YPQFMRJXSA-N	[H][C@]12[C@H](C[C@@H](C)C=C1C=C[C@H](C)[C@@H]2CC[C@@H]1C[C@@H](O)CC(=O)O1)OC(=O)[C@H](C)CC
CCMSLIB00000566920	PCZOHLXUXFIOCF-BXMDZJJMSA-N	N/A	BGC0000088	Monacolin K	PCZOHLXUXFIOCF-YPQFMRJXSA-N	[H][C@]12[C@H](C[C@@H](C)C=C1C=C[C@H](C)[C@@H]2CC[C@@H]1C[C@@H](O)CC(=O)O1)OC(=O)[C@H](C)CC
CCMSLIB00000566920	PCZOHLXUXFIOCF-BXMDZJJMSA-N	N/A	BGC0000089	lovastatin	PCZOHLXUXFIOCF-BXMDZJJMSA-N	CC[C@H](C)C(=O)O[C@H]1C[C@H](C=C2[C@H]1[C@H]([C@H](C=C2)C)CC[C@@H]3C[C@H](CC(=O)O3)O)C
CCMSLIB00000566920	PCZOHLXUXFIOCF-BXMDZJJMSA-N	N/A	BGC0000098	Monacolin K	PCZOHLXUXFIOCF-YPQFMRJXSA-N	[H][C@]12[C@H](C[C@@H](C)C=C1C=C[C@H](C)[C@@H]2CC[C@@H]1C[C@@H](O)CC(=O)O1)OC(=O)[C@H](C)CC
CCMSLIB00000566923	VQOXZBDYSJBXMA-NQTDYLQESA-N	N/A	BGC0000115	nystatin A1	VQOXZBDYSJBXMA-NQTDYLQESA-N	C[C@H]1/C=C/C=C/CC/C=C/C=C/C=C/C=C/[C@@H](C[C@H]2[C@@H]([C@H](C[C@](O2)(C[C@H]([C@@H](CC[C@H](C[C@H](C[C@H](CC(=O)O[C@H]([C@@H]([C@@H]1O)C)C)O)O)O)O)O)O)O)C(=O)O)O[C@H]3[C@H]([C@H]([C@@H]([C@H](O3)C)O)N)O
CCMSLIB00000566923	VQOXZBDYSJBXMA-NQTDYLQESA-N	N/A	BGC0001709	nystatin	VQOXZBDYSJBXMA-RKEBNKJGSA-N	C[C@H]1/C=C/C=C/CC/C=C/C=C/C=C/C=C/C(CC2C(C(C[C@](O2)(CC(C(CCC(CC(CC(CC(=O)O[C@H]([C@@H]([C@@H]1O)C)C)O)O)O)O)O)O)O)C(=O)O)O[C@@H]3[C@H]([C@H]([C@@H]([C@H](O3)C)O)N)O
CCMSLIB00000566933	PCZOHLXUXFIOCF-BXMDZJJMSA-N	N/A	BGC0000088	Monacolin K	PCZOHLXUXFIOCF-YPQFMRJXSA-N	[H][C@]12[C@H](C[C@@H](C)C=C1C=C[C@H](C)[C@@H]2CC[C@@H]1C[C@@H](O)CC(=O)O1)OC(=O)[C@H](C)CC
CCMSLIB00000566933	PCZOHLXUXFIOCF-BXMDZJJMSA-N	N/A	BGC0000089	lovastatin	PCZOHLXUXFIOCF-BXMDZJJMSA-N	CC[C@H](C)C(=O)O[C@H]1C[C@H](C=C2[C@H]1[C@H]([C@H](C=C2)C)CC[C@@H]3C[C@H](CC(=O)O3)O)C
CCMSLIB00000566933	PCZOHLXUXFIOCF-BXMDZJJMSA-N	N/A	BGC0000098	Monacolin K	PCZOHLXUXFIOCF-YPQFMRJXSA-N	[H][C@]12[C@H](C[C@@H](C)C=C1C=C[C@H](C)[C@@H]2CC[C@@H]1C[C@@H](O)CC(=O)O1)OC(=O)[C@H](C)CC
CCMSLIB00000566944	IXBQSRWSVIBXNC-HSKGSTCASA-N	N/A	BGC0000396	Nodularin	IXBQSRWSVIBXNC-HSKGSTCASA-N	CO[C@@H](CC1=CC=CC=C1)[C@@H](C)\C=C(/C)\C=C\[C@@H]1NC(=O)[C@H](CCCNC(N)=N)NC(=O)[C@@H](C)[C@@H](NC(=O)\C(=C\C)N(C)C(=O)CC[C@@H](NC(=O)[C@H]1C)C(O)=O)C(O)=O
CCMSLIB00000566944	IXBQSRWSVIBXNC-HSKGSTCASA-N	N/A	BGC0001705	nodularin	IXBQSRWSVIBXNC-OEWCFBRQSA-N	C/C=C\1/C(=O)N[C@H]([C@H](C(=O)N[C@@H](C(=O)N[C@@H]([C@@H](C(=O)N[C@H](CCC(=O)N1C)C(=O)O)C)/C=C/C(=C/[C@H](C)[C@H](CC2=CC=CC=C2)OC)/C)CCCN=C(N)N)C)C(=O)O
CCMSLIB00000566960	VQOXZBDYSJBXMA-NQTDYLQESA-N	N/A	BGC0000115	nystatin A1	VQOXZBDYSJBXMA-NQTDYLQESA-N	C[C@H]1/C=C/C=C/CC/C=C/C=C/C=C/C=C/[C@@H](C[C@H]2[C@@H]([C@H](C[C@](O2)(C[C@H]([C@@H](CC[C@H](C[C@H](C[C@H](CC(=O)O[C@H]([C@@H]([C@@H]1O)C)C)O)O)O)O)O)O)O)C(=O)O)O[C@H]3[C@H]([C@H]([C@@H]([C@H](O3)C)O)N)O
CCMSLIB00000566960	VQOXZBDYSJBXMA-NQTDYLQESA-N	N/A	BGC0001709	nystatin	VQOXZBDYSJBXMA-RKEBNKJGSA-N	C[C@H]1/C=C/C=C/CC/C=C/C=C/C=C/C=C/C(CC2C(C(C[C@](O2)(CC(C(CCC(CC(CC(CC(=O)O[C@H]([C@@H]([C@@H]1O)C)C)O)O)O)O)O)O)O)C(=O)O)O[C@@H]3[C@H]([C@H]([C@@H]([C@H](O3)C)O)N)O
CCMSLIB00000566972	VQOXZBDYSJBXMA-NQTDYLQESA-N	N/A	BGC0000115	nystatin A1	VQOXZBDYSJBXMA-NQTDYLQESA-N	C[C@H]1/C=C/C=C/CC/C=C/C=C/C=C/C=C/[C@@H](C[C@H]2[C@@H]([C@H](C[C@](O2)(C[C@H]([C@@H](CC[C@H](C[C@H](C[C@H](CC(=O)O[C@H]([C@@H]([C@@H]1O)C)C)O)O)O)O)O)O)O)C(=O)O)O[C@H]3[C@H]([C@H]([C@@H]([C@H](O3)C)O)N)O
CCMSLIB00000566972	VQOXZBDYSJBXMA-NQTDYLQESA-N	N/A	BGC0001709	nystatin	VQOXZBDYSJBXMA-RKEBNKJGSA-N	C[C@H]1/C=C/C=C/CC/C=C/C=C/C=C/C=C/C(CC2C(C(C[C@](O2)(CC(C(CCC(CC(CC(CC(=O)O[C@H]([C@@H]([C@@H]1O)C)C)O)O)O)O)O)O)O)C(=O)O)O[C@@H]3[C@H]([C@H]([C@@H]([C@H](O3)C)O)N)O
CCMSLIB00000566991	VQOXZBDYSJBXMA-NQTDYLQESA-N	N/A	BGC0000115	nystatin A1	VQOXZBDYSJBXMA-NQTDYLQESA-N	C[C@H]1/C=C/C=C/CC/C=C/C=C/C=C/C=C/[C@@H](C[C@H]2[C@@H]([C@H](C[C@](O2)(C[C@H]([C@@H](CC[C@H](C[C@H](C[C@H](CC(=O)O[C@H]([C@@H]([C@@H]1O)C)C)O)O)O)O)O)O)O)C(=O)O)O[C@H]3[C@H]([C@H]([C@@H]([C@H](O3)C)O)N)O
CCMSLIB00000566991	VQOXZBDYSJBXMA-NQTDYLQESA-N	N/A	BGC0001709	nystatin	VQOXZBDYSJBXMA-RKEBNKJGSA-N	C[C@H]1/C=C/C=C/CC/C=C/C=C/C=C/C=C/C(CC2C(C(C[C@](O2)(CC(C(CCC(CC(CC(CC(=O)O[C@H]([C@@H]([C@@H]1O)C)C)O)O)O)O)O)O)O)C(=O)O)O[C@@H]3[C@H]([C@H]([C@@H]([C@H](O3)C)O)N)O
CCMSLIB00000567007	IXBQSRWSVIBXNC-HSKGSTCASA-N	N/A	BGC0000396	Nodularin	IXBQSRWSVIBXNC-HSKGSTCASA-N	CO[C@@H](CC1=CC=CC=C1)[C@@H](C)\C=C(/C)\C=C\[C@@H]1NC(=O)[C@H](CCCNC(N)=N)NC(=O)[C@@H](C)[C@@H](NC(=O)\C(=C\C)N(C)C(=O)CC[C@@H](NC(=O)[C@H]1C)C(O)=O)C(O)=O
CCMSLIB00000567007	IXBQSRWSVIBXNC-HSKGSTCASA-N	N/A	BGC0001705	nodularin	IXBQSRWSVIBXNC-OEWCFBRQSA-N	C/C=C\1/C(=O)N[C@H]([C@H](C(=O)N[C@@H](C(=O)N[C@@H]([C@@H](C(=O)N[C@H](CCC(=O)N1C)C(=O)O)C)/C=C/C(=C/[C@H](C)[C@H](CC2=CC=CC=C2)OC)/C)CCCN=C(N)N)C)C(=O)O
CCMSLIB00000567023	IXBQSRWSVIBXNC-HSKGSTCASA-N	N/A	BGC0000396	Nodularin	IXBQSRWSVIBXNC-HSKGSTCASA-N	CO[C@@H](CC1=CC=CC=C1)[C@@H](C)\C=C(/C)\C=C\[C@@H]1NC(=O)[C@H](CCCNC(N)=N)NC(=O)[C@@H](C)[C@@H](NC(=O)\C(=C\C)N(C)C(=O)CC[C@@H](NC(=O)[C@H]1C)C(O)=O)C(O)=O
CCMSLIB00000567023	IXBQSRWSVIBXNC-HSKGSTCASA-N	N/A	BGC0001705	nodularin	IXBQSRWSVIBXNC-OEWCFBRQSA-N	C/C=C\1/C(=O)N[C@H]([C@H](C(=O)N[C@@H](C(=O)N[C@@H]([C@@H](C(=O)N[C@H](CCC(=O)N1C)C(=O)O)C)/C=C/C(=C/[C@H](C)[C@H](CC2=CC=CC=C2)OC)/C)CCCN=C(N)N)C)C(=O)O
CCMSLIB00000567125	CXNPLSGKWMLZPZ-UHFFFAOYSA-N	N/A	BGC0000874	Blasticidin S	CXNPLSGKWMLZPZ-ZNIXKSQXSA-N	CN(C(N)=N)CC[C@H](N)CC(N[C@H]1C=C[C@H](N2C=CC(N)=NC2=O)O[C@@H]1C(O)=O)=O
CCMSLIB00000567128	AOJJSUZBOXZQNB-UHFFFAOYSA-N	N/A	BGC0000218	doxorubicin	AOJJSUZBOXZQNB-TZSSRYMLSA-N	C[C@H]1[C@H]([C@H](C[C@@H](O1)O[C@H]2C[C@@](CC3=C(C4=C(C(=C23)O)C(=O)C5=C(C4=O)C=CC=C5OC)O)(C(=O)CO)O)N)O
CCMSLIB00000567153	IXBQSRWSVIBXNC-HSKGSTCASA-N	N/A	BGC0000396	Nodularin	IXBQSRWSVIBXNC-HSKGSTCASA-N	CO[C@@H](CC1=CC=CC=C1)[C@@H](C)\C=C(/C)\C=C\[C@@H]1NC(=O)[C@H](CCCNC(N)=N)NC(=O)[C@@H](C)[C@@H](NC(=O)\C(=C\C)N(C)C(=O)CC[C@@H](NC(=O)[C@H]1C)C(O)=O)C(O)=O
CCMSLIB00000567153	IXBQSRWSVIBXNC-HSKGSTCASA-N	N/A	BGC0001705	nodularin	IXBQSRWSVIBXNC-OEWCFBRQSA-N	C/C=C\1/C(=O)N[C@H]([C@H](C(=O)N[C@@H](C(=O)N[C@@H]([C@@H](C(=O)N[C@H](CCC(=O)N1C)C(=O)O)C)/C=C/C(=C/[C@H](C)[C@H](CC2=CC=CC=C2)OC)/C)CCCN=C(N)N)C)C(=O)O
CCMSLIB00000567199	CXNPLSGKWMLZPZ-UHFFFAOYSA-N	N/A	BGC0000874	Blasticidin S	CXNPLSGKWMLZPZ-ZNIXKSQXSA-N	CN(C(N)=N)CC[C@H](N)CC(N[C@H]1C=C[C@H](N2C=CC(N)=NC2=O)O[C@@H]1C(O)=O)=O
CCMSLIB00000567207	URWAJWIAIPFPJE-YFMIWBNJSA-N	N/A	BGC0000714	Sisomicin	URWAJWIAIPFPJE-YFMIWBNJSA-N	CN[C@@H]1[C@@H](O)[C@@H](O[C@H]2[C@H](N)C[C@H](N)[C@@H](O[C@H]3OC(CN)=CC[C@H]3N)[C@@H]2O)OC[C@]1(C)O
CCMSLIB00000567241	WIIZWVCIJKGZOK-IUCAKERBSA-N	N/A	BGC0000893	Chloramphenicol	WIIZWVCIJKGZOK-UHFFFAOYSA-N	OCC(NC(=O)C(Cl)Cl)C(O)C1=CC=C(C=C1)N(=O)=O
CCMSLIB00000567247	YBJHBAHKTGYVGT-ZKWXMUAHSA-N	N/A	BGC0001238	Biotin	YBJHBAHKTGYVGT-ZKWXMUAHSA-N	OC(=O)CCCC[C@@H]1SC[C@@H]2NC(=O)N[C@H]12
CCMSLIB00000567247	YBJHBAHKTGYVGT-ZKWXMUAHSA-N	N/A	BGC0001239	biotin	YBJHBAHKTGYVGT-ZKWXMUAHSA-N	C1[C@H]2[C@@H]([C@@H](S1)CCCCC(=O)O)NC(=O)N2
CCMSLIB00000567253	OIRDTQYFTABQOQ-KQYNXXCUSA-N	N/A	BGC0001735	vidarabine	OIRDTQYFTABQOQ-UHTZMRCNSA-N	C1=NC2=C(C(=N1)N)N=CN2[C@H]3[C@H]([C@@H]([C@H](O3)CO)O)O
CCMSLIB00000567265	CXNPLSGKWMLZPZ-UHFFFAOYSA-N	N/A	BGC0000874	Blasticidin S	CXNPLSGKWMLZPZ-ZNIXKSQXSA-N	CN(C(N)=N)CC[C@H](N)CC(N[C@H]1C=C[C@H](N2C=CC(N)=NC2=O)O[C@@H]1C(O)=O)=O
CCMSLIB00000567274	STQGQHZAVUOBTE-UHFFFAOYSA-N	N/A	BGC0000217	daunorubicin	STQGQHZAVUOBTE-VGBVRHCVSA-N	C[C@H]1[C@H]([C@H](C[C@@H](O1)O[C@H]2C[C@@](CC3=C(C4=C(C(=C23)O)C(=O)C5=C(C4=O)C=CC=C5OC)O)(C(=O)C)O)N)O
CCMSLIB00000567278	CXNPLSGKWMLZPZ-UHFFFAOYSA-N	N/A	BGC0000874	Blasticidin S	CXNPLSGKWMLZPZ-ZNIXKSQXSA-N	CN(C(N)=N)CC[C@H](N)CC(N[C@H]1C=C[C@H](N2C=CC(N)=NC2=O)O[C@@H]1C(O)=O)=O
CCMSLIB00000567295	YBJHBAHKTGYVGT-ZKWXMUAHSA-N	N/A	BGC0001238	Biotin	YBJHBAHKTGYVGT-ZKWXMUAHSA-N	OC(=O)CCCC[C@@H]1SC[C@@H]2NC(=O)N[C@H]12
CCMSLIB00000567295	YBJHBAHKTGYVGT-ZKWXMUAHSA-N	N/A	BGC0001239	biotin	YBJHBAHKTGYVGT-ZKWXMUAHSA-N	C1[C@H]2[C@@H]([C@@H](S1)CCCCC(=O)O)NC(=O)N2
CCMSLIB00000567306	YBJHBAHKTGYVGT-ZKWXMUAHSA-N	N/A	BGC0001238	Biotin	YBJHBAHKTGYVGT-ZKWXMUAHSA-N	OC(=O)CCCC[C@@H]1SC[C@@H]2NC(=O)N[C@H]12
CCMSLIB00000567306	YBJHBAHKTGYVGT-ZKWXMUAHSA-N	N/A	BGC0001239	biotin	YBJHBAHKTGYVGT-ZKWXMUAHSA-N	C1[C@H]2[C@@H]([C@@H](S1)CCCCC(=O)O)NC(=O)N2
CCMSLIB00000567313	SBUJHOSQTJFQJX-NOAMYHISSA-N	N/A	BGC0000702	kanamycin	SBUJHOSQTJFQJX-NOAMYHISSA-N	C1[C@H]([C@@H]([C@H]([C@@H]([C@H]1N)O[C@@H]2[C@@H]([C@H]([C@@H]([C@H](O2)CN)O)O)O)O)O[C@@H]3[C@@H]([C@H]([C@@H]([C@H](O3)CO)O)N)O)N
CCMSLIB00000567313	SBUJHOSQTJFQJX-NOAMYHISSA-N	N/A	BGC0000703	kanamycin	SBUJHOSQTJFQJX-NOAMYHISSA-N	C1[C@H]([C@@H]([C@H]([C@@H]([C@H]1N)O[C@@H]2[C@@H]([C@H]([C@@H]([C@H](O2)CN)O)O)O)O)O[C@@H]3[C@@H]([C@H]([C@@H]([C@H](O3)CO)O)N)O)N
CCMSLIB00000567313	SBUJHOSQTJFQJX-NOAMYHISSA-N	N/A	BGC0000704	kanamycin	SBUJHOSQTJFQJX-NOAMYHISSA-N	C1[C@H]([C@@H]([C@H]([C@@H]([C@H]1N)O[C@@H]2[C@@H]([C@H]([C@@H]([C@H](O2)CN)O)O)O)O)O[C@@H]3[C@@H]([C@H]([C@@H]([C@H](O3)CO)O)N)O)N
CCMSLIB00000567313	SBUJHOSQTJFQJX-NOAMYHISSA-N	N/A	BGC0000705	kanamycin	SBUJHOSQTJFQJX-NOAMYHISSA-N	C1[C@H]([C@@H]([C@H]([C@@H]([C@H]1N)O[C@@H]2[C@@H]([C@H]([C@@H]([C@H](O2)CN)O)O)O)O)O[C@@H]3[C@@H]([C@H]([C@@H]([C@H](O3)CO)O)N)O)N
CCMSLIB00000567313	SBUJHOSQTJFQJX-NOAMYHISSA-N	N/A	BGC0000706	kanamycin	SBUJHOSQTJFQJX-NOAMYHISSA-N	C1[C@H]([C@@H]([C@H]([C@@H]([C@H]1N)O[C@@H]2[C@@H]([C@H]([C@@H]([C@H](O2)CN)O)O)O)O)O[C@@H]3[C@@H]([C@H]([C@@H]([C@H](O3)CO)O)N)O)N
CCMSLIB00000567314	CXNPLSGKWMLZPZ-UHFFFAOYSA-N	N/A	BGC0000874	Blasticidin S	CXNPLSGKWMLZPZ-ZNIXKSQXSA-N	CN(C(N)=N)CC[C@H](N)CC(N[C@H]1C=C[C@H](N2C=CC(N)=NC2=O)O[C@@H]1C(O)=O)=O
CCMSLIB00000567320	CXNPLSGKWMLZPZ-UHFFFAOYSA-N	N/A	BGC0000874	Blasticidin S	CXNPLSGKWMLZPZ-ZNIXKSQXSA-N	CN(C(N)=N)CC[C@H](N)CC(N[C@H]1C=C[C@H](N2C=CC(N)=NC2=O)O[C@@H]1C(O)=O)=O
CCMSLIB00000567380	UNFWWIHTNXNPBV-WXKVUWSESA-N	N/A	BGC0000715	Actinospectacin	UNFWWIHTNXNPBV-UHFFFAOYSA-N	CNC1C(O)C(NC)C2OC3(O)C(OC(C)CC3=O)OC2C1O
CCMSLIB00000567380	UNFWWIHTNXNPBV-WXKVUWSESA-N	N/A	BGC0000716	spectinomycin	UNFWWIHTNXNPBV-WXKVUWSESA-N	C[C@@H]1CC(=O)[C@]2([C@@H](O1)O[C@@H]3[C@H]([C@@H]([C@@H]([C@@H]([C@H]3O2)NC)O)NC)O)O
CCMSLIB00000567397	URWAJWIAIPFPJE-YFMIWBNJSA-N	N/A	BGC0000714	Sisomicin	URWAJWIAIPFPJE-YFMIWBNJSA-N	CN[C@@H]1[C@@H](O)[C@@H](O[C@H]2[C@H](N)C[C@H](N)[C@@H](O[C@H]3OC(CN)=CC[C@H]3N)[C@@H]2O)OC[C@]1(C)O
CCMSLIB00000567418	PIJVFDBKTWXHHD-HIFRSBDPSA-N	N/A	BGC0000820	Physostigmine	PIJVFDBKTWXHHD-HIFRSBDPSA-N	[H][C@]12N(C)CC[C@@]1(C)C1=C(C=CC(OC(=O)NC)=C1)N2C
CCMSLIB00000567442	RXWNCPJZOCPEPQ-NVWDDTSBSA-N	N/A	BGC0000878	Puromycin	RXWNCPJZOCPEPQ-NVWDDTSBSA-N	[H][C@](N)(CC1=CC=C(OC)C=C1)C(=O)N[C@@H]1[C@@H](CO)O[C@H]([C@@H]1O)N1C=NC2=C1N=CN=C2N(C)C
CCMSLIB00000567446	WIIZWVCIJKGZOK-IUCAKERBSA-N	N/A	BGC0000893	Chloramphenicol	WIIZWVCIJKGZOK-UHFFFAOYSA-N	OCC(NC(=O)C(Cl)Cl)C(O)C1=CC=C(C=C1)N(=O)=O
CCMSLIB00000567466	SBUJHOSQTJFQJX-NOAMYHISSA-N	N/A	BGC0000702	kanamycin	SBUJHOSQTJFQJX-NOAMYHISSA-N	C1[C@H]([C@@H]([C@H]([C@@H]([C@H]1N)O[C@@H]2[C@@H]([C@H]([C@@H]([C@H](O2)CN)O)O)O)O)O[C@@H]3[C@@H]([C@H]([C@@H]([C@H](O3)CO)O)N)O)N
CCMSLIB00000567466	SBUJHOSQTJFQJX-NOAMYHISSA-N	N/A	BGC0000703	kanamycin	SBUJHOSQTJFQJX-NOAMYHISSA-N	C1[C@H]([C@@H]([C@H]([C@@H]([C@H]1N)O[C@@H]2[C@@H]([C@H]([C@@H]([C@H](O2)CN)O)O)O)O)O[C@@H]3[C@@H]([C@H]([C@@H]([C@H](O3)CO)O)N)O)N
CCMSLIB00000567466	SBUJHOSQTJFQJX-NOAMYHISSA-N	N/A	BGC0000704	kanamycin	SBUJHOSQTJFQJX-NOAMYHISSA-N	C1[C@H]([C@@H]([C@H]([C@@H]([C@H]1N)O[C@@H]2[C@@H]([C@H]([C@@H]([C@H](O2)CN)O)O)O)O)O[C@@H]3[C@@H]([C@H]([C@@H]([C@H](O3)CO)O)N)O)N
CCMSLIB00000567466	SBUJHOSQTJFQJX-NOAMYHISSA-N	N/A	BGC0000705	kanamycin	SBUJHOSQTJFQJX-NOAMYHISSA-N	C1[C@H]([C@@H]([C@H]([C@@H]([C@H]1N)O[C@@H]2[C@@H]([C@H]([C@@H]([C@H](O2)CN)O)O)O)O)O[C@@H]3[C@@H]([C@H]([C@@H]([C@H](O3)CO)O)N)O)N
CCMSLIB00000567466	SBUJHOSQTJFQJX-NOAMYHISSA-N	N/A	BGC0000706	kanamycin	SBUJHOSQTJFQJX-NOAMYHISSA-N	C1[C@H]([C@@H]([C@H]([C@@H]([C@H]1N)O[C@@H]2[C@@H]([C@H]([C@@H]([C@H](O2)CN)O)O)O)O)O[C@@H]3[C@@H]([C@H]([C@@H]([C@H](O3)CO)O)N)O)N
CCMSLIB00000567479	URWAJWIAIPFPJE-YFMIWBNJSA-N	N/A	BGC0000714	Sisomicin	URWAJWIAIPFPJE-YFMIWBNJSA-N	CN[C@@H]1[C@@H](O)[C@@H](O[C@H]2[C@H](N)C[C@H](N)[C@@H](O[C@H]3OC(CN)=CC[C@H]3N)[C@@H]2O)OC[C@]1(C)O
CCMSLIB00000567484	RXWNCPJZOCPEPQ-NVWDDTSBSA-N	N/A	BGC0000878	Puromycin	RXWNCPJZOCPEPQ-NVWDDTSBSA-N	[H][C@](N)(CC1=CC=C(OC)C=C1)C(=O)N[C@@H]1[C@@H](CO)O[C@H]([C@@H]1O)N1C=NC2=C1N=CN=C2N(C)C
CCMSLIB00000567505	NSKGQURZWSPSBC-DLBSIDPUSA-N	N/A	BGC0000713	ribostamycin	NSKGQURZWSPSBC-VVPCINPTSA-N	C1[C@H]([C@@H]([C@H]([C@@H]([C@H]1N)O[C@@H]2[C@@H]([C@H]([C@@H]([C@H](O2)CN)O)O)N)O[C@H]3[C@@H]([C@@H]([C@H](O3)CO)O)O)O)N
CCMSLIB00000567618	OIRDTQYFTABQOQ-KQYNXXCUSA-N	N/A	BGC0001735	vidarabine	OIRDTQYFTABQOQ-UHTZMRCNSA-N	C1=NC2=C(C(=N1)N)N=CN2[C@H]3[C@H]([C@@H]([C@H](O3)CO)O)O
CCMSLIB00000567989	IXBQSRWSVIBXNC-HSKGSTCASA-N	N/A	BGC0000396	Nodularin	IXBQSRWSVIBXNC-HSKGSTCASA-N	CO[C@@H](CC1=CC=CC=C1)[C@@H](C)\C=C(/C)\C=C\[C@@H]1NC(=O)[C@H](CCCNC(N)=N)NC(=O)[C@@H](C)[C@@H](NC(=O)\C(=C\C)N(C)C(=O)CC[C@@H](NC(=O)[C@H]1C)C(O)=O)C(O)=O
CCMSLIB00000567989	IXBQSRWSVIBXNC-HSKGSTCASA-N	N/A	BGC0001705	nodularin	IXBQSRWSVIBXNC-OEWCFBRQSA-N	C/C=C\1/C(=O)N[C@H]([C@H](C(=O)N[C@@H](C(=O)N[C@@H]([C@@H](C(=O)N[C@H](CCC(=O)N1C)C(=O)O)C)/C=C/C(=C/[C@H](C)[C@H](CC2=CC=CC=C2)OC)/C)CCCN=C(N)N)C)C(=O)O
CCMSLIB00000568335	OIRDTQYFTABQOQ-KQYNXXCUSA-N	N/A	BGC0001735	vidarabine	OIRDTQYFTABQOQ-UHTZMRCNSA-N	C1=NC2=C(C(=N1)N)N=CN2[C@H]3[C@H]([C@@H]([C@H](O3)CO)O)O
CCMSLIB00000568348	WIIZWVCIJKGZOK-RKDXNWHRSA-N	N/A	BGC0000893	Chloramphenicol	WIIZWVCIJKGZOK-UHFFFAOYSA-N	OCC(NC(=O)C(Cl)Cl)C(O)C1=CC=C(C=C1)N(=O)=O
CCMSLIB00000568403	DANUORFCFTYTSZ-UHFFFAOYSA-N	N/A	BGC0000114	Nigericin	DANUORFCFTYTSZ-SJSJOXFOSA-N	[H][C@](C)(C(O)=O)[C@]1([H])O[C@@H](C[C@@H]2C[C@@H](OC)[C@@H](C)[C@@]3(O[C@@](C)(C[C@H]3C)[C@@]3([H])CC[C@](C)(O3)[C@]3([H])O[C@]([H])(C[C@@H]3C)[C@@]3([H])O[C@@](O)(CO)[C@H](C)C[C@@H]3C)O2)CC[C@@H]1C
CCMSLIB00000568450	OJMMVQQUTAEWLP-UHFFFAOYSA-N	N/A	BGC0000907	lincomycin	OJMMVQQUTAEWLP-KIDUDLJLSA-N	CCC[C@@H]1C[C@@H](C(N[C@H]([C@H](O)C)[C@@H]2[C@H](O)[C@H](O)[C@@H](O)[C@@H](SC)O2)=O)N(C)C1
CCMSLIB00000568456	DHPRQBPJLMKORJ-UHFFFAOYSA-N	N/A	BGC0000209	chlortetracycline	DHPRQBPJLMKORJ-RQWFMOQPSA-N	C[C@@]1(C2C[C@H]3[C@@H](C(=O)C(=C([C@]3(C(=O)C2=C(C4=C(C=CC(=C41)Cl)O)O)O)O)C(=O)N)N(C)C)O
CCMSLIB00000568475	OJMMVQQUTAEWLP-UHFFFAOYSA-N	N/A	BGC0000907	lincomycin	OJMMVQQUTAEWLP-KIDUDLJLSA-N	CCC[C@@H]1C[C@@H](C(N[C@H]([C@H](O)C)[C@@H]2[C@H](O)[C@H](O)[C@@H](O)[C@@H](SC)O2)=O)N(C)C1
CCMSLIB00000568501	DANUORFCFTYTSZ-UHFFFAOYSA-N	N/A	BGC0000114	Nigericin	DANUORFCFTYTSZ-SJSJOXFOSA-N	[H][C@](C)(C(O)=O)[C@]1([H])O[C@@H](C[C@@H]2C[C@@H](OC)[C@@H](C)[C@@]3(O[C@@](C)(C[C@H]3C)[C@@]3([H])CC[C@](C)(O3)[C@]3([H])O[C@]([H])(C[C@@H]3C)[C@@]3([H])O[C@@](O)(CO)[C@H](C)C[C@@H]3C)O2)CC[C@@H]1C
CCMSLIB00000568503	DHPRQBPJLMKORJ-UHFFFAOYSA-N	N/A	BGC0000209	chlortetracycline	DHPRQBPJLMKORJ-RQWFMOQPSA-N	C[C@@]1(C2C[C@H]3[C@@H](C(=O)C(=C([C@]3(C(=O)C2=C(C4=C(C=CC(=C41)Cl)O)O)O)O)C(=O)N)N(C)C)O
CCMSLIB00000568533	DANUORFCFTYTSZ-UHFFFAOYSA-N	N/A	BGC0000114	Nigericin	DANUORFCFTYTSZ-SJSJOXFOSA-N	[H][C@](C)(C(O)=O)[C@]1([H])O[C@@H](C[C@@H]2C[C@@H](OC)[C@@H](C)[C@@]3(O[C@@](C)(C[C@H]3C)[C@@]3([H])CC[C@](C)(O3)[C@]3([H])O[C@]([H])(C[C@@H]3C)[C@@]3([H])O[C@@](O)(CO)[C@H](C)C[C@@H]3C)O2)CC[C@@H]1C
CCMSLIB00000568575	DHPRQBPJLMKORJ-UHFFFAOYSA-N	N/A	BGC0000209	chlortetracycline	DHPRQBPJLMKORJ-RQWFMOQPSA-N	C[C@@]1(C2C[C@H]3[C@@H](C(=O)C(=C([C@]3(C(=O)C2=C(C4=C(C=CC(=C41)Cl)O)O)O)O)C(=O)N)N(C)C)O
CCMSLIB00000568582	DANUORFCFTYTSZ-UHFFFAOYSA-N	N/A	BGC0000114	Nigericin	DANUORFCFTYTSZ-SJSJOXFOSA-N	[H][C@](C)(C(O)=O)[C@]1([H])O[C@@H](C[C@@H]2C[C@@H](OC)[C@@H](C)[C@@]3(O[C@@](C)(C[C@H]3C)[C@@]3([H])CC[C@](C)(O3)[C@]3([H])O[C@]([H])(C[C@@H]3C)[C@@]3([H])O[C@@](O)(CO)[C@H](C)C[C@@H]3C)O2)CC[C@@H]1C
CCMSLIB00000568615	OJMMVQQUTAEWLP-UHFFFAOYSA-N	N/A	BGC0000907	lincomycin	OJMMVQQUTAEWLP-KIDUDLJLSA-N	CCC[C@@H]1C[C@@H](C(N[C@H]([C@H](O)C)[C@@H]2[C@H](O)[C@H](O)[C@@H](O)[C@@H](SC)O2)=O)N(C)C1
CCMSLIB00000568790	DANUORFCFTYTSZ-UHFFFAOYSA-N	N/A	BGC0000114	Nigericin	DANUORFCFTYTSZ-SJSJOXFOSA-N	[H][C@](C)(C(O)=O)[C@]1([H])O[C@@H](C[C@@H]2C[C@@H](OC)[C@@H](C)[C@@]3(O[C@@](C)(C[C@H]3C)[C@@]3([H])CC[C@](C)(O3)[C@]3([H])O[C@]([H])(C[C@@H]3C)[C@@]3([H])O[C@@](O)(CO)[C@H](C)C[C@@H]3C)O2)CC[C@@H]1C
CCMSLIB00000568813	DANUORFCFTYTSZ-UHFFFAOYSA-N	N/A	BGC0000114	Nigericin	DANUORFCFTYTSZ-SJSJOXFOSA-N	[H][C@](C)(C(O)=O)[C@]1([H])O[C@@H](C[C@@H]2C[C@@H](OC)[C@@H](C)[C@@]3(O[C@@](C)(C[C@H]3C)[C@@]3([H])CC[C@](C)(O3)[C@]3([H])O[C@]([H])(C[C@@H]3C)[C@@]3([H])O[C@@](O)(CO)[C@H](C)C[C@@H]3C)O2)CC[C@@H]1C
CCMSLIB00000568829	DANUORFCFTYTSZ-UHFFFAOYSA-N	N/A	BGC0000114	Nigericin	DANUORFCFTYTSZ-SJSJOXFOSA-N	[H][C@](C)(C(O)=O)[C@]1([H])O[C@@H](C[C@@H]2C[C@@H](OC)[C@@H](C)[C@@]3(O[C@@](C)(C[C@H]3C)[C@@]3([H])CC[C@](C)(O3)[C@]3([H])O[C@]([H])(C[C@@H]3C)[C@@]3([H])O[C@@](O)(CO)[C@H](C)C[C@@H]3C)O2)CC[C@@H]1C
CCMSLIB00000568872	OJMMVQQUTAEWLP-UHFFFAOYSA-N	N/A	BGC0000907	lincomycin	OJMMVQQUTAEWLP-KIDUDLJLSA-N	CCC[C@@H]1C[C@@H](C(N[C@H]([C@H](O)C)[C@@H]2[C@H](O)[C@H](O)[C@@H](O)[C@@H](SC)O2)=O)N(C)C1
CCMSLIB00000568878	DANUORFCFTYTSZ-UHFFFAOYSA-N	N/A	BGC0000114	Nigericin	DANUORFCFTYTSZ-SJSJOXFOSA-N	[H][C@](C)(C(O)=O)[C@]1([H])O[C@@H](C[C@@H]2C[C@@H](OC)[C@@H](C)[C@@]3(O[C@@](C)(C[C@H]3C)[C@@]3([H])CC[C@](C)(O3)[C@]3([H])O[C@]([H])(C[C@@H]3C)[C@@]3([H])O[C@@](O)(CO)[C@H](C)C[C@@H]3C)O2)CC[C@@H]1C
CCMSLIB00000569005	OJMMVQQUTAEWLP-UHFFFAOYSA-N	N/A	BGC0000907	lincomycin	OJMMVQQUTAEWLP-KIDUDLJLSA-N	CCC[C@@H]1C[C@@H](C(N[C@H]([C@H](O)C)[C@@H]2[C@H](O)[C@H](O)[C@@H](O)[C@@H](SC)O2)=O)N(C)C1
CCMSLIB00000569131	DHPRQBPJLMKORJ-UHFFFAOYSA-N	N/A	BGC0000209	chlortetracycline	DHPRQBPJLMKORJ-RQWFMOQPSA-N	C[C@@]1(C2C[C@H]3[C@@H](C(=O)C(=C([C@]3(C(=O)C2=C(C4=C(C=CC(=C41)Cl)O)O)O)O)C(=O)N)N(C)C)O
CCMSLIB00000569132	DANUORFCFTYTSZ-UHFFFAOYSA-N	N/A	BGC0000114	Nigericin	DANUORFCFTYTSZ-SJSJOXFOSA-N	[H][C@](C)(C(O)=O)[C@]1([H])O[C@@H](C[C@@H]2C[C@@H](OC)[C@@H](C)[C@@]3(O[C@@](C)(C[C@H]3C)[C@@]3([H])CC[C@](C)(O3)[C@]3([H])O[C@]([H])(C[C@@H]3C)[C@@]3([H])O[C@@](O)(CO)[C@H](C)C[C@@H]3C)O2)CC[C@@H]1C
CCMSLIB00000569149	OJMMVQQUTAEWLP-UHFFFAOYSA-N	N/A	BGC0000907	lincomycin	OJMMVQQUTAEWLP-KIDUDLJLSA-N	CCC[C@@H]1C[C@@H](C(N[C@H]([C@H](O)C)[C@@H]2[C@H](O)[C@H](O)[C@@H](O)[C@@H](SC)O2)=O)N(C)C1
CCMSLIB00000569155	OJMMVQQUTAEWLP-UHFFFAOYSA-N	N/A	BGC0000907	lincomycin	OJMMVQQUTAEWLP-KIDUDLJLSA-N	CCC[C@@H]1C[C@@H](C(N[C@H]([C@H](O)C)[C@@H]2[C@H](O)[C@H](O)[C@@H](O)[C@@H](SC)O2)=O)N(C)C1
CCMSLIB00000569156	OJMMVQQUTAEWLP-UHFFFAOYSA-N	N/A	BGC0000907	lincomycin	OJMMVQQUTAEWLP-KIDUDLJLSA-N	CCC[C@@H]1C[C@@H](C(N[C@H]([C@H](O)C)[C@@H]2[C@H](O)[C@H](O)[C@@H](O)[C@@H](SC)O2)=O)N(C)C1
CCMSLIB00000569164	OJMMVQQUTAEWLP-UHFFFAOYSA-N	N/A	BGC0000907	lincomycin	OJMMVQQUTAEWLP-KIDUDLJLSA-N	CCC[C@@H]1C[C@@H](C(N[C@H]([C@H](O)C)[C@@H]2[C@H](O)[C@H](O)[C@@H](O)[C@@H](SC)O2)=O)N(C)C1
CCMSLIB00000569170	OJMMVQQUTAEWLP-UHFFFAOYSA-N	N/A	BGC0000907	lincomycin	OJMMVQQUTAEWLP-KIDUDLJLSA-N	CCC[C@@H]1C[C@@H](C(N[C@H]([C@H](O)C)[C@@H]2[C@H](O)[C@H](O)[C@@H](O)[C@@H](SC)O2)=O)N(C)C1
CCMSLIB00000569183	DHPRQBPJLMKORJ-UHFFFAOYSA-N	N/A	BGC0000209	chlortetracycline	DHPRQBPJLMKORJ-RQWFMOQPSA-N	C[C@@]1(C2C[C@H]3[C@@H](C(=O)C(=C([C@]3(C(=O)C2=C(C4=C(C=CC(=C41)Cl)O)O)O)O)C(=O)N)N(C)C)O
CCMSLIB00000569209	OJMMVQQUTAEWLP-UHFFFAOYSA-N	N/A	BGC0000907	lincomycin	OJMMVQQUTAEWLP-KIDUDLJLSA-N	CCC[C@@H]1C[C@@H](C(N[C@H]([C@H](O)C)[C@@H]2[C@H](O)[C@H](O)[C@@H](O)[C@@H](SC)O2)=O)N(C)C1
CCMSLIB00000569279	YPHMISFOHDHNIV-UHFFFAOYSA-N	N/A	BGC0000175	Cycloheximide	YPHMISFOHDHNIV-GAIPPQHRSA-N	[H][C@@](O)(CC1CC(=O)NC(=O)C1)[C@@]1([H])C[C@@H](C)C[C@H](C)C1=O
CCMSLIB00000569294	HPNSFSBZBAHARI-RUDMXATFSA-N	N/A	BGC0000104	Mycophenolic acid	HPNSFSBZBAHARI-RUDMXATFSA-N	COC1=C(C\C=C(/C)CCC(O)=O)C(O)=C2C(=O)OCC2=C1C
CCMSLIB00000569294	HPNSFSBZBAHARI-RUDMXATFSA-N	N/A	BGC0001677	mycophenolic acid	HPNSFSBZBAHARI-RUDMXATFSA-N	COC1=C(C\C=C(/C)CCC(O)=O)C(O)=C2C(=O)OCC2=C1C
CCMSLIB00000569310	YBJHBAHKTGYVGT-UHFFFAOYSA-N	N/A	BGC0001238	Biotin	YBJHBAHKTGYVGT-ZKWXMUAHSA-N	OC(=O)CCCC[C@@H]1SC[C@@H]2NC(=O)N[C@H]12
CCMSLIB00000569310	YBJHBAHKTGYVGT-UHFFFAOYSA-N	N/A	BGC0001239	biotin	YBJHBAHKTGYVGT-ZKWXMUAHSA-N	C1[C@H]2[C@@H]([C@@H](S1)CCCCC(=O)O)NC(=O)N2
CCMSLIB00000569311	IXORZMNAPKEEDV-UHFFFAOYSA-N	N/A	BGC0001269	gibberellin A3	IXORZMNAPKEEDV-OBDJNFEBSA-N	C[C@@]12[C@H](C=C[C@@]3([C@@H]1[C@@H]([C@]45[C@H]3CC[C@](C4)(C(=C)C5)O)C(=O)O)OC2=O)O
CCMSLIB00000569311	IXORZMNAPKEEDV-UHFFFAOYSA-N	N/A	BGC0001604	gibberellin	IXORZMNAPKEEDV-QTWFBFKQSA-N	CC12[C@H](C=C[C@@]3([C@@H]1[C@@H]([C@]45[C@H]3CC[C@](C4)(C(=C)C5)O)C(=O)O)OC2=O)O
CCMSLIB00000569311	IXORZMNAPKEEDV-UHFFFAOYSA-N	N/A	BGC0001605	gibberellin	IXORZMNAPKEEDV-QTWFBFKQSA-N	CC12[C@H](C=C[C@@]3([C@@H]1[C@@H]([C@]45[C@H]3CC[C@](C4)(C(=C)C5)O)C(=O)O)OC2=O)O
CCMSLIB00000569313	FTVWIRXFELQLPI-UHFFFAOYSA-N	N/A	BGC0001310	naringenin	FTVWIRXFELQLPI-UHFFFAOYSA-N	C1C(OC2=CC(=CC(=C2C1=O)O)O)C3=CC=C(C=C3)O
CCMSLIB00000569317	FTVWIRXFELQLPI-UHFFFAOYSA-N	N/A	BGC0001310	naringenin	FTVWIRXFELQLPI-UHFFFAOYSA-N	C1C(OC2=CC(=CC(=C2C1=O)O)O)C3=CC=C(C=C3)O
CCMSLIB00000569340	WIIZWVCIJKGZOK-RKDXNWHRSA-N	N/A	BGC0000893	Chloramphenicol	WIIZWVCIJKGZOK-UHFFFAOYSA-N	OCC(NC(=O)C(Cl)Cl)C(O)C1=CC=C(C=C1)N(=O)=O
CCMSLIB00000569348	WIIZWVCIJKGZOK-RKDXNWHRSA-N	N/A	BGC0000893	Chloramphenicol	WIIZWVCIJKGZOK-UHFFFAOYSA-N	OCC(NC(=O)C(Cl)Cl)C(O)C1=CC=C(C=C1)N(=O)=O
CCMSLIB00000569352	YPHMISFOHDHNIV-UHFFFAOYSA-N	N/A	BGC0000175	Cycloheximide	YPHMISFOHDHNIV-GAIPPQHRSA-N	[H][C@@](O)(CC1CC(=O)NC(=O)C1)[C@@]1([H])C[C@@H](C)C[C@H](C)C1=O
CCMSLIB00000569358	CUCUKLJLRRAKFN-UHFFFAOYSA-N	N/A	BGC0001309	usnic acid	CUCUKLJLRRAKFN-UHFFFAOYSA-N	CC1=C(C(=C2C(=C1O)C3(C(=CC(=O)C(C3=O)C(=O)C)O2)C)C(=O)C)O
CCMSLIB00000569361	UIFFUZWRFRDZJC-UHFFFAOYSA-N	N/A	BGC0000958	Antimycin	UIFFUZWRFRDZJC-SBOOETFBSA-N	CCCCCC[C@@H]1[C@H]([C@@H](OC(=O)[C@H]([C@H](OC1=O)C)NC(=O)C2=C(C(=CC=C2)NC=O)O)C)OC(=O)CC(C)C
CCMSLIB00000569369	UIFFUZWRFRDZJC-UHFFFAOYSA-N	N/A	BGC0000958	Antimycin	UIFFUZWRFRDZJC-SBOOETFBSA-N	CCCCCC[C@@H]1[C@H]([C@@H](OC(=O)[C@H]([C@H](OC1=O)C)NC(=O)C2=C(C(=CC=C2)NC=O)O)C)OC(=O)CC(C)C
CCMSLIB00000569439	UIFFUZWRFRDZJC-UHFFFAOYSA-N	N/A	BGC0000958	Antimycin	UIFFUZWRFRDZJC-SBOOETFBSA-N	CCCCCC[C@@H]1[C@H]([C@@H](OC(=O)[C@H]([C@H](OC1=O)C)NC(=O)C2=C(C(=CC=C2)NC=O)O)C)OC(=O)CC(C)C
CCMSLIB00000569442	YPHMISFOHDHNIV-UHFFFAOYSA-N	N/A	BGC0000175	Cycloheximide	YPHMISFOHDHNIV-GAIPPQHRSA-N	[H][C@@](O)(CC1CC(=O)NC(=O)C1)[C@@]1([H])C[C@@H](C)C[C@H](C)C1=O
CCMSLIB00000569682	DHPRQBPJLMKORJ-UHFFFAOYSA-N	N/A	BGC0000209	chlortetracycline	DHPRQBPJLMKORJ-RQWFMOQPSA-N	C[C@@]1(C2C[C@H]3[C@@H](C(=O)C(=C([C@]3(C(=O)C2=C(C4=C(C=CC(=C41)Cl)O)O)O)O)C(=O)N)N(C)C)O
CCMSLIB00000569800	DIAQQISRBBDJIM-DRSCAGMXSA-N	N/A	BGC0001667	microcystin-LA	DIAQQISRBBDJIM-DRSCAGMXSA-N	C[C@H]1[C@@H](NC(=O)[C@@H](NC(=O)[C@H]([C@@H](NC(=O)[C@@H](NC(=O)[C@H](NC(=O)C(=C)N(C(=O)CC[C@@H](NC1=O)C(=O)O)C)C)CC(C)C)C(=O)O)C)C)/C=C/C(=C/[C@H](C)[C@H](CC2=CC=CC=C2)OC)/C
CCMSLIB00000569820	DHPRQBPJLMKORJ-UHFFFAOYSA-N	N/A	BGC0000209	chlortetracycline	DHPRQBPJLMKORJ-RQWFMOQPSA-N	C[C@@]1(C2C[C@H]3[C@@H](C(=O)C(=C([C@]3(C(=O)C2=C(C4=C(C=CC(=C41)Cl)O)O)O)O)C(=O)N)N(C)C)O
CCMSLIB00000569825	DHPRQBPJLMKORJ-UHFFFAOYSA-N	N/A	BGC0000209	chlortetracycline	DHPRQBPJLMKORJ-RQWFMOQPSA-N	C[C@@]1(C2C[C@H]3[C@@H](C(=O)C(=C([C@]3(C(=O)C2=C(C4=C(C=CC(=C41)Cl)O)O)O)O)C(=O)N)N(C)C)O
CCMSLIB00000569857	VQOXZBDYSJBXMA-NQTDYLQESA-N	N/A	BGC0000115	nystatin A1	VQOXZBDYSJBXMA-NQTDYLQESA-N	C[C@H]1/C=C/C=C/CC/C=C/C=C/C=C/C=C/[C@@H](C[C@H]2[C@@H]([C@H](C[C@](O2)(C[C@H]([C@@H](CC[C@H](C[C@H](C[C@H](CC(=O)O[C@H]([C@@H]([C@@H]1O)C)C)O)O)O)O)O)O)O)C(=O)O)O[C@H]3[C@H]([C@H]([C@@H]([C@H](O3)C)O)N)O
CCMSLIB00000569857	VQOXZBDYSJBXMA-NQTDYLQESA-N	N/A	BGC0001709	nystatin	VQOXZBDYSJBXMA-RKEBNKJGSA-N	C[C@H]1/C=C/C=C/CC/C=C/C=C/C=C/C=C/C(CC2C(C(C[C@](O2)(CC(C(CCC(CC(CC(CC(=O)O[C@H]([C@@H]([C@@H]1O)C)C)O)O)O)O)O)O)O)C(=O)O)O[C@@H]3[C@H]([C@H]([C@@H]([C@H](O3)C)O)N)O
CCMSLIB00000569859	DHPRQBPJLMKORJ-UHFFFAOYSA-N	N/A	BGC0000209	chlortetracycline	DHPRQBPJLMKORJ-RQWFMOQPSA-N	C[C@@]1(C2C[C@H]3[C@@H](C(=O)C(=C([C@]3(C(=O)C2=C(C4=C(C=CC(=C41)Cl)O)O)O)O)C(=O)N)N(C)C)O
CCMSLIB00000569980	WIIZWVCIJKGZOK-RKDXNWHRSA-N	N/A	BGC0000893	Chloramphenicol	WIIZWVCIJKGZOK-UHFFFAOYSA-N	OCC(NC(=O)C(Cl)Cl)C(O)C1=CC=C(C=C1)N(=O)=O
CCMSLIB00000569986	DHPRQBPJLMKORJ-UHFFFAOYSA-N	N/A	BGC0000209	chlortetracycline	DHPRQBPJLMKORJ-RQWFMOQPSA-N	C[C@@]1(C2C[C@H]3[C@@H](C(=O)C(=C([C@]3(C(=O)C2=C(C4=C(C=CC(=C41)Cl)O)O)O)O)C(=O)N)N(C)C)O
CCMSLIB00000570036	DIAQQISRBBDJIM-DRSCAGMXSA-N	N/A	BGC0001667	microcystin-LA	DIAQQISRBBDJIM-DRSCAGMXSA-N	C[C@H]1[C@@H](NC(=O)[C@@H](NC(=O)[C@H]([C@@H](NC(=O)[C@@H](NC(=O)[C@H](NC(=O)C(=C)N(C(=O)CC[C@@H](NC1=O)C(=O)O)C)C)CC(C)C)C(=O)O)C)C)/C=C/C(=C/[C@H](C)[C@H](CC2=CC=CC=C2)OC)/C
CCMSLIB00000570358	HPNSFSBZBAHARI-RUDMXATFSA-N	N/A	BGC0000104	Mycophenolic acid	HPNSFSBZBAHARI-RUDMXATFSA-N	COC1=C(C\C=C(/C)CCC(O)=O)C(O)=C2C(=O)OCC2=C1C
CCMSLIB00000570358	HPNSFSBZBAHARI-RUDMXATFSA-N	N/A	BGC0001677	mycophenolic acid	HPNSFSBZBAHARI-RUDMXATFSA-N	COC1=C(C\C=C(/C)CCC(O)=O)C(O)=C2C(=O)OCC2=C1C
CCMSLIB00000570370	DIAQQISRBBDJIM-DRSCAGMXSA-N	N/A	BGC0001667	microcystin-LA	DIAQQISRBBDJIM-DRSCAGMXSA-N	C[C@H]1[C@@H](NC(=O)[C@@H](NC(=O)[C@H]([C@@H](NC(=O)[C@@H](NC(=O)[C@H](NC(=O)C(=C)N(C(=O)CC[C@@H](NC1=O)C(=O)O)C)C)CC(C)C)C(=O)O)C)C)/C=C/C(=C/[C@H](C)[C@H](CC2=CC=CC=C2)OC)/C
CCMSLIB00000570417	UIFFUZWRFRDZJC-UHFFFAOYSA-N	N/A	BGC0000958	Antimycin	UIFFUZWRFRDZJC-SBOOETFBSA-N	CCCCCC[C@@H]1[C@H]([C@@H](OC(=O)[C@H]([C@H](OC1=O)C)NC(=O)C2=C(C(=CC=C2)NC=O)O)C)OC(=O)CC(C)C
CCMSLIB00000570429	DANUORFCFTYTSZ-UHFFFAOYSA-N	N/A	BGC0000114	Nigericin	DANUORFCFTYTSZ-SJSJOXFOSA-N	[H][C@](C)(C(O)=O)[C@]1([H])O[C@@H](C[C@@H]2C[C@@H](OC)[C@@H](C)[C@@]3(O[C@@](C)(C[C@H]3C)[C@@]3([H])CC[C@](C)(O3)[C@]3([H])O[C@]([H])(C[C@@H]3C)[C@@]3([H])O[C@@](O)(CO)[C@H](C)C[C@@H]3C)O2)CC[C@@H]1C
CCMSLIB00000570451	QJJXYPPXXYFBGM-LJIGMGMYSA-N	N/A	BGC0000353	Tacrolimus	QJJXYPPXXYFBGM-ONLNQCGCSA-N	[H][C@]1(CC[C@@H](O)[C@@H](C1)OC)\C=C(/C)[C@@H]1OC(=O)[C@]2([H])CCCCN2C(=O)C(=O)[C@]2(O)O[C@@]([H])([C@H](C[C@H]2C)OC)[C@H](C[C@@H](C)C\C(C)=C\[C@@H](CC=C)C(=O)C[C@H](O)[C@H]1C)OC
CCMSLIB00000570650	UCSJYZPVAKXKNQ-HZYVHMACSA-N	N/A	BGC0000717	streptomycin	UCSJYZPVAKXKNQ-HZYVHMACSA-N	C[C@H]1[C@@]([C@H]([C@@H](O1)O[C@@H]2[C@H]([C@@H]([C@H]([C@@H]([C@H]2O)O)N=C(N)N)O)N=C(N)N)O[C@H]3[C@H]([C@@H]([C@H]([C@@H](O3)CO)O)O)NC)(C=O)O
CCMSLIB00000570650	UCSJYZPVAKXKNQ-HZYVHMACSA-N	N/A	BGC0000718	streptomycin	UCSJYZPVAKXKNQ-HZYVHMACSA-N	C[C@H]1[C@@]([C@H]([C@@H](O1)O[C@@H]2[C@H]([C@@H]([C@H]([C@@H]([C@H]2O)O)N=C(N)N)O)N=C(N)N)O[C@H]3[C@H]([C@@H]([C@H]([C@@H](O3)CO)O)O)NC)(C=O)O
CCMSLIB00000570650	UCSJYZPVAKXKNQ-HZYVHMACSA-N	N/A	BGC0000724	streptomycin	UCSJYZPVAKXKNQ-HZYVHMACSA-N	C[C@H]1[C@@]([C@H]([C@@H](O1)O[C@@H]2[C@H]([C@@H]([C@H]([C@@H]([C@H]2O)O)N=C(N)N)O)N=C(N)N)O[C@H]3[C@H]([C@@H]([C@H]([C@@H](O3)CO)O)O)NC)(C=O)O
CCMSLIB00000570702	DIAQQISRBBDJIM-DRSCAGMXSA-N	N/A	BGC0001667	microcystin-LA	DIAQQISRBBDJIM-DRSCAGMXSA-N	C[C@H]1[C@@H](NC(=O)[C@@H](NC(=O)[C@H]([C@@H](NC(=O)[C@@H](NC(=O)[C@H](NC(=O)C(=C)N(C(=O)CC[C@@H](NC1=O)C(=O)O)C)C)CC(C)C)C(=O)O)C)C)/C=C/C(=C/[C@H](C)[C@H](CC2=CC=CC=C2)OC)/C
CCMSLIB00000570704	HPNSFSBZBAHARI-RUDMXATFSA-N	N/A	BGC0000104	Mycophenolic acid	HPNSFSBZBAHARI-RUDMXATFSA-N	COC1=C(C\C=C(/C)CCC(O)=O)C(O)=C2C(=O)OCC2=C1C
CCMSLIB00000570704	HPNSFSBZBAHARI-RUDMXATFSA-N	N/A	BGC0001677	mycophenolic acid	HPNSFSBZBAHARI-RUDMXATFSA-N	COC1=C(C\C=C(/C)CCC(O)=O)C(O)=C2C(=O)OCC2=C1C
CCMSLIB00000571813	DHPRQBPJLMKORJ-UHFFFAOYSA-N	N/A	BGC0000209	chlortetracycline	DHPRQBPJLMKORJ-RQWFMOQPSA-N	C[C@@]1(C2C[C@H]3[C@@H](C(=O)C(=C([C@]3(C(=O)C2=C(C4=C(C=CC(=C41)Cl)O)O)O)O)C(=O)N)N(C)C)O
CCMSLIB00000571821	HPNSFSBZBAHARI-RUDMXATFSA-N	N/A	BGC0000104	Mycophenolic acid	HPNSFSBZBAHARI-RUDMXATFSA-N	COC1=C(C\C=C(/C)CCC(O)=O)C(O)=C2C(=O)OCC2=C1C
CCMSLIB00000571821	HPNSFSBZBAHARI-RUDMXATFSA-N	N/A	BGC0001677	mycophenolic acid	HPNSFSBZBAHARI-RUDMXATFSA-N	COC1=C(C\C=C(/C)CCC(O)=O)C(O)=C2C(=O)OCC2=C1C
CCMSLIB00000571824	UNFWWIHTNXNPBV-WXKVUWSESA-N	N/A	BGC0000715	Actinospectacin	UNFWWIHTNXNPBV-UHFFFAOYSA-N	CNC1C(O)C(NC)C2OC3(O)C(OC(C)CC3=O)OC2C1O
CCMSLIB00000571824	UNFWWIHTNXNPBV-WXKVUWSESA-N	N/A	BGC0000716	spectinomycin	UNFWWIHTNXNPBV-WXKVUWSESA-N	C[C@@H]1CC(=O)[C@]2([C@@H](O1)O[C@@H]3[C@H]([C@@H]([C@@H]([C@@H]([C@H]3O2)NC)O)NC)O)O
CCMSLIB00000571859	URWAJWIAIPFPJE-YFMIWBNJSA-N	N/A	BGC0000714	Sisomicin	URWAJWIAIPFPJE-YFMIWBNJSA-N	CN[C@@H]1[C@@H](O)[C@@H](O[C@H]2[C@H](N)C[C@H](N)[C@@H](O[C@H]3OC(CN)=CC[C@H]3N)[C@@H]2O)OC[C@]1(C)O
CCMSLIB00000571862	URWAJWIAIPFPJE-YFMIWBNJSA-N	N/A	BGC0000714	Sisomicin	URWAJWIAIPFPJE-YFMIWBNJSA-N	CN[C@@H]1[C@@H](O)[C@@H](O[C@H]2[C@H](N)C[C@H](N)[C@@H](O[C@H]3OC(CN)=CC[C@H]3N)[C@@H]2O)OC[C@]1(C)O
CCMSLIB00000571875	RXWNCPJZOCPEPQ-NVWDDTSBSA-N	N/A	BGC0000878	Puromycin	RXWNCPJZOCPEPQ-NVWDDTSBSA-N	[H][C@](N)(CC1=CC=C(OC)C=C1)C(=O)N[C@@H]1[C@@H](CO)O[C@H]([C@@H]1O)N1C=NC2=C1N=CN=C2N(C)C
CCMSLIB00000571881	URWAJWIAIPFPJE-YFMIWBNJSA-N	N/A	BGC0000714	Sisomicin	URWAJWIAIPFPJE-YFMIWBNJSA-N	CN[C@@H]1[C@@H](O)[C@@H](O[C@H]2[C@H](N)C[C@H](N)[C@@H](O[C@H]3OC(CN)=CC[C@H]3N)[C@@H]2O)OC[C@]1(C)O
CCMSLIB00000571899	URWAJWIAIPFPJE-YFMIWBNJSA-N	N/A	BGC0000714	Sisomicin	URWAJWIAIPFPJE-YFMIWBNJSA-N	CN[C@@H]1[C@@H](O)[C@@H](O[C@H]2[C@H](N)C[C@H](N)[C@@H](O[C@H]3OC(CN)=CC[C@H]3N)[C@@H]2O)OC[C@]1(C)O
CCMSLIB00000571938	NSKGQURZWSPSBC-DLBSIDPUSA-N	N/A	BGC0000713	ribostamycin	NSKGQURZWSPSBC-VVPCINPTSA-N	C1[C@H]([C@@H]([C@H]([C@@H]([C@H]1N)O[C@@H]2[C@@H]([C@H]([C@@H]([C@H](O2)CN)O)O)N)O[C@H]3[C@@H]([C@@H]([C@H](O3)CO)O)O)O)N
CCMSLIB00000571948	NSKGQURZWSPSBC-DLBSIDPUSA-N	N/A	BGC0000713	ribostamycin	NSKGQURZWSPSBC-VVPCINPTSA-N	C1[C@H]([C@@H]([C@H]([C@@H]([C@H]1N)O[C@@H]2[C@@H]([C@H]([C@@H]([C@H](O2)CN)O)O)N)O[C@H]3[C@@H]([C@@H]([C@H](O3)CO)O)O)O)N
CCMSLIB00000571961	NSKGQURZWSPSBC-DLBSIDPUSA-N	N/A	BGC0000713	ribostamycin	NSKGQURZWSPSBC-VVPCINPTSA-N	C1[C@H]([C@@H]([C@H]([C@@H]([C@H]1N)O[C@@H]2[C@@H]([C@H]([C@@H]([C@H](O2)CN)O)O)N)O[C@H]3[C@@H]([C@@H]([C@H](O3)CO)O)O)O)N
CCMSLIB00000571996	UCSJYZPVAKXKNQ-HZYVHMACSA-N	N/A	BGC0000717	streptomycin	UCSJYZPVAKXKNQ-HZYVHMACSA-N	C[C@H]1[C@@]([C@H]([C@@H](O1)O[C@@H]2[C@H]([C@@H]([C@H]([C@@H]([C@H]2O)O)N=C(N)N)O)N=C(N)N)O[C@H]3[C@H]([C@@H]([C@H]([C@@H](O3)CO)O)O)NC)(C=O)O
CCMSLIB00000571996	UCSJYZPVAKXKNQ-HZYVHMACSA-N	N/A	BGC0000718	streptomycin	UCSJYZPVAKXKNQ-HZYVHMACSA-N	C[C@H]1[C@@]([C@H]([C@@H](O1)O[C@@H]2[C@H]([C@@H]([C@H]([C@@H]([C@H]2O)O)N=C(N)N)O)N=C(N)N)O[C@H]3[C@H]([C@@H]([C@H]([C@@H](O3)CO)O)O)NC)(C=O)O
CCMSLIB00000571996	UCSJYZPVAKXKNQ-HZYVHMACSA-N	N/A	BGC0000724	streptomycin	UCSJYZPVAKXKNQ-HZYVHMACSA-N	C[C@H]1[C@@]([C@H]([C@@H](O1)O[C@@H]2[C@H]([C@@H]([C@H]([C@@H]([C@H]2O)O)N=C(N)N)O)N=C(N)N)O[C@H]3[C@H]([C@@H]([C@H]([C@@H](O3)CO)O)O)NC)(C=O)O
CCMSLIB00000571998	UCSJYZPVAKXKNQ-HZYVHMACSA-N	N/A	BGC0000717	streptomycin	UCSJYZPVAKXKNQ-HZYVHMACSA-N	C[C@H]1[C@@]([C@H]([C@@H](O1)O[C@@H]2[C@H]([C@@H]([C@H]([C@@H]([C@H]2O)O)N=C(N)N)O)N=C(N)N)O[C@H]3[C@H]([C@@H]([C@H]([C@@H](O3)CO)O)O)NC)(C=O)O
CCMSLIB00000571998	UCSJYZPVAKXKNQ-HZYVHMACSA-N	N/A	BGC0000718	streptomycin	UCSJYZPVAKXKNQ-HZYVHMACSA-N	C[C@H]1[C@@]([C@H]([C@@H](O1)O[C@@H]2[C@H]([C@@H]([C@H]([C@@H]([C@H]2O)O)N=C(N)N)O)N=C(N)N)O[C@H]3[C@H]([C@@H]([C@H]([C@@H](O3)CO)O)O)NC)(C=O)O
CCMSLIB00000571998	UCSJYZPVAKXKNQ-HZYVHMACSA-N	N/A	BGC0000724	streptomycin	UCSJYZPVAKXKNQ-HZYVHMACSA-N	C[C@H]1[C@@]([C@H]([C@@H](O1)O[C@@H]2[C@H]([C@@H]([C@H]([C@@H]([C@H]2O)O)N=C(N)N)O)N=C(N)N)O[C@H]3[C@H]([C@@H]([C@H]([C@@H](O3)CO)O)O)NC)(C=O)O
CCMSLIB00000572045	RXWNCPJZOCPEPQ-NVWDDTSBSA-N	N/A	BGC0000878	Puromycin	RXWNCPJZOCPEPQ-NVWDDTSBSA-N	[H][C@](N)(CC1=CC=C(OC)C=C1)C(=O)N[C@@H]1[C@@H](CO)O[C@H]([C@@H]1O)N1C=NC2=C1N=CN=C2N(C)C
CCMSLIB00000572123	NSKGQURZWSPSBC-DLBSIDPUSA-N	N/A	BGC0000713	ribostamycin	NSKGQURZWSPSBC-VVPCINPTSA-N	C1[C@H]([C@@H]([C@H]([C@@H]([C@H]1N)O[C@@H]2[C@@H]([C@H]([C@@H]([C@H](O2)CN)O)O)N)O[C@H]3[C@@H]([C@@H]([C@H](O3)CO)O)O)O)N
CCMSLIB00000572125	UCSJYZPVAKXKNQ-HZYVHMACSA-N	N/A	BGC0000717	streptomycin	UCSJYZPVAKXKNQ-HZYVHMACSA-N	C[C@H]1[C@@]([C@H]([C@@H](O1)O[C@@H]2[C@H]([C@@H]([C@H]([C@@H]([C@H]2O)O)N=C(N)N)O)N=C(N)N)O[C@H]3[C@H]([C@@H]([C@H]([C@@H](O3)CO)O)O)NC)(C=O)O
CCMSLIB00000572125	UCSJYZPVAKXKNQ-HZYVHMACSA-N	N/A	BGC0000718	streptomycin	UCSJYZPVAKXKNQ-HZYVHMACSA-N	C[C@H]1[C@@]([C@H]([C@@H](O1)O[C@@H]2[C@H]([C@@H]([C@H]([C@@H]([C@H]2O)O)N=C(N)N)O)N=C(N)N)O[C@H]3[C@H]([C@@H]([C@H]([C@@H](O3)CO)O)O)NC)(C=O)O
CCMSLIB00000572125	UCSJYZPVAKXKNQ-HZYVHMACSA-N	N/A	BGC0000724	streptomycin	UCSJYZPVAKXKNQ-HZYVHMACSA-N	C[C@H]1[C@@]([C@H]([C@@H](O1)O[C@@H]2[C@H]([C@@H]([C@H]([C@@H]([C@H]2O)O)N=C(N)N)O)N=C(N)N)O[C@H]3[C@H]([C@@H]([C@H]([C@@H](O3)CO)O)O)NC)(C=O)O
CCMSLIB00000572135	UCSJYZPVAKXKNQ-HZYVHMACSA-N	N/A	BGC0000717	streptomycin	UCSJYZPVAKXKNQ-HZYVHMACSA-N	C[C@H]1[C@@]([C@H]([C@@H](O1)O[C@@H]2[C@H]([C@@H]([C@H]([C@@H]([C@H]2O)O)N=C(N)N)O)N=C(N)N)O[C@H]3[C@H]([C@@H]([C@H]([C@@H](O3)CO)O)O)NC)(C=O)O
CCMSLIB00000572135	UCSJYZPVAKXKNQ-HZYVHMACSA-N	N/A	BGC0000718	streptomycin	UCSJYZPVAKXKNQ-HZYVHMACSA-N	C[C@H]1[C@@]([C@H]([C@@H](O1)O[C@@H]2[C@H]([C@@H]([C@H]([C@@H]([C@H]2O)O)N=C(N)N)O)N=C(N)N)O[C@H]3[C@H]([C@@H]([C@H]([C@@H](O3)CO)O)O)NC)(C=O)O
CCMSLIB00000572135	UCSJYZPVAKXKNQ-HZYVHMACSA-N	N/A	BGC0000724	streptomycin	UCSJYZPVAKXKNQ-HZYVHMACSA-N	C[C@H]1[C@@]([C@H]([C@@H](O1)O[C@@H]2[C@H]([C@@H]([C@H]([C@@H]([C@H]2O)O)N=C(N)N)O)N=C(N)N)O[C@H]3[C@H]([C@@H]([C@H]([C@@H](O3)CO)O)O)NC)(C=O)O
CCMSLIB00000572141	NSKGQURZWSPSBC-DLBSIDPUSA-N	N/A	BGC0000713	ribostamycin	NSKGQURZWSPSBC-VVPCINPTSA-N	C1[C@H]([C@@H]([C@H]([C@@H]([C@H]1N)O[C@@H]2[C@@H]([C@H]([C@@H]([C@H](O2)CN)O)O)N)O[C@H]3[C@@H]([C@@H]([C@H](O3)CO)O)O)O)N
CCMSLIB00000572147	RXWNCPJZOCPEPQ-NVWDDTSBSA-N	N/A	BGC0000878	Puromycin	RXWNCPJZOCPEPQ-NVWDDTSBSA-N	[H][C@](N)(CC1=CC=C(OC)C=C1)C(=O)N[C@@H]1[C@@H](CO)O[C@H]([C@@H]1O)N1C=NC2=C1N=CN=C2N(C)C
CCMSLIB00000572168	LVHBHZANLOWSRM-UHFFFAOYSA-N	N/A	BGC0001286	itaconic acid	LVHBHZANLOWSRM-UHFFFAOYSA-N	C=C(CC(=O)O)C(=O)O
CCMSLIB00000572173	RXWNCPJZOCPEPQ-NVWDDTSBSA-N	N/A	BGC0000878	Puromycin	RXWNCPJZOCPEPQ-NVWDDTSBSA-N	[H][C@](N)(CC1=CC=C(OC)C=C1)C(=O)N[C@@H]1[C@@H](CO)O[C@H]([C@@H]1O)N1C=NC2=C1N=CN=C2N(C)C
CCMSLIB00000572199	IXORZMNAPKEEDV-OBDJNFEBSA-N	N/A	BGC0001269	gibberellin A3	IXORZMNAPKEEDV-OBDJNFEBSA-N	C[C@@]12[C@H](C=C[C@@]3([C@@H]1[C@@H]([C@]45[C@H]3CC[C@](C4)(C(=C)C5)O)C(=O)O)OC2=O)O
CCMSLIB00000572199	IXORZMNAPKEEDV-OBDJNFEBSA-N	N/A	BGC0001604	gibberellin	IXORZMNAPKEEDV-QTWFBFKQSA-N	CC12[C@H](C=C[C@@]3([C@@H]1[C@@H]([C@]45[C@H]3CC[C@](C4)(C(=C)C5)O)C(=O)O)OC2=O)O
CCMSLIB00000572199	IXORZMNAPKEEDV-OBDJNFEBSA-N	N/A	BGC0001605	gibberellin	IXORZMNAPKEEDV-QTWFBFKQSA-N	CC12[C@H](C=C[C@@]3([C@@H]1[C@@H]([C@]45[C@H]3CC[C@](C4)(C(=C)C5)O)C(=O)O)OC2=O)O
CCMSLIB00000572202	JLJLRLWOEMWYQK-OBDJNFEBSA-N	N/A	BGC0001269	gibberellin A1	JLJLRLWOEMWYQK-OBDJNFEBSA-N	C[C@@]12[C@H](CC[C@@]3([C@@H]1[C@@H]([C@]45[C@H]3CC[C@](C4)(C(=C)C5)O)C(=O)O)OC2=O)O
CCMSLIB00000572303	WIIZWVCIJKGZOK-RKDXNWHRSA-N	N/A	BGC0000893	Chloramphenicol	WIIZWVCIJKGZOK-UHFFFAOYSA-N	OCC(NC(=O)C(Cl)Cl)C(O)C1=CC=C(C=C1)N(=O)=O
CCMSLIB00000572304	AKNNEGZIBPJZJG-UHFFFAOYSA-N	N/A	BGC0001325	noscapine	AKNNEGZIBPJZJG-MSOLQXFVSA-N	CN1CCC2=CC3=C(C(=C2[C@@H]1[C@@H]4C5=C(C(=C(C=C5)OC)OC)C(=O)O4)OC)OCO3
CCMSLIB00000572346	QJJXYPPXXYFBGM-LJIGMGMYSA-N	N/A	BGC0000353	Tacrolimus	QJJXYPPXXYFBGM-ONLNQCGCSA-N	[H][C@]1(CC[C@@H](O)[C@@H](C1)OC)\C=C(/C)[C@@H]1OC(=O)[C@]2([H])CCCCN2C(=O)C(=O)[C@]2(O)O[C@@]([H])([C@H](C[C@H]2C)OC)[C@H](C[C@@H](C)C\C(C)=C\[C@@H](CC=C)C(=O)C[C@H](O)[C@H]1C)OC
CCMSLIB00000572386	QJJXYPPXXYFBGM-LJIGMGMYSA-N	N/A	BGC0000353	Tacrolimus	QJJXYPPXXYFBGM-ONLNQCGCSA-N	[H][C@]1(CC[C@@H](O)[C@@H](C1)OC)\C=C(/C)[C@@H]1OC(=O)[C@]2([H])CCCCN2C(=O)C(=O)[C@]2(O)O[C@@]([H])([C@H](C[C@H]2C)OC)[C@H](C[C@@H](C)C\C(C)=C\[C@@H](CC=C)C(=O)C[C@H](O)[C@H]1C)OC
CCMSLIB00000572393	QJJXYPPXXYFBGM-LJIGMGMYSA-N	N/A	BGC0000353	Tacrolimus	QJJXYPPXXYFBGM-ONLNQCGCSA-N	[H][C@]1(CC[C@@H](O)[C@@H](C1)OC)\C=C(/C)[C@@H]1OC(=O)[C@]2([H])CCCCN2C(=O)C(=O)[C@]2(O)O[C@@]([H])([C@H](C[C@H]2C)OC)[C@H](C[C@@H](C)C\C(C)=C\[C@@H](CC=C)C(=O)C[C@H](O)[C@H]1C)OC
CCMSLIB00000572472	WIIZWVCIJKGZOK-RKDXNWHRSA-N	N/A	BGC0000893	Chloramphenicol	WIIZWVCIJKGZOK-UHFFFAOYSA-N	OCC(NC(=O)C(Cl)Cl)C(O)C1=CC=C(C=C1)N(=O)=O
CCMSLIB00000572479	WIIZWVCIJKGZOK-RKDXNWHRSA-N	N/A	BGC0000893	Chloramphenicol	WIIZWVCIJKGZOK-UHFFFAOYSA-N	OCC(NC(=O)C(Cl)Cl)C(O)C1=CC=C(C=C1)N(=O)=O
CCMSLIB00000572558	QJJXYPPXXYFBGM-LJIGMGMYSA-N	N/A	BGC0000353	Tacrolimus	QJJXYPPXXYFBGM-ONLNQCGCSA-N	[H][C@]1(CC[C@@H](O)[C@@H](C1)OC)\C=C(/C)[C@@H]1OC(=O)[C@]2([H])CCCCN2C(=O)C(=O)[C@]2(O)O[C@@]([H])([C@H](C[C@H]2C)OC)[C@H](C[C@@H](C)C\C(C)=C\[C@@H](CC=C)C(=O)C[C@H](O)[C@H]1C)OC
CCMSLIB00000572577	QJJXYPPXXYFBGM-LJIGMGMYSA-N	N/A	BGC0000353	Tacrolimus	QJJXYPPXXYFBGM-ONLNQCGCSA-N	[H][C@]1(CC[C@@H](O)[C@@H](C1)OC)\C=C(/C)[C@@H]1OC(=O)[C@]2([H])CCCCN2C(=O)C(=O)[C@]2(O)O[C@@]([H])([C@H](C[C@H]2C)OC)[C@H](C[C@@H](C)C\C(C)=C\[C@@H](CC=C)C(=O)C[C@H](O)[C@H]1C)OC
CCMSLIB00000572666	QJJXYPPXXYFBGM-LJIGMGMYSA-N	N/A	BGC0000353	Tacrolimus	QJJXYPPXXYFBGM-ONLNQCGCSA-N	[H][C@]1(CC[C@@H](O)[C@@H](C1)OC)\C=C(/C)[C@@H]1OC(=O)[C@]2([H])CCCCN2C(=O)C(=O)[C@]2(O)O[C@@]([H])([C@H](C[C@H]2C)OC)[C@H](C[C@@H](C)C\C(C)=C\[C@@H](CC=C)C(=O)C[C@H](O)[C@H]1C)OC
CCMSLIB00000572697	WIIZWVCIJKGZOK-RKDXNWHRSA-N	N/A	BGC0000893	Chloramphenicol	WIIZWVCIJKGZOK-UHFFFAOYSA-N	OCC(NC(=O)C(Cl)Cl)C(O)C1=CC=C(C=C1)N(=O)=O
CCMSLIB00000572706	WIIZWVCIJKGZOK-RKDXNWHRSA-N	N/A	BGC0000893	Chloramphenicol	WIIZWVCIJKGZOK-UHFFFAOYSA-N	OCC(NC(=O)C(Cl)Cl)C(O)C1=CC=C(C=C1)N(=O)=O
CCMSLIB00000572720	WIIZWVCIJKGZOK-RKDXNWHRSA-N	N/A	BGC0000893	Chloramphenicol	WIIZWVCIJKGZOK-UHFFFAOYSA-N	OCC(NC(=O)C(Cl)Cl)C(O)C1=CC=C(C=C1)N(=O)=O
CCMSLIB00000572825	QJJXYPPXXYFBGM-LJIGMGMYSA-N	N/A	BGC0000353	Tacrolimus	QJJXYPPXXYFBGM-ONLNQCGCSA-N	[H][C@]1(CC[C@@H](O)[C@@H](C1)OC)\C=C(/C)[C@@H]1OC(=O)[C@]2([H])CCCCN2C(=O)C(=O)[C@]2(O)O[C@@]([H])([C@H](C[C@H]2C)OC)[C@H](C[C@@H](C)C\C(C)=C\[C@@H](CC=C)C(=O)C[C@H](O)[C@H]1C)OC
CCMSLIB00000572829	QJJXYPPXXYFBGM-LJIGMGMYSA-N	N/A	BGC0000353	Tacrolimus	QJJXYPPXXYFBGM-ONLNQCGCSA-N	[H][C@]1(CC[C@@H](O)[C@@H](C1)OC)\C=C(/C)[C@@H]1OC(=O)[C@]2([H])CCCCN2C(=O)C(=O)[C@]2(O)O[C@@]([H])([C@H](C[C@H]2C)OC)[C@H](C[C@@H](C)C\C(C)=C\[C@@H](CC=C)C(=O)C[C@H](O)[C@H]1C)OC
CCMSLIB00000572843	QJJXYPPXXYFBGM-LJIGMGMYSA-N	N/A	BGC0000353	Tacrolimus	QJJXYPPXXYFBGM-ONLNQCGCSA-N	[H][C@]1(CC[C@@H](O)[C@@H](C1)OC)\C=C(/C)[C@@H]1OC(=O)[C@]2([H])CCCCN2C(=O)C(=O)[C@]2(O)O[C@@]([H])([C@H](C[C@H]2C)OC)[C@H](C[C@@H](C)C\C(C)=C\[C@@H](CC=C)C(=O)C[C@H](O)[C@H]1C)OC
CCMSLIB00000572971	AKNNEGZIBPJZJG-UHFFFAOYSA-N	N/A	BGC0001325	noscapine	AKNNEGZIBPJZJG-MSOLQXFVSA-N	CN1CCC2=CC3=C(C(=C2[C@@H]1[C@@H]4C5=C(C(=C(C=C5)OC)OC)C(=O)O4)OC)OCO3
CCMSLIB00000573029	RXWNCPJZOCPEPQ-NVWDDTSBSA-N	N/A	BGC0000878	Puromycin	RXWNCPJZOCPEPQ-NVWDDTSBSA-N	[H][C@](N)(CC1=CC=C(OC)C=C1)C(=O)N[C@@H]1[C@@H](CO)O[C@H]([C@@H]1O)N1C=NC2=C1N=CN=C2N(C)C
CCMSLIB00000573378	OJMMVQQUTAEWLP-UHFFFAOYSA-N	N/A	BGC0000907	lincomycin	OJMMVQQUTAEWLP-KIDUDLJLSA-N	CCC[C@@H]1C[C@@H](C(N[C@H]([C@H](O)C)[C@@H]2[C@H](O)[C@H](O)[C@@H](O)[C@@H](SC)O2)=O)N(C)C1
CCMSLIB00000573723	CUCUKLJLRRAKFN-UHFFFAOYSA-N	N/A	BGC0001309	usnic acid	CUCUKLJLRRAKFN-UHFFFAOYSA-N	CC1=C(C(=C2C(=C1O)C3(C(=CC(=O)C(C3=O)C(=O)C)O2)C)C(=O)C)O
CCMSLIB00000573737	WIIZWVCIJKGZOK-UHFFFAOYSA-N	N/A	BGC0000893	Chloramphenicol	WIIZWVCIJKGZOK-UHFFFAOYSA-N	OCC(NC(=O)C(Cl)Cl)C(O)C1=CC=C(C=C1)N(=O)=O
CCMSLIB00000573786	GTZCVFVGUGFEME-QECJGSJFNA-N	N/A	BGC0001809	trans-aconitic acid	GTZCVFVGUGFEME-HNQUOIGGSA-N	C(/C(=C\C(=O)O)/C(=O)O)C(=O)O
CCMSLIB00000573791	GTZCVFVGUGFEME-QECJGSJFNA-N	N/A	BGC0001809	trans-aconitic acid	GTZCVFVGUGFEME-HNQUOIGGSA-N	C(/C(=C\C(=O)O)/C(=O)O)C(=O)O
CCMSLIB00000573796	GTZCVFVGUGFEME-QECJGSJFNA-N	N/A	BGC0001809	trans-aconitic acid	GTZCVFVGUGFEME-HNQUOIGGSA-N	C(/C(=C\C(=O)O)/C(=O)O)C(=O)O
CCMSLIB00000573827	RHGKLRLOHDJJDR-BYPYZUCNSA-N	N/A	BGC0000895	citrulline	RHGKLRLOHDJJDR-BYPYZUCNSA-N	C(C[C@@H](C(=O)O)N)CNC(=O)N
CCMSLIB00000573832	RHGKLRLOHDJJDR-BYPYZUCNSA-N	N/A	BGC0000895	citrulline	RHGKLRLOHDJJDR-BYPYZUCNSA-N	C(C[C@@H](C(=O)O)N)CNC(=O)N
CCMSLIB00000573837	CXNPLSGKWMLZPZ-UHFFFAOYSA-N	N/A	BGC0000874	Blasticidin S	CXNPLSGKWMLZPZ-ZNIXKSQXSA-N	CN(C(N)=N)CC[C@H](N)CC(N[C@H]1C=C[C@H](N2C=CC(N)=NC2=O)O[C@@H]1C(O)=O)=O
CCMSLIB00000573839	CXNPLSGKWMLZPZ-UHFFFAOYSA-N	N/A	BGC0000874	Blasticidin S	CXNPLSGKWMLZPZ-ZNIXKSQXSA-N	CN(C(N)=N)CC[C@H](N)CC(N[C@H]1C=C[C@H](N2C=CC(N)=NC2=O)O[C@@H]1C(O)=O)=O
CCMSLIB00000573848	WIIZWVCIJKGZOK-IUCAKERBSA-N	N/A	BGC0000893	Chloramphenicol	WIIZWVCIJKGZOK-UHFFFAOYSA-N	OCC(NC(=O)C(Cl)Cl)C(O)C1=CC=C(C=C1)N(=O)=O
CCMSLIB00000573876	GTZCVFVGUGFEME-QECJGSJFNA-N	N/A	BGC0001809	trans-aconitic acid	GTZCVFVGUGFEME-HNQUOIGGSA-N	C(/C(=C\C(=O)O)/C(=O)O)C(=O)O
CCMSLIB00000573884	CXNPLSGKWMLZPZ-UHFFFAOYSA-N	N/A	BGC0000874	Blasticidin S	CXNPLSGKWMLZPZ-ZNIXKSQXSA-N	CN(C(N)=N)CC[C@H](N)CC(N[C@H]1C=C[C@H](N2C=CC(N)=NC2=O)O[C@@H]1C(O)=O)=O
CCMSLIB00000573909	CXNPLSGKWMLZPZ-UHFFFAOYSA-N	N/A	BGC0000874	Blasticidin S	CXNPLSGKWMLZPZ-ZNIXKSQXSA-N	CN(C(N)=N)CC[C@H](N)CC(N[C@H]1C=C[C@H](N2C=CC(N)=NC2=O)O[C@@H]1C(O)=O)=O
CCMSLIB00000573955	CXNPLSGKWMLZPZ-UHFFFAOYSA-N	N/A	BGC0000874	Blasticidin S	CXNPLSGKWMLZPZ-ZNIXKSQXSA-N	CN(C(N)=N)CC[C@H](N)CC(N[C@H]1C=C[C@H](N2C=CC(N)=NC2=O)O[C@@H]1C(O)=O)=O
CCMSLIB00000573957	GTZCVFVGUGFEME-QECJGSJFNA-N	N/A	BGC0001809	trans-aconitic acid	GTZCVFVGUGFEME-HNQUOIGGSA-N	C(/C(=C\C(=O)O)/C(=O)O)C(=O)O
CCMSLIB00000573977	YBJHBAHKTGYVGT-ZKWXMUAHSA-N	N/A	BGC0001238	Biotin	YBJHBAHKTGYVGT-ZKWXMUAHSA-N	OC(=O)CCCC[C@@H]1SC[C@@H]2NC(=O)N[C@H]12
CCMSLIB00000573977	YBJHBAHKTGYVGT-ZKWXMUAHSA-N	N/A	BGC0001239	biotin	YBJHBAHKTGYVGT-ZKWXMUAHSA-N	C1[C@H]2[C@@H]([C@@H](S1)CCCCC(=O)O)NC(=O)N2
CCMSLIB00000573986	RHGKLRLOHDJJDR-BYPYZUCNSA-N	N/A	BGC0000895	citrulline	RHGKLRLOHDJJDR-BYPYZUCNSA-N	C(C[C@@H](C(=O)O)N)CNC(=O)N
CCMSLIB00000573987	YBJHBAHKTGYVGT-ZKWXMUAHSA-N	N/A	BGC0001238	Biotin	YBJHBAHKTGYVGT-ZKWXMUAHSA-N	OC(=O)CCCC[C@@H]1SC[C@@H]2NC(=O)N[C@H]12
CCMSLIB00000573987	YBJHBAHKTGYVGT-ZKWXMUAHSA-N	N/A	BGC0001239	biotin	YBJHBAHKTGYVGT-ZKWXMUAHSA-N	C1[C@H]2[C@@H]([C@@H](S1)CCCCC(=O)O)NC(=O)N2
CCMSLIB00000573993	YBJHBAHKTGYVGT-ZKWXMUAHSA-N	N/A	BGC0001238	Biotin	YBJHBAHKTGYVGT-ZKWXMUAHSA-N	OC(=O)CCCC[C@@H]1SC[C@@H]2NC(=O)N[C@H]12
CCMSLIB00000573993	YBJHBAHKTGYVGT-ZKWXMUAHSA-N	N/A	BGC0001239	biotin	YBJHBAHKTGYVGT-ZKWXMUAHSA-N	C1[C@H]2[C@@H]([C@@H](S1)CCCCC(=O)O)NC(=O)N2
CCMSLIB00000574028	GTZCVFVGUGFEME-QECJGSJFNA-N	N/A	BGC0001809	trans-aconitic acid	GTZCVFVGUGFEME-HNQUOIGGSA-N	C(/C(=C\C(=O)O)/C(=O)O)C(=O)O
CCMSLIB00000574126	IXBQSRWSVIBXNC-HSKGSTCASA-N	N/A	BGC0000396	Nodularin	IXBQSRWSVIBXNC-HSKGSTCASA-N	CO[C@@H](CC1=CC=CC=C1)[C@@H](C)\C=C(/C)\C=C\[C@@H]1NC(=O)[C@H](CCCNC(N)=N)NC(=O)[C@@H](C)[C@@H](NC(=O)\C(=C\C)N(C)C(=O)CC[C@@H](NC(=O)[C@H]1C)C(O)=O)C(O)=O
CCMSLIB00000574126	IXBQSRWSVIBXNC-HSKGSTCASA-N	N/A	BGC0001705	nodularin	IXBQSRWSVIBXNC-OEWCFBRQSA-N	C/C=C\1/C(=O)N[C@H]([C@H](C(=O)N[C@@H](C(=O)N[C@@H]([C@@H](C(=O)N[C@H](CCC(=O)N1C)C(=O)O)C)/C=C/C(=C/[C@H](C)[C@H](CC2=CC=CC=C2)OC)/C)CCCN=C(N)N)C)C(=O)O
CCMSLIB00000574166	WIIZWVCIJKGZOK-RKDXNWHRSA-N	N/A	BGC0000893	Chloramphenicol	WIIZWVCIJKGZOK-UHFFFAOYSA-N	OCC(NC(=O)C(Cl)Cl)C(O)C1=CC=C(C=C1)N(=O)=O
CCMSLIB00000574208	UCSJYZPVAKXKNQ-HZYVHMACSA-N	N/A	BGC0000717	streptomycin	UCSJYZPVAKXKNQ-HZYVHMACSA-N	C[C@H]1[C@@]([C@H]([C@@H](O1)O[C@@H]2[C@H]([C@@H]([C@H]([C@@H]([C@H]2O)O)N=C(N)N)O)N=C(N)N)O[C@H]3[C@H]([C@@H]([C@H]([C@@H](O3)CO)O)O)NC)(C=O)O
CCMSLIB00000574208	UCSJYZPVAKXKNQ-HZYVHMACSA-N	N/A	BGC0000718	streptomycin	UCSJYZPVAKXKNQ-HZYVHMACSA-N	C[C@H]1[C@@]([C@H]([C@@H](O1)O[C@@H]2[C@H]([C@@H]([C@H]([C@@H]([C@H]2O)O)N=C(N)N)O)N=C(N)N)O[C@H]3[C@H]([C@@H]([C@H]([C@@H](O3)CO)O)O)NC)(C=O)O
CCMSLIB00000574208	UCSJYZPVAKXKNQ-HZYVHMACSA-N	N/A	BGC0000724	streptomycin	UCSJYZPVAKXKNQ-HZYVHMACSA-N	C[C@H]1[C@@]([C@H]([C@@H](O1)O[C@@H]2[C@H]([C@@H]([C@H]([C@@H]([C@H]2O)O)N=C(N)N)O)N=C(N)N)O[C@H]3[C@H]([C@@H]([C@H]([C@@H](O3)CO)O)O)NC)(C=O)O
CCMSLIB00000574209	URWAJWIAIPFPJE-YFMIWBNJSA-N	N/A	BGC0000714	Sisomicin	URWAJWIAIPFPJE-YFMIWBNJSA-N	CN[C@@H]1[C@@H](O)[C@@H](O[C@H]2[C@H](N)C[C@H](N)[C@@H](O[C@H]3OC(CN)=CC[C@H]3N)[C@@H]2O)OC[C@]1(C)O
CCMSLIB00000574232	RHGKLRLOHDJJDR-UHFFFAOYSA-N	N/A	BGC0000895	citrulline	RHGKLRLOHDJJDR-BYPYZUCNSA-N	C(C[C@@H](C(=O)O)N)CNC(=O)N
CCMSLIB00000574381	IXBQSRWSVIBXNC-HSKGSTCASA-N	N/A	BGC0000396	Nodularin	IXBQSRWSVIBXNC-HSKGSTCASA-N	CO[C@@H](CC1=CC=CC=C1)[C@@H](C)\C=C(/C)\C=C\[C@@H]1NC(=O)[C@H](CCCNC(N)=N)NC(=O)[C@@H](C)[C@@H](NC(=O)\C(=C\C)N(C)C(=O)CC[C@@H](NC(=O)[C@H]1C)C(O)=O)C(O)=O
CCMSLIB00000574381	IXBQSRWSVIBXNC-HSKGSTCASA-N	N/A	BGC0001705	nodularin	IXBQSRWSVIBXNC-OEWCFBRQSA-N	C/C=C\1/C(=O)N[C@H]([C@H](C(=O)N[C@@H](C(=O)N[C@@H]([C@@H](C(=O)N[C@H](CCC(=O)N1C)C(=O)O)C)/C=C/C(=C/[C@H](C)[C@H](CC2=CC=CC=C2)OC)/C)CCCN=C(N)N)C)C(=O)O
CCMSLIB00000574383	IXBQSRWSVIBXNC-HSKGSTCASA-N	N/A	BGC0000396	Nodularin	IXBQSRWSVIBXNC-HSKGSTCASA-N	CO[C@@H](CC1=CC=CC=C1)[C@@H](C)\C=C(/C)\C=C\[C@@H]1NC(=O)[C@H](CCCNC(N)=N)NC(=O)[C@@H](C)[C@@H](NC(=O)\C(=C\C)N(C)C(=O)CC[C@@H](NC(=O)[C@H]1C)C(O)=O)C(O)=O
CCMSLIB00000574383	IXBQSRWSVIBXNC-HSKGSTCASA-N	N/A	BGC0001705	nodularin	IXBQSRWSVIBXNC-OEWCFBRQSA-N	C/C=C\1/C(=O)N[C@H]([C@H](C(=O)N[C@@H](C(=O)N[C@@H]([C@@H](C(=O)N[C@H](CCC(=O)N1C)C(=O)O)C)/C=C/C(=C/[C@H](C)[C@H](CC2=CC=CC=C2)OC)/C)CCCN=C(N)N)C)C(=O)O
CCMSLIB00000574428	JLJLRLWOEMWYQK-OBDJNFEBSA-N	N/A	BGC0001269	gibberellin A1	JLJLRLWOEMWYQK-OBDJNFEBSA-N	C[C@@]12[C@H](CC[C@@]3([C@@H]1[C@@H]([C@]45[C@H]3CC[C@](C4)(C(=C)C5)O)C(=O)O)OC2=O)O
CCMSLIB00000574429	SEEGHKWOBVVBTQ-NFMPGMCNSA-N	N/A	BGC0001269	Gibberellin A7	SEEGHKWOBVVBTQ-UKJRIFTCSA-N	[H][C@@]12CC[C@@H]3C[C@]1(CC3=C)[C@@H](C(O)=O)[C@]1([H])[C@]3(C)[C@@H](O)C=C[C@@]21OC3=O
CCMSLIB00000574429	SEEGHKWOBVVBTQ-NFMPGMCNSA-N	N/A	BGC0001270	gibberellin A7	SEEGHKWOBVVBTQ-NFMPGMCNSA-N	C[C@@]12[C@H](C=C[C@@]3([C@@H]1[C@@H]([C@]45[C@H]3CC[C@H](C4)C(=C)C5)C(=O)O)OC2=O)O
CCMSLIB00000574430	IXORZMNAPKEEDV-OBDJNFEBSA-N	N/A	BGC0001269	gibberellin A3	IXORZMNAPKEEDV-OBDJNFEBSA-N	C[C@@]12[C@H](C=C[C@@]3([C@@H]1[C@@H]([C@]45[C@H]3CC[C@](C4)(C(=C)C5)O)C(=O)O)OC2=O)O
CCMSLIB00000574430	IXORZMNAPKEEDV-OBDJNFEBSA-N	N/A	BGC0001604	gibberellin	IXORZMNAPKEEDV-QTWFBFKQSA-N	CC12[C@H](C=C[C@@]3([C@@H]1[C@@H]([C@]45[C@H]3CC[C@](C4)(C(=C)C5)O)C(=O)O)OC2=O)O
CCMSLIB00000574430	IXORZMNAPKEEDV-OBDJNFEBSA-N	N/A	BGC0001605	gibberellin	IXORZMNAPKEEDV-QTWFBFKQSA-N	CC12[C@H](C=C[C@@]3([C@@H]1[C@@H]([C@]45[C@H]3CC[C@](C4)(C(=C)C5)O)C(=O)O)OC2=O)O
CCMSLIB00000574434	JLJLRLWOEMWYQK-OBDJNFEBSA-N	N/A	BGC0001269	gibberellin A1	JLJLRLWOEMWYQK-OBDJNFEBSA-N	C[C@@]12[C@H](CC[C@@]3([C@@H]1[C@@H]([C@]45[C@H]3CC[C@](C4)(C(=C)C5)O)C(=O)O)OC2=O)O
CCMSLIB00000574435	RSQSQJNRHICNNH-NFMPGMCNSA-N	N/A	BGC0001269	Gibberellin A4	RSQSQJNRHICNNH-WTVOOMFRSA-N	[H][C@@]12CC[C@@H]3C[C@]1(CC3=C)[C@@H](C(O)=O)[C@]1([H])C3(C)[C@@H](O)CC[C@@]21OC3=O
CCMSLIB00000574435	RSQSQJNRHICNNH-NFMPGMCNSA-N	N/A	BGC0001270	gibberellin A4	RSQSQJNRHICNNH-NFMPGMCNSA-N	C[C@@]12[C@H](CC[C@@]3([C@@H]1[C@@H]([C@]45[C@H]3CC[C@H](C4)C(=C)C5)C(=O)O)OC2=O)O
CCMSLIB00000574436	RSQSQJNRHICNNH-NFMPGMCNSA-N	N/A	BGC0001269	Gibberellin A4	RSQSQJNRHICNNH-WTVOOMFRSA-N	[H][C@@]12CC[C@@H]3C[C@]1(CC3=C)[C@@H](C(O)=O)[C@]1([H])C3(C)[C@@H](O)CC[C@@]21OC3=O
CCMSLIB00000574436	RSQSQJNRHICNNH-NFMPGMCNSA-N	N/A	BGC0001270	gibberellin A4	RSQSQJNRHICNNH-NFMPGMCNSA-N	C[C@@]12[C@H](CC[C@@]3([C@@H]1[C@@H]([C@]45[C@H]3CC[C@H](C4)C(=C)C5)C(=O)O)OC2=O)O
CCMSLIB00000574440	SEEGHKWOBVVBTQ-NFMPGMCNSA-N	N/A	BGC0001269	Gibberellin A7	SEEGHKWOBVVBTQ-UKJRIFTCSA-N	[H][C@@]12CC[C@@H]3C[C@]1(CC3=C)[C@@H](C(O)=O)[C@]1([H])[C@]3(C)[C@@H](O)C=C[C@@]21OC3=O
CCMSLIB00000574440	SEEGHKWOBVVBTQ-NFMPGMCNSA-N	N/A	BGC0001270	gibberellin A7	SEEGHKWOBVVBTQ-NFMPGMCNSA-N	C[C@@]12[C@H](C=C[C@@]3([C@@H]1[C@@H]([C@]45[C@H]3CC[C@H](C4)C(=C)C5)C(=O)O)OC2=O)O
CCMSLIB00000574441	RSQSQJNRHICNNH-NFMPGMCNSA-N	N/A	BGC0001269	Gibberellin A4	RSQSQJNRHICNNH-WTVOOMFRSA-N	[H][C@@]12CC[C@@H]3C[C@]1(CC3=C)[C@@H](C(O)=O)[C@]1([H])C3(C)[C@@H](O)CC[C@@]21OC3=O
CCMSLIB00000574441	RSQSQJNRHICNNH-NFMPGMCNSA-N	N/A	BGC0001270	gibberellin A4	RSQSQJNRHICNNH-NFMPGMCNSA-N	C[C@@]12[C@H](CC[C@@]3([C@@H]1[C@@H]([C@]45[C@H]3CC[C@H](C4)C(=C)C5)C(=O)O)OC2=O)O
CCMSLIB00000574442	IXORZMNAPKEEDV-OBDJNFEBSA-N	N/A	BGC0001269	gibberellin A3	IXORZMNAPKEEDV-OBDJNFEBSA-N	C[C@@]12[C@H](C=C[C@@]3([C@@H]1[C@@H]([C@]45[C@H]3CC[C@](C4)(C(=C)C5)O)C(=O)O)OC2=O)O
CCMSLIB00000574442	IXORZMNAPKEEDV-OBDJNFEBSA-N	N/A	BGC0001604	gibberellin	IXORZMNAPKEEDV-QTWFBFKQSA-N	CC12[C@H](C=C[C@@]3([C@@H]1[C@@H]([C@]45[C@H]3CC[C@](C4)(C(=C)C5)O)C(=O)O)OC2=O)O
CCMSLIB00000574442	IXORZMNAPKEEDV-OBDJNFEBSA-N	N/A	BGC0001605	gibberellin	IXORZMNAPKEEDV-QTWFBFKQSA-N	CC12[C@H](C=C[C@@]3([C@@H]1[C@@H]([C@]45[C@H]3CC[C@](C4)(C(=C)C5)O)C(=O)O)OC2=O)O
CCMSLIB00000574455	UNFWWIHTNXNPBV-WXKVUWSESA-N	N/A	BGC0000715	Actinospectacin	UNFWWIHTNXNPBV-UHFFFAOYSA-N	CNC1C(O)C(NC)C2OC3(O)C(OC(C)CC3=O)OC2C1O
CCMSLIB00000574455	UNFWWIHTNXNPBV-WXKVUWSESA-N	N/A	BGC0000716	spectinomycin	UNFWWIHTNXNPBV-WXKVUWSESA-N	C[C@@H]1CC(=O)[C@]2([C@@H](O1)O[C@@H]3[C@H]([C@@H]([C@@H]([C@@H]([C@H]3O2)NC)O)NC)O)O
CCMSLIB00000574475	PIJVFDBKTWXHHD-HIFRSBDPSA-N	N/A	BGC0000820	Physostigmine	PIJVFDBKTWXHHD-HIFRSBDPSA-N	[H][C@]12N(C)CC[C@@]1(C)C1=C(C=CC(OC(=O)NC)=C1)N2C
CCMSLIB00000574499	AOJJSUZBOXZQNB-UHFFFAOYSA-N	N/A	BGC0000218	doxorubicin	AOJJSUZBOXZQNB-TZSSRYMLSA-N	C[C@H]1[C@H]([C@H](C[C@@H](O1)O[C@H]2C[C@@](CC3=C(C4=C(C(=C23)O)C(=O)C5=C(C4=O)C=CC=C5OC)O)(C(=O)CO)O)N)O
CCMSLIB00000574501	AOJJSUZBOXZQNB-UHFFFAOYSA-N	N/A	BGC0000218	doxorubicin	AOJJSUZBOXZQNB-TZSSRYMLSA-N	C[C@H]1[C@H]([C@H](C[C@@H](O1)O[C@H]2C[C@@](CC3=C(C4=C(C(=C23)O)C(=O)C5=C(C4=O)C=CC=C5OC)O)(C(=O)CO)O)N)O
CCMSLIB00000574522	AOJJSUZBOXZQNB-UHFFFAOYSA-N	N/A	BGC0000218	doxorubicin	AOJJSUZBOXZQNB-TZSSRYMLSA-N	C[C@H]1[C@H]([C@H](C[C@@H](O1)O[C@H]2C[C@@](CC3=C(C4=C(C(=C23)O)C(=O)C5=C(C4=O)C=CC=C5OC)O)(C(=O)CO)O)N)O
CCMSLIB00000574523	AOJJSUZBOXZQNB-UHFFFAOYSA-N	N/A	BGC0000218	doxorubicin	AOJJSUZBOXZQNB-TZSSRYMLSA-N	C[C@H]1[C@H]([C@H](C[C@@H](O1)O[C@H]2C[C@@](CC3=C(C4=C(C(=C23)O)C(=O)C5=C(C4=O)C=CC=C5OC)O)(C(=O)CO)O)N)O
CCMSLIB00000574534	AOJJSUZBOXZQNB-UHFFFAOYSA-N	N/A	BGC0000218	doxorubicin	AOJJSUZBOXZQNB-TZSSRYMLSA-N	C[C@H]1[C@H]([C@H](C[C@@H](O1)O[C@H]2C[C@@](CC3=C(C4=C(C(=C23)O)C(=O)C5=C(C4=O)C=CC=C5OC)O)(C(=O)CO)O)N)O
CCMSLIB00004684386	AKNNEGZIBPJZJG-MSOLQXFVSA-N	N/A	BGC0001325	noscapine	AKNNEGZIBPJZJG-MSOLQXFVSA-N	CN1CCC2=CC3=C(C(=C2[C@@H]1[C@@H]4C5=C(C(=C(C=C5)OC)OC)C(=O)O4)OC)OCO3
CCMSLIB00004684387	AKNNEGZIBPJZJG-MSOLQXFVSA-N	N/A	BGC0001325	noscapine	AKNNEGZIBPJZJG-MSOLQXFVSA-N	CN1CCC2=CC3=C(C(=C2[C@@H]1[C@@H]4C5=C(C(=C(C=C5)OC)OC)C(=O)O4)OC)OCO3
CCMSLIB00004684475	IXORZMNAPKEEDV-OBDJNFEBSA-N	N/A	BGC0001269	gibberellin A3	IXORZMNAPKEEDV-OBDJNFEBSA-N	C[C@@]12[C@H](C=C[C@@]3([C@@H]1[C@@H]([C@]45[C@H]3CC[C@](C4)(C(=C)C5)O)C(=O)O)OC2=O)O
CCMSLIB00004684475	IXORZMNAPKEEDV-OBDJNFEBSA-N	N/A	BGC0001604	gibberellin	IXORZMNAPKEEDV-QTWFBFKQSA-N	CC12[C@H](C=C[C@@]3([C@@H]1[C@@H]([C@]45[C@H]3CC[C@](C4)(C(=C)C5)O)C(=O)O)OC2=O)O
CCMSLIB00004684475	IXORZMNAPKEEDV-OBDJNFEBSA-N	N/A	BGC0001605	gibberellin	IXORZMNAPKEEDV-QTWFBFKQSA-N	CC12[C@H](C=C[C@@]3([C@@H]1[C@@H]([C@]45[C@H]3CC[C@](C4)(C(=C)C5)O)C(=O)O)OC2=O)O
CCMSLIB00004684528	OIRDTQYFTABQOQ-KQYNXXCUSA-N	N/A	BGC0001735	vidarabine	OIRDTQYFTABQOQ-UHTZMRCNSA-N	C1=NC2=C(C(=N1)N)N=CN2[C@H]3[C@H]([C@@H]([C@H](O3)CO)O)O
CCMSLIB00004684529	OIRDTQYFTABQOQ-KQYNXXCUSA-N	N/A	BGC0001735	vidarabine	OIRDTQYFTABQOQ-UHTZMRCNSA-N	C1=NC2=C(C(=N1)N)N=CN2[C@H]3[C@H]([C@@H]([C@H](O3)CO)O)O
CCMSLIB00004684534	WIIZWVCIJKGZOK-RKDXNWHRSA-N	N/A	BGC0000893	Chloramphenicol	WIIZWVCIJKGZOK-UHFFFAOYSA-N	OCC(NC(=O)C(Cl)Cl)C(O)C1=CC=C(C=C1)N(=O)=O
CCMSLIB00004684535	WIIZWVCIJKGZOK-RKDXNWHRSA-N	N/A	BGC0000893	Chloramphenicol	WIIZWVCIJKGZOK-UHFFFAOYSA-N	OCC(NC(=O)C(Cl)Cl)C(O)C1=CC=C(C=C1)N(=O)=O
CCMSLIB00004684536	WIIZWVCIJKGZOK-RKDXNWHRSA-N	N/A	BGC0000893	Chloramphenicol	WIIZWVCIJKGZOK-UHFFFAOYSA-N	OCC(NC(=O)C(Cl)Cl)C(O)C1=CC=C(C=C1)N(=O)=O
CCMSLIB00004684537	WIIZWVCIJKGZOK-RKDXNWHRSA-N	N/A	BGC0000893	Chloramphenicol	WIIZWVCIJKGZOK-UHFFFAOYSA-N	OCC(NC(=O)C(Cl)Cl)C(O)C1=CC=C(C=C1)N(=O)=O
CCMSLIB00004684574	YBJHBAHKTGYVGT-ZKWXMUAHSA-N	N/A	BGC0001238	Biotin	YBJHBAHKTGYVGT-ZKWXMUAHSA-N	OC(=O)CCCC[C@@H]1SC[C@@H]2NC(=O)N[C@H]12
CCMSLIB00004684574	YBJHBAHKTGYVGT-ZKWXMUAHSA-N	N/A	BGC0001239	biotin	YBJHBAHKTGYVGT-ZKWXMUAHSA-N	C1[C@H]2[C@@H]([C@@H](S1)CCCCC(=O)O)NC(=O)N2
CCMSLIB00004684575	YBJHBAHKTGYVGT-ZKWXMUAHSA-N	N/A	BGC0001238	Biotin	YBJHBAHKTGYVGT-ZKWXMUAHSA-N	OC(=O)CCCC[C@@H]1SC[C@@H]2NC(=O)N[C@H]12
CCMSLIB00004684575	YBJHBAHKTGYVGT-ZKWXMUAHSA-N	N/A	BGC0001239	biotin	YBJHBAHKTGYVGT-ZKWXMUAHSA-N	C1[C@H]2[C@@H]([C@@H](S1)CCCCC(=O)O)NC(=O)N2
CCMSLIB00004684576	YBJHBAHKTGYVGT-ZKWXMUAHSA-N	N/A	BGC0001238	Biotin	YBJHBAHKTGYVGT-ZKWXMUAHSA-N	OC(=O)CCCC[C@@H]1SC[C@@H]2NC(=O)N[C@H]12
CCMSLIB00004684576	YBJHBAHKTGYVGT-ZKWXMUAHSA-N	N/A	BGC0001239	biotin	YBJHBAHKTGYVGT-ZKWXMUAHSA-N	C1[C@H]2[C@@H]([C@@H](S1)CCCCC(=O)O)NC(=O)N2
CCMSLIB00004684578	RHGKLRLOHDJJDR-BYPYZUCNSA-N	N/A	BGC0000895	citrulline	RHGKLRLOHDJJDR-BYPYZUCNSA-N	C(C[C@@H](C(=O)O)N)CNC(=O)N
CCMSLIB00004684579	RHGKLRLOHDJJDR-BYPYZUCNSA-N	N/A	BGC0000895	citrulline	RHGKLRLOHDJJDR-BYPYZUCNSA-N	C(C[C@@H](C(=O)O)N)CNC(=O)N
CCMSLIB00004684597	FTVWIRXFELQLPI-ZDUSSCGKSA-N	N/A	BGC0001310	naringenin	FTVWIRXFELQLPI-UHFFFAOYSA-N	C1C(OC2=CC(=CC(=C2C1=O)O)O)C3=CC=C(C=C3)O
CCMSLIB00004684598	FTVWIRXFELQLPI-ZDUSSCGKSA-N	N/A	BGC0001310	naringenin	FTVWIRXFELQLPI-UHFFFAOYSA-N	C1C(OC2=CC(=CC(=C2C1=O)O)O)C3=CC=C(C=C3)O
CCMSLIB00004684667	MINDHVHHQZYEEK-HBBNESRFSA-N	N/A	BGC0000182	Pseudomonic acid A	MINDHVHHQZYEEK-HBBNESRFSA-N	C[C@H](O)[C@H](C)[C@@H]1O[C@H]1C[C@H]1CO[C@@H](C\C(C)=C\C(=O)OCCCCCCCCC(O)=O)[C@H](O)[C@@H]1O
CCMSLIB00004684668	MINDHVHHQZYEEK-HBBNESRFSA-N	N/A	BGC0000182	Pseudomonic acid A	MINDHVHHQZYEEK-HBBNESRFSA-N	C[C@H](O)[C@H](C)[C@@H]1O[C@H]1C[C@H]1CO[C@@H](C\C(C)=C\C(=O)OCCCCCCCCC(O)=O)[C@H](O)[C@@H]1O
CCMSLIB00004684669	MINDHVHHQZYEEK-HBBNESRFSA-N	N/A	BGC0000182	Pseudomonic acid A	MINDHVHHQZYEEK-HBBNESRFSA-N	C[C@H](O)[C@H](C)[C@@H]1O[C@H]1C[C@H]1CO[C@@H](C\C(C)=C\C(=O)OCCCCCCCCC(O)=O)[C@H](O)[C@@H]1O
CCMSLIB00004684673	MINDHVHHQZYEEK-HBBNESRFSA-N	N/A	BGC0000182	Pseudomonic acid A	MINDHVHHQZYEEK-HBBNESRFSA-N	C[C@H](O)[C@H](C)[C@@H]1O[C@H]1C[C@H]1CO[C@@H](C\C(C)=C\C(=O)OCCCCCCCCC(O)=O)[C@H](O)[C@@H]1O
CCMSLIB00004684682	MINDHVHHQZYEEK-HBBNESRFSA-N	N/A	BGC0000182	Pseudomonic acid A	MINDHVHHQZYEEK-HBBNESRFSA-N	C[C@H](O)[C@H](C)[C@@H]1O[C@H]1C[C@H]1CO[C@@H](C\C(C)=C\C(=O)OCCCCCCCCC(O)=O)[C@H](O)[C@@H]1O
CCMSLIB00004684683	MINDHVHHQZYEEK-HBBNESRFSA-N	N/A	BGC0000182	Pseudomonic acid A	MINDHVHHQZYEEK-HBBNESRFSA-N	C[C@H](O)[C@H](C)[C@@H]1O[C@H]1C[C@H]1CO[C@@H](C\C(C)=C\C(=O)OCCCCCCCCC(O)=O)[C@H](O)[C@@H]1O
CCMSLIB00004684684	MINDHVHHQZYEEK-HBBNESRFSA-N	N/A	BGC0000182	Pseudomonic acid A	MINDHVHHQZYEEK-HBBNESRFSA-N	C[C@H](O)[C@H](C)[C@@H]1O[C@H]1C[C@H]1CO[C@@H](C\C(C)=C\C(=O)OCCCCCCCCC(O)=O)[C@H](O)[C@@H]1O
CCMSLIB00004684731	DZTHIGRZJZPRDV-UHFFFAOYSA-N	N/A	BGC0001679	N-acetyltryptophan	DZTHIGRZJZPRDV-UHFFFAOYSA-N	CC(=O)NC(CC1=CNC2=C1C=CC=C2)C(O)=O
CCMSLIB00004684732	DZTHIGRZJZPRDV-UHFFFAOYSA-N	N/A	BGC0001679	N-acetyltryptophan	DZTHIGRZJZPRDV-UHFFFAOYSA-N	CC(=O)NC(CC1=CNC2=C1C=CC=C2)C(O)=O
CCMSLIB00004684733	DZTHIGRZJZPRDV-UHFFFAOYSA-N	N/A	BGC0001679	N-acetyltryptophan	DZTHIGRZJZPRDV-UHFFFAOYSA-N	CC(=O)NC(CC1=CNC2=C1C=CC=C2)C(O)=O
CCMSLIB00004684773	MINDHVHHQZYEEK-HBBNESRFSA-N	N/A	BGC0000182	Pseudomonic acid A	MINDHVHHQZYEEK-HBBNESRFSA-N	C[C@H](O)[C@H](C)[C@@H]1O[C@H]1C[C@H]1CO[C@@H](C\C(C)=C\C(=O)OCCCCCCCCC(O)=O)[C@H](O)[C@@H]1O
CCMSLIB00004684774	MINDHVHHQZYEEK-HBBNESRFSA-N	N/A	BGC0000182	Pseudomonic acid A	MINDHVHHQZYEEK-HBBNESRFSA-N	C[C@H](O)[C@H](C)[C@@H]1O[C@H]1C[C@H]1CO[C@@H](C\C(C)=C\C(=O)OCCCCCCCCC(O)=O)[C@H](O)[C@@H]1O
CCMSLIB00004684775	MINDHVHHQZYEEK-HBBNESRFSA-N	N/A	BGC0000182	Pseudomonic acid A	MINDHVHHQZYEEK-HBBNESRFSA-N	C[C@H](O)[C@H](C)[C@@H]1O[C@H]1C[C@H]1CO[C@@H](C\C(C)=C\C(=O)OCCCCCCCCC(O)=O)[C@H](O)[C@@H]1O
CCMSLIB00004684776	MINDHVHHQZYEEK-HBBNESRFSA-N	N/A	BGC0000182	Pseudomonic acid A	MINDHVHHQZYEEK-HBBNESRFSA-N	C[C@H](O)[C@H](C)[C@@H]1O[C@H]1C[C@H]1CO[C@@H](C\C(C)=C\C(=O)OCCCCCCCCC(O)=O)[C@H](O)[C@@H]1O
CCMSLIB00004684777	MINDHVHHQZYEEK-HBBNESRFSA-N	N/A	BGC0000182	Pseudomonic acid A	MINDHVHHQZYEEK-HBBNESRFSA-N	C[C@H](O)[C@H](C)[C@@H]1O[C@H]1C[C@H]1CO[C@@H](C\C(C)=C\C(=O)OCCCCCCCCC(O)=O)[C@H](O)[C@@H]1O
CCMSLIB00004684778	MINDHVHHQZYEEK-HBBNESRFSA-N	N/A	BGC0000182	Pseudomonic acid A	MINDHVHHQZYEEK-HBBNESRFSA-N	C[C@H](O)[C@H](C)[C@@H]1O[C@H]1C[C@H]1CO[C@@H](C\C(C)=C\C(=O)OCCCCCCCCC(O)=O)[C@H](O)[C@@H]1O
CCMSLIB00004684779	MINDHVHHQZYEEK-HBBNESRFSA-N	N/A	BGC0000182	Pseudomonic acid A	MINDHVHHQZYEEK-HBBNESRFSA-N	C[C@H](O)[C@H](C)[C@@H]1O[C@H]1C[C@H]1CO[C@@H](C\C(C)=C\C(=O)OCCCCCCCCC(O)=O)[C@H](O)[C@@H]1O
CCMSLIB00004684780	MINDHVHHQZYEEK-HBBNESRFSA-N	N/A	BGC0000182	Pseudomonic acid A	MINDHVHHQZYEEK-HBBNESRFSA-N	C[C@H](O)[C@H](C)[C@@H]1O[C@H]1C[C@H]1CO[C@@H](C\C(C)=C\C(=O)OCCCCCCCCC(O)=O)[C@H](O)[C@@H]1O
CCMSLIB00004684781	MINDHVHHQZYEEK-HBBNESRFSA-N	N/A	BGC0000182	Pseudomonic acid A	MINDHVHHQZYEEK-HBBNESRFSA-N	C[C@H](O)[C@H](C)[C@@H]1O[C@H]1C[C@H]1CO[C@@H](C\C(C)=C\C(=O)OCCCCCCCCC(O)=O)[C@H](O)[C@@H]1O
CCMSLIB00004684782	MINDHVHHQZYEEK-HBBNESRFSA-N	N/A	BGC0000182	Pseudomonic acid A	MINDHVHHQZYEEK-HBBNESRFSA-N	C[C@H](O)[C@H](C)[C@@H]1O[C@H]1C[C@H]1CO[C@@H](C\C(C)=C\C(=O)OCCCCCCCCC(O)=O)[C@H](O)[C@@H]1O
CCMSLIB00004684783	MINDHVHHQZYEEK-HBBNESRFSA-N	N/A	BGC0000182	Pseudomonic acid A	MINDHVHHQZYEEK-HBBNESRFSA-N	C[C@H](O)[C@H](C)[C@@H]1O[C@H]1C[C@H]1CO[C@@H](C\C(C)=C\C(=O)OCCCCCCCCC(O)=O)[C@H](O)[C@@H]1O
CCMSLIB00004684784	MINDHVHHQZYEEK-HBBNESRFSA-N	N/A	BGC0000182	Pseudomonic acid A	MINDHVHHQZYEEK-HBBNESRFSA-N	C[C@H](O)[C@H](C)[C@@H]1O[C@H]1C[C@H]1CO[C@@H](C\C(C)=C\C(=O)OCCCCCCCCC(O)=O)[C@H](O)[C@@H]1O
CCMSLIB00004684785	MINDHVHHQZYEEK-HBBNESRFSA-N	N/A	BGC0000182	Pseudomonic acid A	MINDHVHHQZYEEK-HBBNESRFSA-N	C[C@H](O)[C@H](C)[C@@H]1O[C@H]1C[C@H]1CO[C@@H](C\C(C)=C\C(=O)OCCCCCCCCC(O)=O)[C@H](O)[C@@H]1O
CCMSLIB00004684786	MINDHVHHQZYEEK-HBBNESRFSA-N	N/A	BGC0000182	Pseudomonic acid A	MINDHVHHQZYEEK-HBBNESRFSA-N	C[C@H](O)[C@H](C)[C@@H]1O[C@H]1C[C@H]1CO[C@@H](C\C(C)=C\C(=O)OCCCCCCCCC(O)=O)[C@H](O)[C@@H]1O
CCMSLIB00004684834	QPCYNIYZPDJCMB-UHFFFAOYSA-N	N/A	BGC0000070	Epidechlorogriseofulvin	QPCYNIYZPDJCMB-UHFFFAOYSA-N	COC1=CC(OC)=C2C(OC3(C(C)CC(=O)C=C3OC)C2=O)=C1
CCMSLIB00004684835	QPCYNIYZPDJCMB-UHFFFAOYSA-N	N/A	BGC0000070	Epidechlorogriseofulvin	QPCYNIYZPDJCMB-UHFFFAOYSA-N	COC1=CC(OC)=C2C(OC3(C(C)CC(=O)C=C3OC)C2=O)=C1
CCMSLIB00004684844	DZTHIGRZJZPRDV-UHFFFAOYSA-N	N/A	BGC0001679	N-acetyltryptophan	DZTHIGRZJZPRDV-UHFFFAOYSA-N	CC(=O)NC(CC1=CNC2=C1C=CC=C2)C(O)=O
CCMSLIB00004684845	DZTHIGRZJZPRDV-UHFFFAOYSA-N	N/A	BGC0001679	N-acetyltryptophan	DZTHIGRZJZPRDV-UHFFFAOYSA-N	CC(=O)NC(CC1=CNC2=C1C=CC=C2)C(O)=O
CCMSLIB00004684846	DZTHIGRZJZPRDV-UHFFFAOYSA-N	N/A	BGC0001679	N-acetyltryptophan	DZTHIGRZJZPRDV-UHFFFAOYSA-N	CC(=O)NC(CC1=CNC2=C1C=CC=C2)C(O)=O
CCMSLIB00004684847	DZTHIGRZJZPRDV-UHFFFAOYSA-N	N/A	BGC0001679	N-acetyltryptophan	DZTHIGRZJZPRDV-UHFFFAOYSA-N	CC(=O)NC(CC1=CNC2=C1C=CC=C2)C(O)=O
CCMSLIB00004684858	RJURFGZVJUQBHK-UHFFFAOYSA-N	N/A	BGC0000296	Actinomycin D	RJURFGZVJUQBHK-IIXSONLDSA-N	[H][C@@]12CCCN1C(=O)[C@]([H])(NC(=O)[C@@]([H])(NC(=O)C1=CC=C(C)C3=C1N=C1C(O3)=C(C)C(=O)C(N)=C1C(=O)N[C@]1([H])C(=O)N[C@]([H])(C(C)C)C(=O)N3CCC[C@@]3([H])C(=O)N(C)CC(=O)N(C)[C@@]([H])(C(C)C)C(=O)O[C@]1([H])C)[C@@]([H])(C)OC(=O)[C@]([H])(C(C)C)N(C)C(=O)CN(C)C2=O)C(C)C
CCMSLIB00004684859	RJURFGZVJUQBHK-UHFFFAOYSA-N	N/A	BGC0000296	Actinomycin D	RJURFGZVJUQBHK-IIXSONLDSA-N	[H][C@@]12CCCN1C(=O)[C@]([H])(NC(=O)[C@@]([H])(NC(=O)C1=CC=C(C)C3=C1N=C1C(O3)=C(C)C(=O)C(N)=C1C(=O)N[C@]1([H])C(=O)N[C@]([H])(C(C)C)C(=O)N3CCC[C@@]3([H])C(=O)N(C)CC(=O)N(C)[C@@]([H])(C(C)C)C(=O)O[C@]1([H])C)[C@@]([H])(C)OC(=O)[C@]([H])(C(C)C)N(C)C(=O)CN(C)C2=O)C(C)C
CCMSLIB00004684860	RJURFGZVJUQBHK-UHFFFAOYSA-N	N/A	BGC0000296	Actinomycin D	RJURFGZVJUQBHK-IIXSONLDSA-N	[H][C@@]12CCCN1C(=O)[C@]([H])(NC(=O)[C@@]([H])(NC(=O)C1=CC=C(C)C3=C1N=C1C(O3)=C(C)C(=O)C(N)=C1C(=O)N[C@]1([H])C(=O)N[C@]([H])(C(C)C)C(=O)N3CCC[C@@]3([H])C(=O)N(C)CC(=O)N(C)[C@@]([H])(C(C)C)C(=O)O[C@]1([H])C)[C@@]([H])(C)OC(=O)[C@]([H])(C(C)C)N(C)C(=O)CN(C)C2=O)C(C)C
CCMSLIB00004684861	RJURFGZVJUQBHK-UHFFFAOYSA-N	N/A	BGC0000296	Actinomycin D	RJURFGZVJUQBHK-IIXSONLDSA-N	[H][C@@]12CCCN1C(=O)[C@]([H])(NC(=O)[C@@]([H])(NC(=O)C1=CC=C(C)C3=C1N=C1C(O3)=C(C)C(=O)C(N)=C1C(=O)N[C@]1([H])C(=O)N[C@]([H])(C(C)C)C(=O)N3CCC[C@@]3([H])C(=O)N(C)CC(=O)N(C)[C@@]([H])(C(C)C)C(=O)O[C@]1([H])C)[C@@]([H])(C)OC(=O)[C@]([H])(C(C)C)N(C)C(=O)CN(C)C2=O)C(C)C
CCMSLIB00004684882	JJOLHRYZQSDLSA-UHFFFAOYSA-N	N/A	BGC0000223	Rabelomycin	JJOLHRYZQSDLSA-IBGZPJMESA-N	C[C@@]1(O)CC(=O)C2=C3C(=O)C4=C(C(O)=CC=C4)C(=O)C3=C(O)C=C2C1
CCMSLIB00004684882	JJOLHRYZQSDLSA-UHFFFAOYSA-N	N/A	BGC0000262	Rabelomycin	JJOLHRYZQSDLSA-IBGZPJMESA-N	C[C@@]1(O)CC(=O)C2=C3C(=O)C4=C(C(O)=CC=C4)C(=O)C3=C(O)C=C2C1
CCMSLIB00004684883	JJOLHRYZQSDLSA-UHFFFAOYSA-N	N/A	BGC0000223	Rabelomycin	JJOLHRYZQSDLSA-IBGZPJMESA-N	C[C@@]1(O)CC(=O)C2=C3C(=O)C4=C(C(O)=CC=C4)C(=O)C3=C(O)C=C2C1
CCMSLIB00004684883	JJOLHRYZQSDLSA-UHFFFAOYSA-N	N/A	BGC0000262	Rabelomycin	JJOLHRYZQSDLSA-IBGZPJMESA-N	C[C@@]1(O)CC(=O)C2=C3C(=O)C4=C(C(O)=CC=C4)C(=O)C3=C(O)C=C2C1
CCMSLIB00004684884	JJOLHRYZQSDLSA-UHFFFAOYSA-N	N/A	BGC0000223	Rabelomycin	JJOLHRYZQSDLSA-IBGZPJMESA-N	C[C@@]1(O)CC(=O)C2=C3C(=O)C4=C(C(O)=CC=C4)C(=O)C3=C(O)C=C2C1
CCMSLIB00004684884	JJOLHRYZQSDLSA-UHFFFAOYSA-N	N/A	BGC0000262	Rabelomycin	JJOLHRYZQSDLSA-IBGZPJMESA-N	C[C@@]1(O)CC(=O)C2=C3C(=O)C4=C(C(O)=CC=C4)C(=O)C3=C(O)C=C2C1
CCMSLIB00004684885	JJOLHRYZQSDLSA-UHFFFAOYSA-N	N/A	BGC0000223	Rabelomycin	JJOLHRYZQSDLSA-IBGZPJMESA-N	C[C@@]1(O)CC(=O)C2=C3C(=O)C4=C(C(O)=CC=C4)C(=O)C3=C(O)C=C2C1
CCMSLIB00004684885	JJOLHRYZQSDLSA-UHFFFAOYSA-N	N/A	BGC0000262	Rabelomycin	JJOLHRYZQSDLSA-IBGZPJMESA-N	C[C@@]1(O)CC(=O)C2=C3C(=O)C4=C(C(O)=CC=C4)C(=O)C3=C(O)C=C2C1
CCMSLIB00004684925	DDUHZTYCFQRHIY-RBHXEPJQSA-N	N/A	BGC0000070	Griseofulvin	DDUHZTYCFQRHIY-OEWHWVHBSA-N	COC1=CC(OC)=C(Cl)C2=C1C(=O)C1(O2)[C@H](C)CC(=O)C=C1OC
CCMSLIB00004684926	DDUHZTYCFQRHIY-RBHXEPJQSA-N	N/A	BGC0000070	Griseofulvin	DDUHZTYCFQRHIY-OEWHWVHBSA-N	COC1=CC(OC)=C(Cl)C2=C1C(=O)C1(O2)[C@H](C)CC(=O)C=C1OC
CCMSLIB00004684927	DDUHZTYCFQRHIY-RBHXEPJQSA-N	N/A	BGC0000070	Griseofulvin	DDUHZTYCFQRHIY-OEWHWVHBSA-N	COC1=CC(OC)=C(Cl)C2=C1C(=O)C1(O2)[C@H](C)CC(=O)C=C1OC
CCMSLIB00004684928	DDUHZTYCFQRHIY-RBHXEPJQSA-N	N/A	BGC0000070	Griseofulvin	DDUHZTYCFQRHIY-OEWHWVHBSA-N	COC1=CC(OC)=C(Cl)C2=C1C(=O)C1(O2)[C@H](C)CC(=O)C=C1OC
CCMSLIB00004685016	MBMQEIFVQACCCH-XVNBXDOJSA-N	N/A	BGC0001057	zearalenone	MBMQEIFVQACCCH-QBODLPLBSA-N	C[C@H]1CCCC(=O)CCC/C=C/C2=CC(=CC(=C2C(=O)O1)O)O
CCMSLIB00004685017	MBMQEIFVQACCCH-XVNBXDOJSA-N	N/A	BGC0001057	zearalenone	MBMQEIFVQACCCH-QBODLPLBSA-N	C[C@H]1CCCC(=O)CCC/C=C/C2=CC(=CC(=C2C(=O)O1)O)O
CCMSLIB00004685104	QAPOXOGEDXIOHD-VZRGJMDUSA-N	N/A	BGC0001390	LL-Z1272beta	QAPOXOGEDXIOHD-VZRGJMDUSA-N	CC1=CC(=C(C(=C1C=O)O)C/C=C(\C)/CC/C=C(\C)/CCC=C(C)C)O
CCMSLIB00004685105	QAPOXOGEDXIOHD-VZRGJMDUSA-N	N/A	BGC0001390	LL-Z1272beta	QAPOXOGEDXIOHD-VZRGJMDUSA-N	CC1=CC(=C(C(=C1C=O)O)C/C=C(\C)/CC/C=C(\C)/CCC=C(C)C)O
CCMSLIB00004685155	HJCZOTBHYAPUHT-XHOLQODBSA-N	N/A	BGC0000177	Dorrigocin A	HJCZOTBHYAPUHT-XHOLQODBSA-N	COC(\C=C\CC\C=C\C(O)=O)C(O)C(C)\C=C(/C)C(O)C(C)C(=O)CCCC1CC(=O)NC(=O)C1
CCMSLIB00004685155	HJCZOTBHYAPUHT-XHOLQODBSA-N	N/A	BGC0000177	13-epi-dorrigocin A	HJCZOTBHYAPUHT-FFMZNCFZSA-N	CO[C@@H](\C=C\CC\C=C\C(O)=O)[C@@H](O)[C@H](C)\C=C(/C)[C@@H](O)[C@H](C)C(=O)CCCC1CC(=O)NC(=O)C1
CCMSLIB00004685156	HJCZOTBHYAPUHT-XHOLQODBSA-N	N/A	BGC0000177	Dorrigocin A	HJCZOTBHYAPUHT-XHOLQODBSA-N	COC(\C=C\CC\C=C\C(O)=O)C(O)C(C)\C=C(/C)C(O)C(C)C(=O)CCCC1CC(=O)NC(=O)C1
CCMSLIB00004685156	HJCZOTBHYAPUHT-XHOLQODBSA-N	N/A	BGC0000177	13-epi-dorrigocin A	HJCZOTBHYAPUHT-FFMZNCFZSA-N	CO[C@@H](\C=C\CC\C=C\C(O)=O)[C@@H](O)[C@H](C)\C=C(/C)[C@@H](O)[C@H](C)C(=O)CCCC1CC(=O)NC(=O)C1
CCMSLIB00004685157	HJCZOTBHYAPUHT-XHOLQODBSA-N	N/A	BGC0000177	Dorrigocin A	HJCZOTBHYAPUHT-XHOLQODBSA-N	COC(\C=C\CC\C=C\C(O)=O)C(O)C(C)\C=C(/C)C(O)C(C)C(=O)CCCC1CC(=O)NC(=O)C1
CCMSLIB00004685157	HJCZOTBHYAPUHT-XHOLQODBSA-N	N/A	BGC0000177	13-epi-dorrigocin A	HJCZOTBHYAPUHT-FFMZNCFZSA-N	CO[C@@H](\C=C\CC\C=C\C(O)=O)[C@@H](O)[C@H](C)\C=C(/C)[C@@H](O)[C@H](C)C(=O)CCCC1CC(=O)NC(=O)C1
CCMSLIB00004685158	HJCZOTBHYAPUHT-XHOLQODBSA-N	N/A	BGC0000177	Dorrigocin A	HJCZOTBHYAPUHT-XHOLQODBSA-N	COC(\C=C\CC\C=C\C(O)=O)C(O)C(C)\C=C(/C)C(O)C(C)C(=O)CCCC1CC(=O)NC(=O)C1
CCMSLIB00004685158	HJCZOTBHYAPUHT-XHOLQODBSA-N	N/A	BGC0000177	13-epi-dorrigocin A	HJCZOTBHYAPUHT-FFMZNCFZSA-N	CO[C@@H](\C=C\CC\C=C\C(O)=O)[C@@H](O)[C@H](C)\C=C(/C)[C@@H](O)[C@H](C)C(=O)CCCC1CC(=O)NC(=O)C1
CCMSLIB00004685327	PONPPNYZKHNPKZ-BAHCCNBTSA-N	N/A	BGC0000206	Chartreusin	PONPPNYZKHNPKZ-RYBWXQSLSA-N	CO[C@H]1[C@@H](O)[C@@H](C)O[C@H](O[C@@H]2[C@@H](O)[C@@H](O)[C@@H](C)O[C@H]2OC2=C3C4=C5C(C(=O)OC6=CC=C(C)C(C(=O)O4)=C56)=C(O)C3=CC=C2)[C@@H]1O
CCMSLIB00004685327	PONPPNYZKHNPKZ-BAHCCNBTSA-N	N/A	BGC0000207	chartreusin	PONPPNYZKHNPKZ-RYBWXQSLSA-N	C[C@@H]1[C@@H]([C@@H]([C@H]([C@@H](O1)OC2=CC=CC3=C2C4=C5C6=C(C=CC(=C6C(=O)O4)C)OC(=O)C5=C3O)O[C@@H]7[C@@H]([C@H]([C@H]([C@H](O7)C)O)OC)O)O)O
CCMSLIB00004685328	PONPPNYZKHNPKZ-BAHCCNBTSA-N	N/A	BGC0000206	Chartreusin	PONPPNYZKHNPKZ-RYBWXQSLSA-N	CO[C@H]1[C@@H](O)[C@@H](C)O[C@H](O[C@@H]2[C@@H](O)[C@@H](O)[C@@H](C)O[C@H]2OC2=C3C4=C5C(C(=O)OC6=CC=C(C)C(C(=O)O4)=C56)=C(O)C3=CC=C2)[C@@H]1O
CCMSLIB00004685328	PONPPNYZKHNPKZ-BAHCCNBTSA-N	N/A	BGC0000207	chartreusin	PONPPNYZKHNPKZ-RYBWXQSLSA-N	C[C@@H]1[C@@H]([C@@H]([C@H]([C@@H](O1)OC2=CC=CC3=C2C4=C5C6=C(C=CC(=C6C(=O)O4)C)OC(=O)C5=C3O)O[C@@H]7[C@@H]([C@H]([C@H]([C@H](O7)C)O)OC)O)O)O
CCMSLIB00004685329	PONPPNYZKHNPKZ-BAHCCNBTSA-N	N/A	BGC0000206	Chartreusin	PONPPNYZKHNPKZ-RYBWXQSLSA-N	CO[C@H]1[C@@H](O)[C@@H](C)O[C@H](O[C@@H]2[C@@H](O)[C@@H](O)[C@@H](C)O[C@H]2OC2=C3C4=C5C(C(=O)OC6=CC=C(C)C(C(=O)O4)=C56)=C(O)C3=CC=C2)[C@@H]1O
CCMSLIB00004685329	PONPPNYZKHNPKZ-BAHCCNBTSA-N	N/A	BGC0000207	chartreusin	PONPPNYZKHNPKZ-RYBWXQSLSA-N	C[C@@H]1[C@@H]([C@@H]([C@H]([C@@H](O1)OC2=CC=CC3=C2C4=C5C6=C(C=CC(=C6C(=O)O4)C)OC(=O)C5=C3O)O[C@@H]7[C@@H]([C@H]([C@H]([C@H](O7)C)O)OC)O)O)O
CCMSLIB00004685330	PONPPNYZKHNPKZ-BAHCCNBTSA-N	N/A	BGC0000206	Chartreusin	PONPPNYZKHNPKZ-RYBWXQSLSA-N	CO[C@H]1[C@@H](O)[C@@H](C)O[C@H](O[C@@H]2[C@@H](O)[C@@H](O)[C@@H](C)O[C@H]2OC2=C3C4=C5C(C(=O)OC6=CC=C(C)C(C(=O)O4)=C56)=C(O)C3=CC=C2)[C@@H]1O
CCMSLIB00004685330	PONPPNYZKHNPKZ-BAHCCNBTSA-N	N/A	BGC0000207	chartreusin	PONPPNYZKHNPKZ-RYBWXQSLSA-N	C[C@@H]1[C@@H]([C@@H]([C@H]([C@@H](O1)OC2=CC=CC3=C2C4=C5C6=C(C=CC(=C6C(=O)O4)C)OC(=O)C5=C3O)O[C@@H]7[C@@H]([C@H]([C@H]([C@H](O7)C)O)OC)O)O)O
CCMSLIB00004685411	YQDJUXPUIRGKNV-MNOLRWOYSA-N	N/A	BGC0000177	Dorrigocin B	YQDJUXPUIRGKNV-MNOLRWOYSA-N	COC(\C=C\CC\C=C\C(O)=O)C(O)C(C)C(O)C(\C)=C\C(C)C(=O)CCCC1CC(=O)NC(=O)C1
CCMSLIB00004685412	YQDJUXPUIRGKNV-MNOLRWOYSA-N	N/A	BGC0000177	Dorrigocin B	YQDJUXPUIRGKNV-MNOLRWOYSA-N	COC(\C=C\CC\C=C\C(O)=O)C(O)C(C)C(O)C(\C)=C\C(C)C(=O)CCCC1CC(=O)NC(=O)C1
CCMSLIB00004685413	YQDJUXPUIRGKNV-MNOLRWOYSA-N	N/A	BGC0000177	Dorrigocin B	YQDJUXPUIRGKNV-MNOLRWOYSA-N	COC(\C=C\CC\C=C\C(O)=O)C(O)C(C)C(O)C(\C)=C\C(C)C(=O)CCCC1CC(=O)NC(=O)C1
CCMSLIB00004685414	YQDJUXPUIRGKNV-MNOLRWOYSA-N	N/A	BGC0000177	Dorrigocin B	YQDJUXPUIRGKNV-MNOLRWOYSA-N	COC(\C=C\CC\C=C\C(O)=O)C(O)C(C)C(O)C(\C)=C\C(C)C(=O)CCCC1CC(=O)NC(=O)C1
CCMSLIB00004685747	BOZILQFLQYBIIY-PJXHJHJJSA-N	N/A	BGC0000039	Compactin	BOZILQFLQYBIIY-INTXDZFKSA-N	CC[C@H](C)C(=O)O[C@H]1CCC=C2C=C[C@H](C)[C@H](CC[C@@H](O)C[C@@H](O)CC(O)=O)[C@@H]12
CCMSLIB00004685748	BOZILQFLQYBIIY-PJXHJHJJSA-N	N/A	BGC0000039	Compactin	BOZILQFLQYBIIY-INTXDZFKSA-N	CC[C@H](C)C(=O)O[C@H]1CCC=C2C=C[C@H](C)[C@H](CC[C@@H](O)C[C@@H](O)CC(O)=O)[C@@H]12
CCMSLIB00004685749	BOZILQFLQYBIIY-PJXHJHJJSA-N	N/A	BGC0000039	Compactin	BOZILQFLQYBIIY-INTXDZFKSA-N	CC[C@H](C)C(=O)O[C@H]1CCC=C2C=C[C@H](C)[C@H](CC[C@@H](O)C[C@@H](O)CC(O)=O)[C@@H]12
CCMSLIB00004685750	BOZILQFLQYBIIY-PJXHJHJJSA-N	N/A	BGC0000039	Compactin	BOZILQFLQYBIIY-INTXDZFKSA-N	CC[C@H](C)C(=O)O[C@H]1CCC=C2C=C[C@H](C)[C@H](CC[C@@H](O)C[C@@H](O)CC(O)=O)[C@@H]12
CCMSLIB00004685866	PIFFQYJYNWXNGE-UHFFFAOYSA-N	N/A	BGC0000280	2,4-diacetylphloroglucinol	PIFFQYJYNWXNGE-UHFFFAOYSA-N	CC(=O)C1=C(C(=C(C=C1O)O)C(=O)C)O
CCMSLIB00004685866	PIFFQYJYNWXNGE-UHFFFAOYSA-N	N/A	BGC0000281	2,4-Diacetylphloroglucinol	PIFFQYJYNWXNGE-UHFFFAOYSA-N	CC(=O)C1=C(C(=C(C=C1O)O)C(=O)C)O
CCMSLIB00004685867	PIFFQYJYNWXNGE-UHFFFAOYSA-N	N/A	BGC0000280	2,4-diacetylphloroglucinol	PIFFQYJYNWXNGE-UHFFFAOYSA-N	CC(=O)C1=C(C(=C(C=C1O)O)C(=O)C)O
CCMSLIB00004685867	PIFFQYJYNWXNGE-UHFFFAOYSA-N	N/A	BGC0000281	2,4-Diacetylphloroglucinol	PIFFQYJYNWXNGE-UHFFFAOYSA-N	CC(=O)C1=C(C(=C(C=C1O)O)C(=O)C)O
CCMSLIB00004685876	PCZOHLXUXFIOCF-BXMDZJJMSA-N	N/A	BGC0000088	Monacolin K	PCZOHLXUXFIOCF-YPQFMRJXSA-N	[H][C@]12[C@H](C[C@@H](C)C=C1C=C[C@H](C)[C@@H]2CC[C@@H]1C[C@@H](O)CC(=O)O1)OC(=O)[C@H](C)CC
CCMSLIB00004685876	PCZOHLXUXFIOCF-BXMDZJJMSA-N	N/A	BGC0000089	lovastatin	PCZOHLXUXFIOCF-BXMDZJJMSA-N	CC[C@H](C)C(=O)O[C@H]1C[C@H](C=C2[C@H]1[C@H]([C@H](C=C2)C)CC[C@@H]3C[C@H](CC(=O)O3)O)C
CCMSLIB00004685876	PCZOHLXUXFIOCF-BXMDZJJMSA-N	N/A	BGC0000098	Monacolin K	PCZOHLXUXFIOCF-YPQFMRJXSA-N	[H][C@]12[C@H](C[C@@H](C)C=C1C=C[C@H](C)[C@@H]2CC[C@@H]1C[C@@H](O)CC(=O)O1)OC(=O)[C@H](C)CC
CCMSLIB00004685877	PCZOHLXUXFIOCF-BXMDZJJMSA-N	N/A	BGC0000088	Monacolin K	PCZOHLXUXFIOCF-YPQFMRJXSA-N	[H][C@]12[C@H](C[C@@H](C)C=C1C=C[C@H](C)[C@@H]2CC[C@@H]1C[C@@H](O)CC(=O)O1)OC(=O)[C@H](C)CC
CCMSLIB00004685877	PCZOHLXUXFIOCF-BXMDZJJMSA-N	N/A	BGC0000089	lovastatin	PCZOHLXUXFIOCF-BXMDZJJMSA-N	CC[C@H](C)C(=O)O[C@H]1C[C@H](C=C2[C@H]1[C@H]([C@H](C=C2)C)CC[C@@H]3C[C@H](CC(=O)O3)O)C
CCMSLIB00004685877	PCZOHLXUXFIOCF-BXMDZJJMSA-N	N/A	BGC0000098	Monacolin K	PCZOHLXUXFIOCF-YPQFMRJXSA-N	[H][C@]12[C@H](C[C@@H](C)C=C1C=C[C@H](C)[C@@H]2CC[C@@H]1C[C@@H](O)CC(=O)O1)OC(=O)[C@H](C)CC
CCMSLIB00004685952	NHKCCADZVLTPPO-UHFFFAOYSA-N	N/A	BGC0000940	Desferrioxamine E	NHKCCADZVLTPPO-UHFFFAOYSA-N	C1CCNC(=O)CCC(=O)N(CCCCCNC(=O)CCC(=O)N(CCCCCNC(=O)CCC(=O)N(CC1)O)O)O
CCMSLIB00004685952	NHKCCADZVLTPPO-UHFFFAOYSA-N	N/A	BGC0001478	desferrioxamine E	NHKCCADZVLTPPO-UHFFFAOYSA-N	C1CCNC(=O)CCC(=O)N(CCCCCNC(=O)CCC(=O)N(CCCCCNC(=O)CCC(=O)N(CC1)O)O)O
CCMSLIB00004685952	NHKCCADZVLTPPO-UHFFFAOYSA-N	N/A	BGC0001572	desferrioxamine E	NHKCCADZVLTPPO-UHFFFAOYSA-N	C1CCNC(=O)CCC(=O)N(CCCCCNC(=O)CCC(=O)N(CCCCCNC(=O)CCC(=O)N(CC1)O)O)O
CCMSLIB00004685953	NHKCCADZVLTPPO-UHFFFAOYSA-N	N/A	BGC0000940	Desferrioxamine E	NHKCCADZVLTPPO-UHFFFAOYSA-N	C1CCNC(=O)CCC(=O)N(CCCCCNC(=O)CCC(=O)N(CCCCCNC(=O)CCC(=O)N(CC1)O)O)O
CCMSLIB00004685953	NHKCCADZVLTPPO-UHFFFAOYSA-N	N/A	BGC0001478	desferrioxamine E	NHKCCADZVLTPPO-UHFFFAOYSA-N	C1CCNC(=O)CCC(=O)N(CCCCCNC(=O)CCC(=O)N(CCCCCNC(=O)CCC(=O)N(CC1)O)O)O
CCMSLIB00004685953	NHKCCADZVLTPPO-UHFFFAOYSA-N	N/A	BGC0001572	desferrioxamine E	NHKCCADZVLTPPO-UHFFFAOYSA-N	C1CCNC(=O)CCC(=O)N(CCCCCNC(=O)CCC(=O)N(CCCCCNC(=O)CCC(=O)N(CC1)O)O)O
CCMSLIB00004685954	NHKCCADZVLTPPO-UHFFFAOYSA-N	N/A	BGC0000940	Desferrioxamine E	NHKCCADZVLTPPO-UHFFFAOYSA-N	C1CCNC(=O)CCC(=O)N(CCCCCNC(=O)CCC(=O)N(CCCCCNC(=O)CCC(=O)N(CC1)O)O)O
CCMSLIB00004685954	NHKCCADZVLTPPO-UHFFFAOYSA-N	N/A	BGC0001478	desferrioxamine E	NHKCCADZVLTPPO-UHFFFAOYSA-N	C1CCNC(=O)CCC(=O)N(CCCCCNC(=O)CCC(=O)N(CCCCCNC(=O)CCC(=O)N(CC1)O)O)O
CCMSLIB00004685954	NHKCCADZVLTPPO-UHFFFAOYSA-N	N/A	BGC0001572	desferrioxamine E	NHKCCADZVLTPPO-UHFFFAOYSA-N	C1CCNC(=O)CCC(=O)N(CCCCCNC(=O)CCC(=O)N(CCCCCNC(=O)CCC(=O)N(CC1)O)O)O
CCMSLIB00004685955	NHKCCADZVLTPPO-UHFFFAOYSA-N	N/A	BGC0000940	Desferrioxamine E	NHKCCADZVLTPPO-UHFFFAOYSA-N	C1CCNC(=O)CCC(=O)N(CCCCCNC(=O)CCC(=O)N(CCCCCNC(=O)CCC(=O)N(CC1)O)O)O
CCMSLIB00004685955	NHKCCADZVLTPPO-UHFFFAOYSA-N	N/A	BGC0001478	desferrioxamine E	NHKCCADZVLTPPO-UHFFFAOYSA-N	C1CCNC(=O)CCC(=O)N(CCCCCNC(=O)CCC(=O)N(CCCCCNC(=O)CCC(=O)N(CC1)O)O)O
CCMSLIB00004685955	NHKCCADZVLTPPO-UHFFFAOYSA-N	N/A	BGC0001572	desferrioxamine E	NHKCCADZVLTPPO-UHFFFAOYSA-N	C1CCNC(=O)CCC(=O)N(CCCCCNC(=O)CCC(=O)N(CCCCCNC(=O)CCC(=O)N(CC1)O)O)O
CCMSLIB00004686056	HPNSFSBZBAHARI-RUDMXATFSA-N	N/A	BGC0000104	Mycophenolic acid	HPNSFSBZBAHARI-RUDMXATFSA-N	COC1=C(C\C=C(/C)CCC(O)=O)C(O)=C2C(=O)OCC2=C1C
CCMSLIB00004686056	HPNSFSBZBAHARI-RUDMXATFSA-N	N/A	BGC0001677	mycophenolic acid	HPNSFSBZBAHARI-RUDMXATFSA-N	COC1=C(C\C=C(/C)CCC(O)=O)C(O)=C2C(=O)OCC2=C1C
CCMSLIB00004686057	HPNSFSBZBAHARI-RUDMXATFSA-N	N/A	BGC0000104	Mycophenolic acid	HPNSFSBZBAHARI-RUDMXATFSA-N	COC1=C(C\C=C(/C)CCC(O)=O)C(O)=C2C(=O)OCC2=C1C
CCMSLIB00004686057	HPNSFSBZBAHARI-RUDMXATFSA-N	N/A	BGC0001677	mycophenolic acid	HPNSFSBZBAHARI-RUDMXATFSA-N	COC1=C(C\C=C(/C)CCC(O)=O)C(O)=C2C(=O)OCC2=C1C
CCMSLIB00004686058	HPNSFSBZBAHARI-RUDMXATFSA-N	N/A	BGC0000104	Mycophenolic acid	HPNSFSBZBAHARI-RUDMXATFSA-N	COC1=C(C\C=C(/C)CCC(O)=O)C(O)=C2C(=O)OCC2=C1C
CCMSLIB00004686058	HPNSFSBZBAHARI-RUDMXATFSA-N	N/A	BGC0001677	mycophenolic acid	HPNSFSBZBAHARI-RUDMXATFSA-N	COC1=C(C\C=C(/C)CCC(O)=O)C(O)=C2C(=O)OCC2=C1C
CCMSLIB00004686059	HPNSFSBZBAHARI-RUDMXATFSA-N	N/A	BGC0000104	Mycophenolic acid	HPNSFSBZBAHARI-RUDMXATFSA-N	COC1=C(C\C=C(/C)CCC(O)=O)C(O)=C2C(=O)OCC2=C1C
CCMSLIB00004686059	HPNSFSBZBAHARI-RUDMXATFSA-N	N/A	BGC0001677	mycophenolic acid	HPNSFSBZBAHARI-RUDMXATFSA-N	COC1=C(C\C=C(/C)CCC(O)=O)C(O)=C2C(=O)OCC2=C1C
CCMSLIB00004686324	SEEGHKWOBVVBTQ-UKJRIFTCSA-N	N/A	BGC0001269	Gibberellin A7	SEEGHKWOBVVBTQ-UKJRIFTCSA-N	[H][C@@]12CC[C@@H]3C[C@]1(CC3=C)[C@@H](C(O)=O)[C@]1([H])[C@]3(C)[C@@H](O)C=C[C@@]21OC3=O
CCMSLIB00004686324	SEEGHKWOBVVBTQ-UKJRIFTCSA-N	N/A	BGC0001270	gibberellin A7	SEEGHKWOBVVBTQ-NFMPGMCNSA-N	C[C@@]12[C@H](C=C[C@@]3([C@@H]1[C@@H]([C@]45[C@H]3CC[C@H](C4)C(=C)C5)C(=O)O)OC2=O)O
CCMSLIB00004686325	SEEGHKWOBVVBTQ-UKJRIFTCSA-N	N/A	BGC0001269	Gibberellin A7	SEEGHKWOBVVBTQ-UKJRIFTCSA-N	[H][C@@]12CC[C@@H]3C[C@]1(CC3=C)[C@@H](C(O)=O)[C@]1([H])[C@]3(C)[C@@H](O)C=C[C@@]21OC3=O
CCMSLIB00004686325	SEEGHKWOBVVBTQ-UKJRIFTCSA-N	N/A	BGC0001270	gibberellin A7	SEEGHKWOBVVBTQ-NFMPGMCNSA-N	C[C@@]12[C@H](C=C[C@@]3([C@@H]1[C@@H]([C@]45[C@H]3CC[C@H](C4)C(=C)C5)C(=O)O)OC2=O)O
CCMSLIB00004686326	SEEGHKWOBVVBTQ-UKJRIFTCSA-N	N/A	BGC0001269	Gibberellin A7	SEEGHKWOBVVBTQ-UKJRIFTCSA-N	[H][C@@]12CC[C@@H]3C[C@]1(CC3=C)[C@@H](C(O)=O)[C@]1([H])[C@]3(C)[C@@H](O)C=C[C@@]21OC3=O
[truncated: 1,469 more rows]
[truncated: 1 more columns]

## Sheet: sheet three
	MassIVE ID	Molecule	Nr spectra	Biosynthetic Class
	MSV000085192	FR900359	3	NRPS
[truncated: 53 more rows]

## Sheet: sheet four
	Predicted SMILES fragment	exact m/z	observed m/z	Mass error [Δ m/z]	Mass error [ppm]
[truncated: 15 more rows]

[truncated: 5 more sheets: sheet five, sheet six, sheet seven, sheet eight, vocabulary]
